# Supplementary material for: Sulfide promotes tolerance to drought through protein persulfidation in Arabidopsis
Source: J Exp Bot. 2023 May 6;74(15):4654–69. doi: 10.1093/jxb/erad165 (PMC10433926; doi:10.1093/jxb/erad165)
Supplement: erad165_suppl_Supplementary_Datasets_S1-S2 [file erad165_suppl_supplementary_datasets_s1-s2.xlsx]

## Sheet: Dataset S1
Dataset S1. Persulfidated proteins identified in all samples
					Control				Drought
Protein ID	Description	#Peptides	#Unique	PTM	Sample 1	Sample 2	Sample 3		Sample 1	Sample 2	Sample 3
O80934	Uncharacterized protein At2g37660 chloroplastic OS=Arabidopsis thaliana OX=3702 GN=At2g37660 PE=1 SV=2	14	13	Carbamidomethylation	169200	179920	161550		619070	509910	599830
Q8VXZ7	Alpha-galactosidase 3 OS=Arabidopsis thaliana OX=3702 GN=AGAL3 PE=1 SV=1	5	5	Carbamidomethylation	7809.1	9343	7369.4		99074	86185	96031
Q9SIK1	Probable glucose-1-phosphate adenylyltransferase large subunit chloroplastic OS=Arabidopsis thaliana OX=3702 GN=At2g21590 PE=2 SV=1	7	4	Carbamidomethylation	3102.1	1561	1589.5		15126	11569	13215
O64810	Serine carboxypeptidase-like 10 OS=Arabidopsis thaliana OX=3702 GN=SCPL10 PE=2 SV=1	6	6	Carbamidomethylation	2332.3	6123.9	4206.1		28147	25244	32900
Q39131	Lamin-like protein OS=Arabidopsis thaliana OX=3702 GN=At5g15350 PE=2 SV=1	3	3	Carbamidomethylation	3098.8	3356.3	4119.2		20977	33089	19537
Q3ECW8	Beta-glucosidase 1 OS=Arabidopsis thaliana OX=3702 GN=BGLU1 PE=3 SV=2	4	3	Carbamidomethylation	0	249.46	83.53		4186.3	4714.3	4320.5
Q9FE46	Glutathione S-transferase F12 OS=Arabidopsis thaliana OX=3702 GN=GSTF12 PE=1 SV=1	7	6	Carbamidomethylation	7463	5012.1	6811.9		60069	126970	85873
Q9SZ11	Glycerophosphodiester phosphodiesterase GDPDL3 OS=Arabidopsis thaliana OX=3702 GN=GDPDL3 PE=2 SV=3	14	13	Carbamidomethylation	32154	34059	22768		91749	143930	139620
P43297	Cysteine proteinase RD21A OS=Arabidopsis thaliana OX=3702 GN=RD21A PE=1 SV=1	6	6	Carbamidomethylation	103310	103730	106770		281480	332010	344800
Q9SMZ4	Alpha-aminoadipic semialdehyde synthase OS=Arabidopsis thaliana OX=3702 GN=LKR/SDH PE=1 SV=1	5	5	Carbamidomethylation	1795.6	2698.8	1295.2		9080.8	7893.4	8193.4
Q9LV77	Asparagine synthetase [glutamine-hydrolyzing] 2 OS=Arabidopsis thaliana OX=3702 GN=ASN2 PE=2 SV=1	8	6	Carbamidomethylation	15885	16119	10935		2631.9	3691.1	3187.1
Q39129	Thiosulfate sulfurtransferase 16 chloroplastic OS=Arabidopsis thaliana OX=3702 GN=STR16 PE=1 SV=2	3	3	Carbamidomethylation	14014	13428	18945		3749.2	2234.6	1484.2
Q94BY1	Uncharacterized protein At3g52155 chloroplastic OS=Arabidopsis thaliana OX=3702 GN=At3g52155 PE=1 SV=1	3	3	Carbamidomethylation	880.49	1302.9	619.58		3314.6	7470.6	5775.2
Q9M2E0	DEAD-box ATP-dependent RNA helicase 12 OS=Arabidopsis thaliana OX=3702 GN=RH12 PE=2 SV=1	10	4	Carbamidomethylation	7595.4	5871.8	6425.8		1459.1	1205.2	650.49
Q9SV68	Chloroplast envelope quinone oxidoreductase homolog OS=Arabidopsis thaliana OX=3702 GN=CEQORH PE=1 SV=1	7	7	Carbamidomethylation	2158.3	1760.1	1455.3		16858	14492	19704
O24456	Receptor for activated C kinase 1A OS=Arabidopsis thaliana OX=3702 GN=RACK1A PE=1 SV=2	12	11	Carbamidomethylation	17068	17063	14843		89541	86024	98219
Q8H0V3	Lactoylglutathione lyase OS=Arabidopsis thaliana OX=3702 GN=At1g08110 PE=2 SV=1	8	8	Carbamidomethylation	28538	28896	27749		140210	126980	140210
F4IHS2	Chromatin structure-remodeling complex protein SYD OS=Arabidopsis thaliana OX=3702 GN=SYD PE=1 SV=1	3	3	Carbamidomethylation	464	60.057	0		1874.5	886.21	2123.7
Q9SZU7	Probable esterase KAI2 OS=Arabidopsis thaliana OX=3702 GN=KAI2 PE=1 SV=1	4	4	Carbamidomethylation	5583.2	9370.7	9016.6		42345	37571	41316
Q9LRJ9	Cysteine-rich repeat secretory protein 38 OS=Arabidopsis thaliana OX=3702 GN=CRRSP38 PE=2 SV=1	3	3	Carbamidomethylation	2313.2	4942.6	4379.7		16311	25622	21319
Q94JV5	Deaminated glutathione amidase chloroplastic/cytosolic OS=Arabidopsis thaliana OX=3702 GN=NLP2 PE=1 SV=1	5	5	Carbamidomethylation	2500.1	2329.6	1936		10164	10808	11179
O80731	Pectin acetylesterase 3 OS=Arabidopsis thaliana OX=3702 GN=PAE3 PE=2 SV=1	6	6	Carbamidomethylation	2188.2	2150.9	2426.7		9800.3	16106	11748
P41088	Chalcone--flavanone isomerase 1 OS=Arabidopsis thaliana OX=3702 GN=CHI1 PE=1 SV=2	5	5	Carbamidomethylation	9480.5	8520.2	7742.7		41620	85893	60495
Q9SLN5	Methionine aminopeptidase 1A OS=Arabidopsis thaliana OX=3702 GN=MAP1A PE=1 SV=1	12	12	Carbamidomethylation	28716	11924	12901		60670	61587	69882
Q9LV60	Cysteine-rich repeat secretory protein 55 OS=Arabidopsis thaliana OX=3702 GN=CRRSP55 PE=2 SV=1	5	5	Carbamidomethylation	8694.8	5113.7	6203.5		29203	27550	25930
A7WM73	Beta-hexosaminidase 1 OS=Arabidopsis thaliana OX=3702 GN=HEXO1 PE=1 SV=1	10	10	Carbamidomethylation	20743	27414	35109		77907	129290	79279
P54904	Pyrroline-5-carboxylate reductase OS=Arabidopsis thaliana OX=3702 GN=PROC1 PE=2 SV=1	4	4	Carbamidomethylation	3127.4	2085.6	3726.2		12724	14968	16125
Q9LV91	4-alpha-glucanotransferase DPE1 chloroplastic/amyloplastic OS=Arabidopsis thaliana OX=3702 GN=DPE1 PE=1 SV=1	8	8	Carbamidomethylation	9984.6	9544	10902		25880	38614	24666
Q93Z08	Glucan endo-1 3-beta-glucosidase 6 OS=Arabidopsis thaliana OX=3702 GN=At5g58090 PE=2 SV=2	6	6	Carbamidomethylation	4191.9	4783.7	8480.7		21557	31407	29661
O80477	Methylesterase 3 OS=Arabidopsis thaliana OX=3702 GN=MES3 PE=2 SV=1	6	6	Carbamidomethylation	1853.5	2057.6	1283.7		5836.7	8745.7	7258
Q05212	DNA damage-repair/toleration protein DRT102 OS=Arabidopsis thaliana OX=3702 GN=DRT102 PE=1 SV=2	7	7	Carbamidomethylation	6598.7	5997.3	4551.2		16546	25738	21909
Q9M2E2	(+)-neomenthol dehydrogenase OS=Arabidopsis thaliana OX=3702 GN=SDR1 PE=1 SV=1	8	8	Carbamidomethylation	4823.9	6902.6	2945.2		11979	14052	14545
Q84WV1	T-complex protein 1 subunit gamma OS=Arabidopsis thaliana OX=3702 GN=CCT3 PE=1 SV=1	5	5	Carbamidomethylation	17323	16942	15281		2479.8	5124.4	6057.3
A0A1P8B8F8	Endo-1 4-beta-xylanase 5 OS=Arabidopsis thaliana OX=3702 GN=XYN5 PE=3 SV=1	4	4	Carbamidomethylation	1770.1	2268.4	2082.7		8107.9	8360.1	10948
Q9LX31	Tetrapyrrole-binding protein chloroplastic OS=Arabidopsis thaliana OX=3702 GN=GUN4 PE=1 SV=1	3	3	Carbamidomethylation	1237.8	753.78	1038		105.96	182	118.6
P49200	40S ribosomal protein S20-1 OS=Arabidopsis thaliana OX=3702 GN=RPS20A PE=2 SV=2	2	2	Carbamidomethylation	1666.4	1871	1378.1		0	762.76	0
Q8RXD9	4-alpha-glucanotransferase DPE2 OS=Arabidopsis thaliana OX=3702 GN=DPE2 PE=1 SV=1	28	28	Carbamidomethylation	21662	26662	20103		74058	72697	77228
O23512	pFDCC methylesterase MES16 OS=Arabidopsis thaliana OX=3702 GN=MES16 PE=1 SV=1	3	3	Carbamidomethylation	1240.9	738.71	1831		2918.5	13766	7852.6
Q39044	Vacuolar-processing enzyme beta-isozyme OS=Arabidopsis thaliana OX=3702 GN=bVPE PE=1 SV=3	1	1	Carbamidomethylation	77.554	41.85	530.36		10397	11137	13534
Q9LS03	Allene oxide cyclase 1 chloroplastic OS=Arabidopsis thaliana OX=3702 GN=AOC1 PE=1 SV=1	3	2	Carbamidomethylation	1521.8	3568.7	3258.4		17604	18767	17920
Q9FKK7	Xylose isomerase OS=Arabidopsis thaliana OX=3702 GN=XYLA PE=2 SV=2	12	12	Carbamidomethylation	23139	16797	23584		10171	7742.4	11032
Q39041	Acid beta-fructofuranosidase 4 vacuolar OS=Arabidopsis thaliana OX=3702 GN=BFRUCT4 PE=1 SV=2	8	7	Carbamidomethylation	30551	34899	24939		6412.3	12626	8103.8
Q9M081	Protein transport protein Sec24-like At4g32640 OS=Arabidopsis thaliana OX=3702 GN=At4g32640 PE=3 SV=3	10	7	Carbamidomethylation	9433.6	10640	8016.4		12862	42682	43489
Q9SR22	Pectin acetylesterase 5 OS=Arabidopsis thaliana OX=3702 GN=PAE5 PE=2 SV=1	5	5	Carbamidomethylation	4865.1	4536.2	4235		15993	20952	18582
Q9FXB2	Galactinol synthase 2 OS=Arabidopsis thaliana OX=3702 GN=GOLS2 PE=1 SV=1	4	4	Carbamidomethylation	3520.1	1897.8	1038.7		10798	12029	12032
O03983	Probable desiccation-related protein LEA14 OS=Arabidopsis thaliana OX=3702 GN=LEA14 PE=1 SV=1	3	3	Carbamidomethylation	1821.7	1422.8	2217.6		10420	6327.8	8533.6
O23614	Carboxyl-terminal-processing peptidase 2 chloroplastic OS=Arabidopsis thaliana OX=3702 GN=CTPA2 PE=1 SV=1	3	3	Carbamidomethylation	2652.3	1440.9	1093.2		6447.7	7313	5196.8
Q9SRI1	Protein transport protein SEC13 homolog A OS=Arabidopsis thaliana OX=3702 GN=SEC13A PE=1 SV=1	6	6	Carbamidomethylation	10045	13345	16713		39247	47984	34353
Q9LS40	Protein ASPARTIC PROTEASE IN GUARD CELL 1 OS=Arabidopsis thaliana OX=3702 GN=ASPG1 PE=1 SV=1	8	8	Carbamidomethylation	15734	12049	10995		30003	62782	39060
Q9M1X2	Fatty-acid-binding protein 1 OS=Arabidopsis thaliana OX=3702 GN=FAP1 PE=1 SV=1	9	9	Carbamidomethylation	18079	20184	14962		21633	32198	25835
Q9LV09	Protein BOBBER 1 OS=Arabidopsis thaliana OX=3702 GN=BOB1 PE=1 SV=1	5	5	Carbamidomethylation	4443.6	2434.1	4931.4		16672	14902	15359
Q93XW5	Nitrile-specifier protein 5 OS=Arabidopsis thaliana OX=3702 GN=NSP5 PE=2 SV=1	7	7	Carbamidomethylation	6557.8	9848.5	14156		29342	27847	31912
F4JLM5	Isoleucine--tRNA ligase cytoplasmic OS=Arabidopsis thaliana OX=3702 GN=At4g10320 PE=2 SV=1	11	11	Carbamidomethylation	41447	38426	26439		15926	12258	13676
Q9SZH4	RNA-binding KH domain-containing protein PEPPER OS=Arabidopsis thaliana OX=3702 GN=PEP PE=1 SV=1	2	2	Carbamidomethylation	83.872	0	274.48		1166.2	1572.3	1935.1
Q9C942	Caffeoylshikimate esterase OS=Arabidopsis thaliana OX=3702 GN=CSE PE=1 SV=1	2	2	Carbamidomethylation	684.2	1160.5	1716.4		5304.8	5168	4675.1
Q39016	Calcium-dependent protein kinase 11 OS=Arabidopsis thaliana OX=3702 GN=CPK11 PE=1 SV=2	7	3	Carbamidomethylation	3809.9	3603	2970.7		1236.8	338.49	784.4
Q9MAA1	GDSL esterase/lipase At3g05180 OS=Arabidopsis thaliana OX=3702 GN=At3g05180 PE=2 SV=1	7	7	Carbamidomethylation	6540	8027	8747.3		17913	20041	20830
Q3ECP6	GDSL esterase/lipase At1g54790 OS=Arabidopsis thaliana OX=3702 GN=At1g54790 PE=2 SV=1	4	4	Carbamidomethylation	1045.4	2964	2036.2		10208	6795.9	6978.2
Q9FY71	Protein EXORDIUM-like 4 OS=Arabidopsis thaliana OX=3702 GN=EXL4 PE=2 SV=1	3	3	Carbamidomethylation	2876	667.81	813.26		4246.9	4598.8	5589
Q9LZ06	Glutathione S-transferase L3 OS=Arabidopsis thaliana OX=3702 GN=GSTL3 PE=2 SV=1	8	8	Carbamidomethylation	40205	53097	42510		77728	120570	105570
P92985	Ran-binding protein 1 homolog c OS=Arabidopsis thaliana OX=3702 GN=RANBP1C PE=2 SV=1	5	4	Carbamidomethylation	1298.4	1281.7	1456.8		6917.6	4027.7	5682.4
Q39182	Defensin-like protein 2 OS=Arabidopsis thaliana OX=3702 GN=PDF2.2 PE=2 SV=1	2	2	Carbamidomethylation	439.06	0	0		2800.7	1636.8	2880.8
Q7G188	Fimbrin-1 OS=Arabidopsis thaliana OX=3702 GN=FIM1 PE=1 SV=2	5	4	Carbamidomethylation	2082.6	754.88	1665.1		55220	2385.2	2624
Q9XEX2	Peroxiredoxin-2B OS=Arabidopsis thaliana OX=3702 GN=PRXIIB PE=1 SV=1	11	11	Carbamidomethylation	34733	32267	48399		94422	104580	79629
Q42546	SAL1 phosphatase OS=Arabidopsis thaliana OX=3702 GN=SAL1 PE=1 SV=1	11	11	Carbamidomethylation	22265	23660	19984		46779	67199	55772
Q9ZW12	Tropinone reductase homolog At2g29260 chloroplastic OS=Arabidopsis thaliana OX=3702 GN=At2g29260 PE=2 SV=1	2	2	Carbamidomethylation	515.84	365.5	502.51		1788.9	1895.3	1942.4
P93836	4-hydroxyphenylpyruvate dioxygenase OS=Arabidopsis thaliana OX=3702 GN=HPD PE=1 SV=2	10	10	Carbamidomethylation	12710	16104	13885		43494	37942	44707
Q9LRZ0	Topless-related protein 2 OS=Arabidopsis thaliana OX=3702 GN=TPR2 PE=1 SV=2	10	6	Carbamidomethylation	2827.6	1873	2912		6889.5	6622.2	6862.6
Q9SEE5	Galactokinase OS=Arabidopsis thaliana OX=3702 GN=GAL1 PE=1 SV=2	11	11	Carbamidomethylation	26745	22042	25799		55481	51685	59937
Q9ASY9	Bifunctional TENA-E protein OS=Arabidopsis thaliana OX=3702 GN=TENA_E PE=1 SV=3	5	5	Carbamidomethylation	3310.1	4737.9	4783.4		8045.1	16001	11719
Q8LDW8	Probable hydroxyacylglutathione hydrolase 2 chloroplastic OS=Arabidopsis thaliana OX=3702 GN=GLX2-4 PE=2 SV=1	8	7	Carbamidomethylation	4885.4	1983.6	2751.9		8529.6	20743	10237
Q9SSG3	HIPL1 protein OS=Arabidopsis thaliana OX=3702 GN=HIPL1 PE=3 SV=2	2	2	Carbamidomethylation	987.66	851.37	504.97		5596.1	1519.4	5012.4
Q9SK86	Alcohol dehydrogenase-like 1 OS=Arabidopsis thaliana OX=3702 GN=At1g22430 PE=2 SV=1	7	7	Carbamidomethylation	4348.5	2409.4	3845.1		7438.3	6940.5	8159.7
Q8VZ49	Alcohol dehydrogenase-like 4 OS=Arabidopsis thaliana OX=3702 GN=At1g64710 PE=2 SV=1	4	4	Carbamidomethylation	14075	16617	18313		42248	34886	41663
O48646	Probable phospholipid hydroperoxide glutathione peroxidase 6 mitochondrial OS=Arabidopsis thaliana OX=3702 GN=GPX6 PE=2 SV=2	3	3	Carbamidomethylation	14271	14564	14638		38589	36069	44520
Q9LYC2	NPL4-like protein 1 OS=Arabidopsis thaliana OX=3702 GN=At3g63000 PE=1 SV=1	6	6	Carbamidomethylation	2948.3	2433.5	3143.4		7894.6	6820.5	8592.5
Q8S9J6	Aspartyl protease family protein At5g10770 OS=Arabidopsis thaliana OX=3702 GN=At5g10770 PE=2 SV=1	3	3	Carbamidomethylation	3236.6	3727.2	4301.8		13063	10830	14940
P41916	GTP-binding nuclear protein Ran-1 OS=Arabidopsis thaliana OX=3702 GN=RAN1 PE=1 SV=1	13	2	Carbamidomethylation	7472.6	10212	10503		16362	31099	31878
Q9T076	Early nodulin-like protein 2 OS=Arabidopsis thaliana OX=3702 GN=At4g27520 PE=1 SV=1	11	11	Carbamidomethylation	79580	65008	74322		179340	197410	175210
Q9XFH9	Thioredoxin F2 chloroplastic OS=Arabidopsis thaliana OX=3702 GN=At5g16400 PE=1 SV=1	2	2	Carbamidomethylation	1071.1	725	438.58		501.36	4120.4	3857.9
Q9M8S8	Inositol-phosphate phosphatase OS=Arabidopsis thaliana OX=3702 GN=VTC4 PE=1 SV=1	6	6	Carbamidomethylation	26680	15066	12555		7420.4	3817.6	10712
Q9FJ41	GDSL esterase/lipase At5g45950 OS=Arabidopsis thaliana OX=3702 GN=At5g45950 PE=2 SV=1	5	5	Carbamidomethylation	32704	27140	27685		8826.4	12175	12604
Q304B9	Neutral ceramidase 2 OS=Arabidopsis thaliana OX=3702 GN=NCER2 PE=3 SV=1	5	5	Carbamidomethylation	732.14	885.91	2092.4		2884.6	4741.3	3056.2
O49552	DNA damage-binding protein 1b OS=Arabidopsis thaliana OX=3702 GN=DDB1B PE=1 SV=2	4	3	Carbamidomethylation	1813.8	2458.3	3148.7		1440.1	233.77	598.02
Q9FFN4	Beta-galactosidase 6 OS=Arabidopsis thaliana OX=3702 GN=BGAL6 PE=2 SV=1	17	16	Carbamidomethylation	62096	62793	92559		135930	154130	126180
Q9FHY0	Putative 26S proteasome non-ATPase regulatory subunit 8 homolog B OS=Arabidopsis thaliana OX=3702 GN=RPN12B PE=5 SV=2	3	1	Carbamidomethylation	8216.9	5472.7	3358.4		1035.1	204.22	687.28
Q9ZUU2	Thioredoxin-like protein AAED1 chloroplastic OS=Arabidopsis thaliana OX=3702 GN=At2g37240 PE=1 SV=2	2	2	Carbamidomethylation	4285.6	3797	2132.9		9655.3	13080	12775
C0Z361	Chaperonin 60 subunit beta 3 chloroplastic OS=Arabidopsis thaliana OX=3702 GN=CPN60B3 PE=1 SV=1	11	3	Carbamidomethylation	3969.6	4663.3	5383.1		14402	10163	14430
Q9FIM4	Transcription factor MYB119 OS=Arabidopsis thaliana OX=3702 GN=MYB119 PE=2 SV=1	1	1	Carbamidomethylation	1298.1	634.87	949.32		0	0	0
Q9FM04	GDSL esterase/lipase At5g62930 OS=Arabidopsis thaliana OX=3702 GN=At5g62930 PE=2 SV=3	1	1	Carbamidomethylation	148.34	0	154.45		926.37	714.63	1032.4
Q2V337	Putative defensin-like protein 101 OS=Arabidopsis thaliana OX=3702 GN=At5g28288 PE=3 SV=1	1	1	Carbamidomethylation	0	0	150.92		83.674	574.89	735.47
P42733	40S ribosomal protein S11-3 OS=Arabidopsis thaliana OX=3702 GN=RPS11C PE=2 SV=2	1	1	Carbamidomethylation	0	0	0		421.93	0	255.64
O22922	U2 small nuclear ribonucleoprotein B'' OS=Arabidopsis thaliana OX=3702 GN=U2B'' PE=1 SV=1	2	2	Carbamidomethylation	1498.2	790.98	1218.5		3538.6	5396.9	4491.9
Q07099	Serine/threonine-protein phosphatase PP2A-1 catalytic subunit OS=Arabidopsis thaliana OX=3702 GN=PP2A1 PE=1 SV=1	4	2	Carbamidomethylation	1192.8	505.15	440.39		1340.9	2218.2	3845.6
B9DGU7	Thiamine pyrophosphokinase 1 OS=Arabidopsis thaliana OX=3702 GN=TPK1 PE=2 SV=1	6	6	Carbamidomethylation	8068.1	10149	10020		31857	22161	28174
Q9LNJ3	Aspartyl protease family protein 2 OS=Arabidopsis thaliana OX=3702 GN=APF2 PE=2 SV=1	3	3	Carbamidomethylation	3006.6	2014.1	3362.9		482.61	303.19	1837.5
Q9FGY1	Beta-D-xylosidase 1 OS=Arabidopsis thaliana OX=3702 GN=BXL1 PE=1 SV=1	5	5	Carbamidomethylation	11219	12994	19219		4544.3	8245.2	3331.3
Q9SIE1	Bifunctional aspartate aminotransferase and glutamate/aspartate-prephenate aminotransferase OS=Arabidopsis thaliana OX=3702 GN=PAT PE=1 SV=2	3	3	Carbamidomethylation	3496.3	11990	15883		32831	27918	24604
P0DKI3	Tropinone reductase homolog At1g07440 OS=Arabidopsis thaliana OX=3702 GN=At1g07440 PE=1 SV=1	5	5	Carbamidomethylation	23379	24202	30178		56490	53684	57801
Q9CAR3	SNF1-related protein kinase regulatory subunit gamma-1-like OS=Arabidopsis thaliana OX=3702 GN=CBSCBS2 PE=1 SV=1	3	3	Carbamidomethylation	4495.5	3295	3141.2		9006.3	8365.3	11208
Q9FNF2	Starch synthase 1 chloroplastic/amyloplastic OS=Arabidopsis thaliana OX=3702 GN=SS1 PE=2 SV=1	15	15	Carbamidomethylation	94937	98250	106020		180940	220010	228450
Q9S7T8	Serpin-ZX OS=Arabidopsis thaliana OX=3702 GN=At1g47710 PE=1 SV=1	12	12	Carbamidomethylation	16142	19909	19238		48813	50621	63095
Q9LK23	Glucose-6-phosphate 1-dehydrogenase 5 cytoplasmic OS=Arabidopsis thaliana OX=3702 GN=G6PD5 PE=1 SV=1	15	12	Carbamidomethylation	37346	56074	37154		71389	77906	76408
Q94C69	Cold shock domain-containing protein 3 OS=Arabidopsis thaliana OX=3702 GN=CSP3 PE=1 SV=1	3	3	Carbamidomethylation	2200.6	3103.8	2407.3		1325.1	269.67	1010.6
Q8L9J9	Probable carbohydrate esterase At4g34215 OS=Arabidopsis thaliana OX=3702 GN=At4g34215 PE=1 SV=2	2	2	Carbamidomethylation	5622.6	3037.4	3514.1		13238	7692.4	10347
Q9LH52	Leucine-rich repeat protein FLOR 1 OS=Arabidopsis thaliana OX=3702 GN=FLR1 PE=1 SV=1	6	6	Carbamidomethylation	12020	11818	11799		25236	31479	32703
Q9SU40	Monocopper oxidase-like protein SKU5 OS=Arabidopsis thaliana OX=3702 GN=SKU5 PE=1 SV=1	11	11	Carbamidomethylation	24088	23467	25842		51314	60338	59245
Q84WS0	Subtilisin-like protease SBT1.1 OS=Arabidopsis thaliana OX=3702 GN=SBTI1.1 PE=1 SV=1	3	3	Carbamidomethylation	641.15	804.74	284.2		2802.4	1180	1663.9
P06525	Alcohol dehydrogenase class-P OS=Arabidopsis thaliana OX=3702 GN=ADH1 PE=1 SV=2	8	8	Carbamidomethylation	5212.7	7151.6	7913.3		23288	31916	25092
Q9FF10	Heparanase-like protein 1 OS=Arabidopsis thaliana OX=3702 GN=At5g07830 PE=2 SV=1	6	6	Carbamidomethylation	6850.3	10303	4157.1		24969	33572	20911
P93740	Nudix hydrolase 23 chloroplastic OS=Arabidopsis thaliana OX=3702 GN=NUDT23 PE=1 SV=2	4	4	Carbamidomethylation	2625.4	1326.4	5497.3		5692.8	8081.4	9562.5
Q9S762	ATP phosphoribosyltransferase 1 chloroplastic OS=Arabidopsis thaliana OX=3702 GN=HISN1A PE=1 SV=1	6	5	Carbamidomethylation	22686	20156	19443		10538	6283.2	12501
Q94CE4	Beta carbonic anhydrase 4 OS=Arabidopsis thaliana OX=3702 GN=BCA4 PE=1 SV=1	11	10	Carbamidomethylation	50665	44196	51190		20792	38409	22082
Q38869	Calcium-dependent protein kinase 4 OS=Arabidopsis thaliana OX=3702 GN=CPK4 PE=1 SV=1	5	1	Carbamidomethylation	433.28	315.08	172.33		264.02	5205	279.59
F4IKM1	Tropinone reductase homolog At2g29340 OS=Arabidopsis thaliana OX=3702 GN=At2g29340 PE=2 SV=1	5	5	Carbamidomethylation	9934.3	10939	13959		27839	24594	21313
Q94C59	Patellin-4 OS=Arabidopsis thaliana OX=3702 GN=PATL4 PE=1 SV=2	18	18	Carbamidomethylation	67545	56514	55506		136360	110250	127240
Q8GY91	Putative L-ascorbate peroxidase 6 OS=Arabidopsis thaliana OX=3702 GN=APX6 PE=2 SV=1	5	5	Carbamidomethylation	4720.6	7149.2	6226.1		16442	12982	15865
Q9LU86	Peroxiredoxin Q chloroplastic OS=Arabidopsis thaliana OX=3702 GN=PRXQ PE=1 SV=1	10	10	Carbamidomethylation	251530	309100	238450		399430	403470	417660
Q94JT5	Cyclase-like protein 2 OS=Arabidopsis thaliana OX=3702 GN=CYCLASE2 PE=2 SV=1	3	2	Carbamidomethylation	3261.8	3018.7	2808.5		9428.9	5619.3	8271.8
O22707	Probable aldo-keto reductase 3 OS=Arabidopsis thaliana OX=3702 GN=At1g60690 PE=3 SV=1	6	2	Carbamidomethylation	453.78	884.05	1805.8		1483.1	2407.8	2119
Q9FNE2	Glutaredoxin-C2 OS=Arabidopsis thaliana OX=3702 GN=GRXC2 PE=3 SV=1	3	3	Carbamidomethylation	1797.6	2601.2	4873.1		11830	4081.8	7888.5
O64700	Urease accessory protein G OS=Arabidopsis thaliana OX=3702 GN=UREG PE=2 SV=1	5	5	Carbamidomethylation	3482.6	3105.6	3390.3		9067.5	7176.2	7782.8
Q94AT1	Probable protein phosphatase 2C 76 OS=Arabidopsis thaliana OX=3702 GN=At5g53140 PE=2 SV=1	8	8	Carbamidomethylation	11348	9332.7	11585		21662	28719	18420
Q8H1Q2	Cytosolic Fe-S cluster assembly factor NBP35 OS=Arabidopsis thaliana OX=3702 GN=NBP35 PE=1 SV=1	4	4	Carbamidomethylation	4011.7	5202.2	4379.6		15206	7676.4	13707
Q9FIK8	Protein C2-DOMAIN ABA-RELATED 11 OS=Arabidopsis thaliana OX=3702 GN=CAR11 PE=1 SV=1	3	3	Carbamidomethylation	2429.9	856.85	742.93		1984.3	4888.8	3876.4
Q8H7F6	Bifunctional monothiol glutaredoxin-S16 chloroplastic OS=Arabidopsis thaliana OX=3702 GN=GRXS16 PE=1 SV=2	7	7	Carbamidomethylation	24570	23198	17507		38807	60583	55612
O22229	NADPH-dependent thioredoxin reductase 3 OS=Arabidopsis thaliana OX=3702 GN=NTRC PE=1 SV=2	14	14	Carbamidomethylation	60307	56348	51124		135190	117770	116790
Q9M7T0	Peroxiredoxin-2F mitochondrial OS=Arabidopsis thaliana OX=3702 GN=PRXIIF PE=1 SV=2	7	7	Carbamidomethylation	40022	45974	49541		79082	113920	77088
Q94K05	T-complex protein 1 subunit theta OS=Arabidopsis thaliana OX=3702 GN=CCT8 PE=1 SV=1	5	5	Carbamidomethylation	8633	7239.6	8943.2		16103	14373	13831
Q94AJ5	Probable polygalacturonase At1g80170 OS=Arabidopsis thaliana OX=3702 GN=At1g80170 PE=1 SV=1	3	3	Carbamidomethylation	796.99	581.39	3369		7529.6	3918.1	3025.9
Q9LXS6	Citrate synthase 2 peroxisomal OS=Arabidopsis thaliana OX=3702 GN=CSY2 PE=2 SV=1	6	3	Carbamidomethylation	3030.4	2708.1	2515.4		992.44	1130.7	1064.1
Q9M0A7	Gamma-glutamyl peptidase 1 OS=Arabidopsis thaliana OX=3702 GN=GGP1 PE=1 SV=1	12	12	Carbamidomethylation	99285	82976	72247		50943	57184	61713
F4KGQ0	Fructose-bisphosphate aldolase 4 cytosolic OS=Arabidopsis thaliana OX=3702 GN=FBA4 PE=1 SV=1	6	2	Carbamidomethylation	3952.6	12771	10822		14286	42858	32695
P50287	Isoaspartyl peptidase/L-asparaginase 1 OS=Arabidopsis thaliana OX=3702 GN=At5g08100 PE=1 SV=2	6	6	Carbamidomethylation	4452.1	7059	4392.1		13730	12637	12601
Q9SCW1	Beta-galactosidase 1 OS=Arabidopsis thaliana OX=3702 GN=BGAL1 PE=2 SV=1	6	4	Carbamidomethylation	7131.8	7276.9	13084		3202.8	4533.6	3331.9
Q9ZR12	GRR1-like protein 1 OS=Arabidopsis thaliana OX=3702 GN=GRH1 PE=1 SV=1	4	4	Carbamidomethylation	6362.5	8430.5	11392		18254	30395	17479
Q84WW2	6-phosphogluconolactonase 3 chloroplastic OS=Arabidopsis thaliana OX=3702 GN=PGL3 PE=1 SV=1	11	11	Carbamidomethylation	24627	36997	43907		81974	80879	69266
Q9M8R4	Protein DJ-1 homolog D OS=Arabidopsis thaliana OX=3702 GN=DJ1D PE=1 SV=1	10	10	Carbamidomethylation	36571	31999	34748		71235	74413	63692
Q9C7W4	Long chain acyl-CoA synthetase 3 OS=Arabidopsis thaliana OX=3702 GN=LACS3 PE=2 SV=1	4	3	Carbamidomethylation	411.65	416.3	368.13		950.85	1133.6	1212.6
P46689	Gibberellin-regulated protein 1 OS=Arabidopsis thaliana OX=3702 GN=GASA1 PE=2 SV=2	3	3	Carbamidomethylation	6499	5692	6015.9		1653.8	2976.6	2616.3
Q93Z18	Casein kinase 1-like protein 3 OS=Arabidopsis thaliana OX=3702 GN=CKL3 PE=1 SV=1	3	2	Carbamidomethylation	1785.8	604.38	1074.9		153.54	527.69	277.22
Q8W4D0	Peptidyl-prolyl cis-trans isomerase CYP71 OS=Arabidopsis thaliana OX=3702 GN=CYP71 PE=1 SV=1	3	3	Carbamidomethylation	1099.9	1229	638.39		1925	4138.7	1896.7
Q94BV4	DEAD-box ATP-dependent RNA helicase 6 OS=Arabidopsis thaliana OX=3702 GN=RH6 PE=2 SV=2	11	4	Carbamidomethylation	3449.6	7927.6	5238.8		4167.8	1773.4	1804.5
O48593	Asparagine--tRNA ligase chloroplastic/mitochondrial OS=Arabidopsis thaliana OX=3702 GN=SYNO PE=2 SV=3	12	12	Carbamidomethylation	98942	98755	77218		56456	47997	69420
Q84M92	Actin-related protein 4 OS=Arabidopsis thaliana OX=3702 GN=ARP4 PE=1 SV=1	8	8	Carbamidomethylation	4270.5	3240.5	3534.1		10224	5148.7	8867.1
Q9FXA2	Polyadenylate-binding protein 8 OS=Arabidopsis thaliana OX=3702 GN=PAB8 PE=1 SV=1	7	7	Carbamidomethylation	5538	7563.7	9052		12590	11263	13729
O22785	Pre-mRNA-processing factor 19 homolog 2 OS=Arabidopsis thaliana OX=3702 GN=PRP19B PE=1 SV=3	5	4	Carbamidomethylation	982.11	1046.4	1956.8		4146	2031.6	2475.9
Q8GUN2	Adenylylsulfatase HINT1 OS=Arabidopsis thaliana OX=3702 GN=HINT1 PE=1 SV=1	5	5	Carbamidomethylation	13825	17885	14167		35955	32546	34124
Q8LAD0	Probable pyridoxal 5'-phosphate synthase subunit PDX2 OS=Arabidopsis thaliana OX=3702 GN=PDX2 PE=1 SV=1	3	3	Carbamidomethylation	1853.8	2781.5	1747.2		7180	5668.3	3233.7
P38025	Phosphoribosylaminoimidazole-succinocarboxamide synthase chloroplastic OS=Arabidopsis thaliana OX=3702 GN=PUR7 PE=2 SV=2	13	13	Carbamidomethylation	31241	15291	14745		39488	44482	43504
Q9SZB9	Peroxidase 47 OS=Arabidopsis thaliana OX=3702 GN=PER47 PE=2 SV=2	3	3	Carbamidomethylation	1678.8	1744	1003.9		4124.4	4198.7	3565.7
Q9S850	Sulfite oxidase OS=Arabidopsis thaliana OX=3702 GN=SOX PE=1 SV=1	11	11	Carbamidomethylation	77868	75807	59874		50824	37353	55632
O22797	Glycolipid transfer protein 1 OS=Arabidopsis thaliana OX=3702 GN=GLTP1 PE=2 SV=1	4	4	Carbamidomethylation	3116.3	3906	3660.7		9848.1	5797.8	8875
Q9M884	Mannose-6-phosphate isomerase 1 OS=Arabidopsis thaliana OX=3702 GN=PMI1 PE=1 SV=1	3	3	Carbamidomethylation	6929	6292.7	7468.4		2411.1	2227.9	3379.8
Q39247	Serine/threonine protein phosphatase 2A 55 kDa regulatory subunit B beta isoform OS=Arabidopsis thaliana OX=3702 GN=PP2AB2 PE=1 SV=1	7	7	Carbamidomethylation	1729.1	2147.1	1969.6		3866.9	5222.1	4004.5
Q9SYL6	Gamma-glutamyl hydrolase 1 OS=Arabidopsis thaliana OX=3702 GN=GGH1 PE=2 SV=1	2	2	Carbamidomethylation	405.57	223.04	110.42		158.93	2904.4	116.89
O81014	4-diphosphocytidyl-2-C-methyl-D-erythritol kinase chloroplastic OS=Arabidopsis thaliana OX=3702 GN=ISPE PE=2 SV=1	9	9	Carbamidomethylation	32380	27687	32269		52560	44792	56995
Q9LY14	Peptide methionine sulfoxide reductase A3 OS=Arabidopsis thaliana OX=3702 GN=MSRA3 PE=1 SV=1	4	2	Carbamidomethylation	2742.8	6188.1	3569.7		14854	9534.6	10439
O04905	UMP-CMP kinase 3 OS=Arabidopsis thaliana OX=3702 GN=UMK3 PE=1 SV=1	4	4	Carbamidomethylation	12670	8352	8513		4463.9	3344.6	5168.9
Q94K85	Cathepsin B-like protease 3 OS=Arabidopsis thaliana OX=3702 GN=CATHB3 PE=1 SV=1	5	5	Carbamidomethylation	32009	30440	32774		50421	67209	66332
Q9SI37	WRKY transcription factor 1 OS=Arabidopsis thaliana OX=3702 GN=WRKY1 PE=1 SV=1	2	2	Carbamidomethylation	271.89	427.9	230.46		1236.1	127.97	1144.8
Q9SU14	Nudix hydrolase 7 OS=Arabidopsis thaliana OX=3702 GN=NUDT7 PE=1 SV=1	6	6	Carbamidomethylation	12301	16402	8584.4		18314	25545	54642
Q9SW96	Asparagine--tRNA ligase cytoplasmic 1 OS=Arabidopsis thaliana OX=3702 GN=SYNC1 PE=1 SV=1	16	13	Carbamidomethylation	84210	96842	100760		64716	42246	64681
Q9SIV9	Purple acid phosphatase 10 OS=Arabidopsis thaliana OX=3702 GN=PAP10 PE=2 SV=1	2	2	Carbamidomethylation	1731.4	1503.4	2056.2		5419.9	3053	5068.8
Q9SUC6	Berberine bridge enzyme-like 22 OS=Arabidopsis thaliana OX=3702 GN=FAD-OXR PE=2 SV=1	6	6	Carbamidomethylation	1331.6	4033	1649.6		3712.3	6403.4	6374.6
B9DFR3	Pectin acetylesterase 9 OS=Arabidopsis thaliana OX=3702 GN=PAE9 PE=2 SV=1	2	2	Carbamidomethylation	329.14	150.72	0		660.31	344.38	644.52
Q93Y40	Oxysterol-binding protein-related protein 3C OS=Arabidopsis thaliana OX=3702 GN=ORP3C PE=2 SV=1	6	6	Carbamidomethylation	4802.1	8962.5	9640.1		15310	16452	18427
Q9FE68	UDP-glycosyltransferase 71C5 OS=Arabidopsis thaliana OX=3702 GN=UGT71C5 PE=2 SV=1	7	7	Carbamidomethylation	8787.6	5059	2459.5		10540	10784	16551
P0C026	Nudix hydrolase 24 chloroplastic OS=Arabidopsis thaliana OX=3702 GN=NUDT24 PE=2 SV=1	3	2	Carbamidomethylation	4027.5	7130	8436.7		9262.4	14669	15307
Q9SIZ2	Eukaryotic translation initiation factor 2 subunit alpha homolog OS=Arabidopsis thaliana OX=3702 GN=At2g40290 PE=1 SV=2	6	6	Carbamidomethylation	34560	30206	29496		21359	16613	21993
Q9C5C4	Acetylornithine deacetylase OS=Arabidopsis thaliana OX=3702 GN=At4g17830 PE=2 SV=1	11	11	Carbamidomethylation	50780	45982	45607		81936	75687	83516
F4IFC5	Threonine--tRNA ligase chloroplastic/mitochondrial 2 OS=Arabidopsis thaliana OX=3702 GN=EMB2761 PE=2 SV=1	10	10	Carbamidomethylation	11162	15057	10052		7836.6	5652.6	8521.2
Q9ZRA2	Homogentisate 1 2-dioxygenase OS=Arabidopsis thaliana OX=3702 GN=HGO PE=2 SV=2	9	9	Carbamidomethylation	13074	13083	21982		30948	29278	30423
O22468	WD-40 repeat-containing protein MSI2 OS=Arabidopsis thaliana OX=3702 GN=MSI2 PE=2 SV=1	1	1	Carbamidomethylation	696.88	611.45	0		1120.4	1198	2920.9
O04922	Probable glutathione peroxidase 2 OS=Arabidopsis thaliana OX=3702 GN=GPX2 PE=1 SV=1	2	1	Carbamidomethylation	634.01	179.74	0		1192.5	461.81	1600.6
O64640	Probable carboxylesterase 8 OS=Arabidopsis thaliana OX=3702 GN=CXE8 PE=2 SV=1	4	4	Carbamidomethylation	2613.6	5581.7	5643.4		7535.8	11196	10554
O49686	Abscisic acid receptor PYR1 OS=Arabidopsis thaliana OX=3702 GN=PYR1 PE=1 SV=1	6	6	Carbamidomethylation	9837.9	8142.4	8177.1		21463	17824	18598
Q93Z70	Probable N-acetyl-gamma-glutamyl-phosphate reductase chloroplastic OS=Arabidopsis thaliana OX=3702 GN=At2g19940 PE=1 SV=2	16	16	Carbamidomethylation	21597	22963	21127		49242	58460	59374
O48661	Spermidine synthase 2 OS=Arabidopsis thaliana OX=3702 GN=SPDSYN2 PE=1 SV=2	10	7	Carbamidomethylation	21633	17948	19926		30454	35841	31450
P33487	Auxin-binding protein 1 OS=Arabidopsis thaliana OX=3702 GN=ERABP1 PE=1 SV=1	4	4	Carbamidomethylation	3237.3	3134.7	3427.4		5215	9335.3	5590.7
O64517	Metacaspase-4 OS=Arabidopsis thaliana OX=3702 GN=AMC4 PE=1 SV=1	4	4	Carbamidomethylation	1787.3	1780.8	791.61		3436.6	2781.6	2883.4
F4KHG6	Carboxyl-terminal-processing peptidase 1 chloroplastic OS=Arabidopsis thaliana OX=3702 GN=CTPA1 PE=1 SV=1	2	2	Carbamidomethylation	1770.7	1993.8	2054.1		4056.7	4559.4	4863.1
Q9M153	GDSL esterase/lipase At4g01130 OS=Arabidopsis thaliana OX=3702 GN=At4g01130 PE=2 SV=1	3	3	Carbamidomethylation	6156.3	7680.2	6801.1		11437	12239	14959
Q9SGC1	Probable phosphoglucomutase cytoplasmic 2 OS=Arabidopsis thaliana OX=3702 GN=At1g70730 PE=1 SV=1	20	10	Carbamidomethylation	86678	96214	84039		139710	204310	166280
Q94BT0	Sucrose-phosphate synthase 1 OS=Arabidopsis thaliana OX=3702 GN=SPS1 PE=1 SV=1	8	8	Carbamidomethylation	5202.2	3291.4	4073.9		9895.2	8139.8	11648
Q93WI0	Rhodanese-like/PpiC domain-containing protein 12 chloroplastic OS=Arabidopsis thaliana OX=3702 GN=At5g19370 PE=1 SV=1	4	4	Carbamidomethylation	4218	3161.1	2900.4		6484.7	7731.5	6994.2
Q9STT2	Vacuolar protein sorting-associated protein 29 OS=Arabidopsis thaliana OX=3702 GN=VPS29 PE=2 SV=1	6	6	Carbamidomethylation	9191.1	8580.7	9691.1		23347	22756	22690
Q93XN8	Probable sucrose-phosphatase 3b OS=Arabidopsis thaliana OX=3702 GN=SPP3B PE=2 SV=1	6	6	Carbamidomethylation	1447	10077	1821.6		2158.2	1795.6	3180.2
Q8LPL7	N6-mAMP deaminase OS=Arabidopsis thaliana OX=3702 GN=MAPDA PE=1 SV=1	5	5	Carbamidomethylation	4122.2	4940.2	5258.2		3354.3	2717.6	2998.9
Q8LF48	3-ketoacyl-CoA thiolase 1 peroxisomal OS=Arabidopsis thaliana OX=3702 GN=KAT1 PE=1 SV=2	5	4	Carbamidomethylation	3368.4	3680.5	2256.6		1635.5	623.35	1952
O49303	Protein C2-DOMAIN ABA-RELATED 8 OS=Arabidopsis thaliana OX=3702 GN=CAR8 PE=2 SV=1	2	2	Carbamidomethylation	2077.7	3374.8	3431.1		8464.6	5890.6	6259.5
Q9ZSS6	Threonine dehydratase biosynthetic chloroplastic OS=Arabidopsis thaliana OX=3702 GN=OMR1 PE=1 SV=1	1	1	Carbamidomethylation	213.23	0	0		518.3	0	259.89
F4JNX2	Senescence/dehydration-associated protein At4g35985 chloroplastic OS=Arabidopsis thaliana OX=3702 GN=P85 PE=2 SV=1	2	1	Carbamidomethylation	213.9	213.95	0		0	118.47	0
Q8GUQ8	Xanthine dehydrogenase 1 OS=Arabidopsis thaliana OX=3702 GN=XDH1 PE=1 SV=1	5	5	Carbamidomethylation	6311.4	4799.3	8237.3		3896.9	2966	4495.4
Q9M111	Sucrose synthase 3 OS=Arabidopsis thaliana OX=3702 GN=SUS3 PE=1 SV=1	2	2	Carbamidomethylation	2243.7	2924.3	356.81		399.55	975.86	870.67
P92947	Monodehydroascorbate reductase chloroplastic/mitochondrial OS=Arabidopsis thaliana OX=3702 GN=MDAR5 PE=1 SV=3	16	16	Carbamidomethylation	88115	152880	185260		227630	192620	204690
Q9FJI5	Glucose-6-phosphate 1-dehydrogenase 6 cytoplasmic OS=Arabidopsis thaliana OX=3702 GN=G6PD6 PE=1 SV=1	8	5	Carbamidomethylation	24633	37288	23440		46858	43861	53192
Q9SBA5	Inositol-tetrakisphosphate 1-kinase 1 OS=Arabidopsis thaliana OX=3702 GN=ITPK1 PE=1 SV=1	8	8	Carbamidomethylation	18236	16013	17236		23712	33909	30517
Q9C5R8	2-Cys peroxiredoxin BAS1-like chloroplastic OS=Arabidopsis thaliana OX=3702 GN=At5g06290 PE=2 SV=3	12	5	Carbamidomethylation	8016	10497	8584.6		14899	30512	13253
P43291	Serine/threonine-protein kinase SRK2A OS=Arabidopsis thaliana OX=3702 GN=SRK2A PE=1 SV=1	2	1	Carbamidomethylation	323.78	311.29	457.74		1229.7	2059.8	519.58
Q93Y37	Mannosyl-oligosaccharide 1 2-alpha-mannosidase MNS3 OS=Arabidopsis thaliana OX=3702 GN=MNS3 PE=1 SV=1	4	4	Carbamidomethylation	3178.4	1757.6	1671.7		3484.2	4779.1	2717.6
O82191	NADP-dependent malic enzyme 1 OS=Arabidopsis thaliana OX=3702 GN=NADP-ME1 PE=1 SV=1	3	2	Carbamidomethylation	168.9	69.336	512.48		288.25	1155.1	448.82
Q38942	Protein RAE1 OS=Arabidopsis thaliana OX=3702 GN=RAE1 PE=1 SV=2	2	2	Carbamidomethylation	647.24	740.02	1584.3		1676.4	3126.7	2414
Q9FNJ9	Probable 2-carboxy-D-arabinitol-1-phosphatase OS=Arabidopsis thaliana OX=3702 GN=At5g22620 PE=1 SV=1	5	5	Carbamidomethylation	12966	15831	16268		17163	29130	23530
Q94FY7	Tocopherol cyclase chloroplastic OS=Arabidopsis thaliana OX=3702 GN=VTE1 PE=1 SV=1	10	10	Carbamidomethylation	37634	38573	42315		67789	55396	67657
O23236	Mitogen-activated protein kinase 14 OS=Arabidopsis thaliana OX=3702 GN=MPK14 PE=1 SV=1	3	1	Carbamidomethylation	896.23	551.53	880.85		289.75	278.19	125.44
F4J5S1	Clustered mitochondria protein OS=Arabidopsis thaliana OX=3702 GN=FMT PE=2 SV=1	14	14	Carbamidomethylation	11037	10507	10738		13614	12867	17481
Q96291	2-Cys peroxiredoxin BAS1 chloroplastic OS=Arabidopsis thaliana OX=3702 GN=BAS1 PE=1 SV=2	13	6	Carbamidomethylation	257670	235780	283880		366600	556050	404490
Q84MB6	Probable 2-oxoglutarate-dependent dioxygenase At3g50210 OS=Arabidopsis thaliana OX=3702 GN=At3g50210 PE=2 SV=1	4	4	Carbamidomethylation	5217.3	3613.1	5179		7749.6	10635	9536.7
Q9ZW15	Tropinone reductase homolog At2g29320 OS=Arabidopsis thaliana OX=3702 GN=At2g29320 PE=2 SV=1	3	3	Carbamidomethylation	6092.1	5365.7	4583.7		10662	8726.5	11330
P56754	NAD(P)H-quinone oxidoreductase subunit J chloroplastic OS=Arabidopsis thaliana OX=3702 GN=ndhJ PE=3 SV=1	3	3	Carbamidomethylation	12919	7516.3	6802.2		14176	13044	19024
Q39243	Thioredoxin reductase 1 mitochondrial OS=Arabidopsis thaliana OX=3702 GN=NTR1 PE=1 SV=3	5	3	Carbamidomethylation	10251	7760.7	9429.9		12662	12692	23315
Q9M5J9	Polygalacturonase inhibitor 1 OS=Arabidopsis thaliana OX=3702 GN=PGIP1 PE=1 SV=1	3	3	Carbamidomethylation	1722.5	259.76	1440		1957.1	2125.2	3034.6
P49040	Sucrose synthase 1 OS=Arabidopsis thaliana OX=3702 GN=SUS1 PE=1 SV=3	9	7	Carbamidomethylation	5319.8	4279.5	5026.6		11940	9947.4	10415
Q96524	Cryptochrome-2 OS=Arabidopsis thaliana OX=3702 GN=CRY2 PE=1 SV=2	4	4	Carbamidomethylation	5493.5	6775.1	6599.3		4520.5	2479	3917.9
Q93ZC5	Allene oxide cyclase 4 chloroplastic OS=Arabidopsis thaliana OX=3702 GN=AOC4 PE=2 SV=1	5	4	Carbamidomethylation	8547.6	13868	15962		30666	26170	27278
Q5XF59	3-hydroxyisobutyryl-CoA hydrolase-like protein 1 mitochondrial OS=Arabidopsis thaliana OX=3702 GN=At3g60510 PE=1 SV=1	2	2	Carbamidomethylation	1126.7	743.17	1513.1		581.15	365.27	556.97
Q9SJE1	Magnesium-chelatase subunit ChlD chloroplastic OS=Arabidopsis thaliana OX=3702 GN=CHLD PE=1 SV=3	8	8	Carbamidomethylation	22554	18628	16006		10283	3997.3	8696.1
Q66GQ3	Protein disulfide isomerase-like 1-6 OS=Arabidopsis thaliana OX=3702 GN=PDIL1-6 PE=2 SV=1	6	6	Carbamidomethylation	3769.2	3809.9	4657.8		6296.6	5131.6	5864.5
Q56ZQ3	Vacuolar-sorting receptor 4 OS=Arabidopsis thaliana OX=3702 GN=VSR4 PE=2 SV=2	3	3	Carbamidomethylation	1518.1	1569.2	800.8		3744.4	3216.8	2967.5
Q9LZ66	Assimilatory sulfite reductase (ferredoxin) chloroplastic OS=Arabidopsis thaliana OX=3702 GN=SIR PE=1 SV=1	15	15	Carbamidomethylation	148060	155220	161170		110330	123730	116620
Q9FH82	Pectin acetylesterase 11 OS=Arabidopsis thaliana OX=3702 GN=PAE11 PE=2 SV=1	12	8	Carbamidomethylation	4352.6	5860.9	5300.5		14475	16055	15417
Q9ZQQ0	Serine carboxypeptidase-like 26 OS=Arabidopsis thaliana OX=3702 GN=SCPL26 PE=2 SV=1	4	4	Carbamidomethylation	4748	2367.7	5144.9		467.23	2693	3216.5
P42699	Plastocyanin major isoform chloroplastic OS=Arabidopsis thaliana OX=3702 GN=DRT112 PE=1 SV=2	2	2	Carbamidomethylation	44369	54406	65008		132030	119310	115540
P17597	Acetolactate synthase chloroplastic OS=Arabidopsis thaliana OX=3702 GN=ALS PE=1 SV=1	6	6	Carbamidomethylation	5685.4	5603.7	8316.4		2684.6	3520.5	3160.7
Q9SB68	Manganese-dependent ADP-ribose/CDP-alcohol diphosphatase OS=Arabidopsis thaliana OX=3702 GN=At4g24730 PE=2 SV=1	4	4	Carbamidomethylation	3515.1	3076.2	3821.2		5769.6	6570.6	7314.6
Q6DBP4	Pectin acetylesterase 8 OS=Arabidopsis thaliana OX=3702 GN=PAE8 PE=2 SV=1	4	4	Carbamidomethylation	1207.1	2913.8	1864.7		3456.4	4502.7	3513.4
B9DHD7	Vesicle-associated protein 2-2 OS=Arabidopsis thaliana OX=3702 GN=PVA22 PE=1 SV=1	1	1	Carbamidomethylation	560.92	224.99	321.64		1411.9	636.16	1387.1
Q9LPZ1	Multiple organellar RNA editing factor 9 chloroplastic OS=Arabidopsis thaliana OX=3702 GN=MORF9 PE=1 SV=1	3	3	Carbamidomethylation	1271.3	635.93	773.71		1328.6	2991.4	1818.4
Q8S8F9	Nicotinamidase 1 OS=Arabidopsis thaliana OX=3702 GN=NIC1 PE=1 SV=1	3	3	Carbamidomethylation	3737.6	5599.4	6790.4		10953	17027	3968.9
Q9FUS8	Glutathione S-transferase U17 OS=Arabidopsis thaliana OX=3702 GN=GSTU17 PE=2 SV=1	3	3	Carbamidomethylation	17403	17677	16053		11182	4894.8	9404.4
Q8LBS4	Monothiol glutaredoxin-S12 chloroplastic OS=Arabidopsis thaliana OX=3702 GN=GRXS12 PE=1 SV=2	1	1	Carbamidomethylation	2282.8	1508.8	2355.8		6914.7	5088.4	6441.7
O65220	Peptidyl-prolyl cis-trans isomerase CYP28 chloroplastic OS=Arabidopsis thaliana OX=3702 GN=CYP28 PE=1 SV=1	8	8	Carbamidomethylation	26528	19526	16134		18787	46657	41495
Q9LTX2	Transport inhibitor response 1-like protein OS=Arabidopsis thaliana OX=3702 GN=At5g49980 PE=2 SV=1	4	4	Carbamidomethylation	675.82	1193.6	1207.9		1653.8	2855.9	1463.2
Q9LT69	D-3-phosphoglycerate dehydrogenase 3 chloroplastic OS=Arabidopsis thaliana OX=3702 GN=PGDH3 PE=1 SV=1	11	10	Carbamidomethylation	23090	21047	28093		41881	33823	47966
F4K410	Putative elongation factor TypA-like SVR3 chloroplastic OS=Arabidopsis thaliana OX=3702 GN=SVR3 PE=1 SV=1	6	6	Carbamidomethylation	7980.5	6584.7	8688.1		3784.9	5382.3	6018.9
F4KBF3	Probable acyl-activating enzyme 17 peroxisomal OS=Arabidopsis thaliana OX=3702 GN=AAE17 PE=2 SV=1	1	1	Carbamidomethylation	969.18	1285.2	551.66		3458.4	1962.3	2935.2
O64730	Probable protein phosphatase 2C 26 OS=Arabidopsis thaliana OX=3702 GN=At2g30170 PE=2 SV=2	7	7	Carbamidomethylation	11674	13699	16688		24382	35662	24218
P93732	Proline iminopeptidase OS=Arabidopsis thaliana OX=3702 GN=PIP PE=2 SV=3	15	15	Carbamidomethylation	48191	41841	44947		67878	73434	79126
Q39054	Molybdopterin biosynthesis protein CNX1 OS=Arabidopsis thaliana OX=3702 GN=CNX1 PE=1 SV=2	5	5	Carbamidomethylation	3877.1	3710.7	2696.4		1971.3	664.36	2460.9
Q9XFH8	Thioredoxin F1 chloroplastic OS=Arabidopsis thaliana OX=3702 GN=At3g02730 PE=1 SV=2	3	3	Carbamidomethylation	46396	63471	53198		96188	67489	79520
Q9SAR5	Ankyrin repeat domain-containing protein 2A OS=Arabidopsis thaliana OX=3702 GN=AKR2A PE=1 SV=2	6	4	Carbamidomethylation	6513.5	7476.1	9692		10261	16546	12512
P10796	Ribulose bisphosphate carboxylase small subunit 1B chloroplastic OS=Arabidopsis thaliana OX=3702 GN=RBCS-1B PE=1 SV=1	15	5	Carbamidomethylation	144020	195270	169150		92871	94301	104910
Q9XIP8	Protein CDI OS=Arabidopsis thaliana OX=3702 GN=CDI PE=2 SV=1	4	4	Carbamidomethylation	7140.5	7809.6	8456.8		4241.5	7058.8	4779.8
Q9FNM5	Translation factor GUF1 homolog chloroplastic OS=Arabidopsis thaliana OX=3702 GN=At5g08650 PE=1 SV=2	5	5	Carbamidomethylation	4298.7	60791	5944.1		18694	83884	104910
Q9ZVC2	Regulatory protein NPR5 OS=Arabidopsis thaliana OX=3702 GN=NPR5 PE=1 SV=1	1	1	Carbamidomethylation	9830.6	9987.6	9981.8		3107.9	3683.6	3718.2
Q680K2	Haloacid dehalogenase-like hydrolase domain-containing protein At4g39970 OS=Arabidopsis thaliana OX=3702 GN=At4g39970 PE=2 SV=1	11	11	Carbamidomethylation	34738	42944	48613		62991	66436	60315
Q9LIB2	Alpha-glucan phosphorylase 1 OS=Arabidopsis thaliana OX=3702 GN=PHS1 PE=1 SV=1	17	16	Carbamidomethylation	66349	70187	54730		48443	49445	55937
Q9FE58	60S ribosomal protein L22-3 OS=Arabidopsis thaliana OX=3702 GN=RPL22C PE=2 SV=1	2	2	Carbamidomethylation	1831.9	2070.6	1145.8		3381	2527.9	3677.7
P46645	Aspartate aminotransferase cytoplasmic isozyme 1 OS=Arabidopsis thaliana OX=3702 GN=ASP2 PE=1 SV=2	11	10	Carbamidomethylation	23978	25225	15465		35692	38263	36023
Q9SMT7	Oxalate--CoA ligase OS=Arabidopsis thaliana OX=3702 GN=AAE3 PE=1 SV=1	17	17	Carbamidomethylation	96732	123400	135680		154800	205820	196630
Q93W77	NifU-like protein 1 chloroplastic OS=Arabidopsis thaliana OX=3702 GN=NIFU1 PE=1 SV=1	1	1	Carbamidomethylation	1113.6	1032.5	900.51		3571.6	1499.2	3417.3
Q9SDM9	Nitrile-specifier protein 1 OS=Arabidopsis thaliana OX=3702 GN=NSP1 PE=1 SV=2	13	13	Carbamidomethylation	84732	81714	62918		161000	121390	133240
Q93YW5	Probable protein phosphatase 2C 58 OS=Arabidopsis thaliana OX=3702 GN=At4g28400 PE=2 SV=1	9	8	Carbamidomethylation	6013.8	4255.1	4837.9		7173.1	8758.9	8886.5
Q43348	Acid beta-fructofuranosidase 3 vacuolar OS=Arabidopsis thaliana OX=3702 GN=BFRUCT3 PE=2 SV=1	6	5	Carbamidomethylation	10711	13981	13636		7605.4	9465.8	8651.7
A8MS41	Carbon catabolite repressor protein 4 homolog 4 OS=Arabidopsis thaliana OX=3702 GN=CCR4-4 PE=1 SV=1	4	4	Carbamidomethylation	2052	2886.4	2704.5		4363.2	3218	3668.2
O04904	Dihydroorotase mitochondrial OS=Arabidopsis thaliana OX=3702 GN=PYR4 PE=1 SV=1	10	10	Carbamidomethylation	37301	44999	51325		65187	60156	63248
Q9SGE9	Phenylalanine--tRNA ligase beta subunit cytoplasmic OS=Arabidopsis thaliana OX=3702 GN=At1g72550 PE=2 SV=1	10	10	Carbamidomethylation	19520	18844	21565		24188	30923	26833
O82656	Protein-tyrosine-phosphatase PTP1 OS=Arabidopsis thaliana OX=3702 GN=PTP1 PE=1 SV=1	3	3	Carbamidomethylation	13576	14382	15017		21994	20252	22672
O04196	Isoamylase 1 chloroplastic OS=Arabidopsis thaliana OX=3702 GN=ISA1 PE=1 SV=1	12	12	Carbamidomethylation	10601	9177.1	14429		20166	20281	18914
Q9C9C4	Enolase 1 chloroplastic OS=Arabidopsis thaliana OX=3702 GN=ENO1 PE=1 SV=1	5	5	Carbamidomethylation	4657.7	4398.9	8907.3		9105.9	9080.4	14037
Q9LYT7	3-isopropylmalate dehydratase small subunit 3 OS=Arabidopsis thaliana OX=3702 GN=SSU3 PE=1 SV=1	4	3	Carbamidomethylation	2431	12848	13335		1050.4	4176.2	9348
Q42540	Ubiquitin-conjugating enzyme E2 7 OS=Arabidopsis thaliana OX=3702 GN=UBC7 PE=1 SV=1	3	1	Carbamidomethylation	1317.9	2007.4	2166.4		6143.3	3668.7	4642.3
O64740	Protein transport protein SEC13 homolog B OS=Arabidopsis thaliana OX=3702 GN=SEC13B PE=1 SV=1	4	4	Carbamidomethylation	3919.9	3186.5	3999.9		6565.2	5656.7	6408.3
Q9M156	UDP-glycosyltransferase 72B1 OS=Arabidopsis thaliana OX=3702 GN=UGT72B1 PE=1 SV=1	5	5	Carbamidomethylation	12620	6269.7	13489		15027	21360	19180
O24457	Pyruvate dehydrogenase E1 component subunit alpha-3 chloroplastic OS=Arabidopsis thaliana OX=3702 GN=PDH-E1 ALPHA PE=2 SV=1	7	7	Carbamidomethylation	27702	30136	21770		22683	15606	12923
P43082	Hevein-like preproprotein OS=Arabidopsis thaliana OX=3702 GN=HEL PE=1 SV=1	2	2	Carbamidomethylation	4146.3	2215.4	5609.9		7623	6324.5	7498.7
Q9SKP6	Triosephosphate isomerase chloroplastic OS=Arabidopsis thaliana OX=3702 GN=TIM PE=1 SV=1	21	20	Carbamidomethylation	420970	374770	332990		526520	467950	518740
Q9SJH7	Citrate synthase 3 peroxisomal OS=Arabidopsis thaliana OX=3702 GN=CSY3 PE=2 SV=1	10	7	Carbamidomethylation	4967	5198.2	6154.4		6889.8	9131.7	7653.6
Q9LP45	26S proteasome non-ATPase regulatory subunit 11 homolog OS=Arabidopsis thaliana OX=3702 GN=RPN6 PE=1 SV=1	6	6	Carbamidomethylation	51997	50160	11121		30694	12672	26985
O82261	Protease Do-like 2 chloroplastic OS=Arabidopsis thaliana OX=3702 GN=DEGP2 PE=1 SV=2	14	14	Carbamidomethylation	64308	46880	76776		53246	47376	57289
P34066	Proteasome subunit alpha type-1-A OS=Arabidopsis thaliana OX=3702 GN=PAF1 PE=1 SV=3	6	6	Carbamidomethylation	8174.5	14088	10211		5309	4435.2	6050.3
Q9ZS97	UPF0051 protein ABCI8 chloroplastic OS=Arabidopsis thaliana OX=3702 GN=ABCI8 PE=2 SV=1	9	9	Carbamidomethylation	18755	9167	9894.8		17599	21570	22398
Q9C7W7	UDP-glucose 4-epimerase 4 OS=Arabidopsis thaliana OX=3702 GN=UGE4 PE=1 SV=1	4	4	Carbamidomethylation	1773.4	1275	1538.8		2725.5	2870.1	2872.7
Q8W583	Acyl-acyl carrier protein thioesterase ATL3 chloroplastic OS=Arabidopsis thaliana OX=3702 GN=ALT3 PE=2 SV=1	4	4	Carbamidomethylation	4304.4	4521.3	4692.8		5527.2	6361.3	10271
Q9LYK6	Protein ANTHESIS POMOTING FACTOR 1 OS=Arabidopsis thaliana OX=3702 GN=APRF1 PE=2 SV=1	2	2	Carbamidomethylation	1452.4	1392	465.42		552.93	507.6	894.11
Q9LRQ8	Phenolic glucoside malonyltransferase 2 OS=Arabidopsis thaliana OX=3702 GN=PMAT2 PE=1 SV=1	5	5	Carbamidomethylation	7210	7886	6320.2		9612.4	12332	10626
Q9LYD8	L-gulonolactone oxidase 3 OS=Arabidopsis thaliana OX=3702 GN=GULLO3 PE=1 SV=1	2	2	Carbamidomethylation	720.49	642.29	517.62		1442.3	1314.9	951.96
Q9FXA8	Alkaline/neutral invertase A mitochondrial OS=Arabidopsis thaliana OX=3702 GN=INVA PE=1 SV=1	3	3	Carbamidomethylation	927.71	629.06	576.15		229.52	720.61	45.68
Q949P3	Damage-control phosphatase At2g17340 OS=Arabidopsis thaliana OX=3702 GN=At2g17340 PE=1 SV=1	8	8	Carbamidomethylation	35663	27915	13722		44127	21354	59672
O24603	Endochitinase CHI OS=Arabidopsis thaliana OX=3702 GN=CHI PE=2 SV=1	1	1	Carbamidomethylation	680.99	621.9	405.51		1764	1167.2	1316.3
Q96321	Importin subunit alpha-1 OS=Arabidopsis thaliana OX=3702 GN=IMPA1 PE=1 SV=2	11	6	Carbamidomethylation	17235	11607	28335		35175	27422	29380
Q66GM8	Pectin acetylesterase 10 OS=Arabidopsis thaliana OX=3702 GN=PAE10 PE=2 SV=1	3	2	Carbamidomethylation	527.45	374.96	490.85		1273.5	373.35	935.92
Q9FLH8	Probable fructokinase-7 OS=Arabidopsis thaliana OX=3702 GN=At5g51830 PE=1 SV=1	6	6	Carbamidomethylation	5177.5	5938.9	5024.1		9248.3	5817.5	15586
Q9MAQ0	Granule-bound starch synthase 1 chloroplastic/amyloplastic OS=Arabidopsis thaliana OX=3702 GN=GBSS1 PE=1 SV=1	3	3	Carbamidomethylation	3174.8	3435.6	4617.8		2593.3	2224.5	750.95
Q9M9S3	Single-stranded DNA-binding protein WHY1 chloroplastic OS=Arabidopsis thaliana OX=3702 GN=WHY1 PE=1 SV=1	6	4	Carbamidomethylation	1924.8	2896.2	2209		5109.9	4185.5	2515.7
O49562	Pyruvate phosphate dikinase regulatory protein 1 chloroplastic OS=Arabidopsis thaliana OX=3702 GN=RP1 PE=1 SV=1	7	7	Carbamidomethylation	15761	10872	11227		16483	16685	23511
F4IYF8	Histidine--tRNA ligase cytoplasmic OS=Arabidopsis thaliana OX=3702 GN=At3g02760 PE=2 SV=1	6	6	Carbamidomethylation	9263.7	6520.4	5586.1		4515.1	6667.1	4587.5
Q9ZUC1	NADPH-dependent alkenal/one oxidoreductase chloroplastic OS=Arabidopsis thaliana OX=3702 GN=AOR PE=1 SV=2	13	13	Carbamidomethylation	176580	191280	155770		259120	260870	288280
Q42541	Ubiquitin-conjugating enzyme E2 13 OS=Arabidopsis thaliana OX=3702 GN=UBC13 PE=2 SV=1	3	1	Carbamidomethylation	1531.3	1720.3	1926.9		4428.8	3954.1	4079.1
Q9XJ36	ATP-dependent Clp protease proteolytic subunit-related protein 2 chloroplastic OS=Arabidopsis thaliana OX=3702 GN=CLPR2 PE=1 SV=1	7	7	Carbamidomethylation	31581	30229	26508		45939	38467	41260
Q9FKU8	Berberine bridge enzyme-like 26 OS=Arabidopsis thaliana OX=3702 GN=At5g44400 PE=2 SV=1	8	8	Carbamidomethylation	8144.1	7667.8	20016		9029.6	5873.7	12987
Q8H104	Aspartate--tRNA ligase 1 cytoplasmic OS=Arabidopsis thaliana OX=3702 GN=At4g26870 PE=2 SV=1	9	5	Carbamidomethylation	3672.9	4310.6	5663.2		6422.1	7349.8	7813.2
Q38821	Serine/threonine protein phosphatase 2A 55 kDa regulatory subunit B alpha isoform OS=Arabidopsis thaliana OX=3702 GN=PP2AB1 PE=1 SV=2	7	7	Carbamidomethylation	4030.8	5557.4	4139.4		5872.4	6921.6	6643.9
O22914	Calvin cycle protein CP12-1 chloroplastic OS=Arabidopsis thaliana OX=3702 GN=CP12-1 PE=1 SV=1	2	2	Carbamidomethylation	3854.5	2826.3	1276.8		1364.6	1166.2	1212.7
Q9SE50	Beta-D-glucopyranosyl abscisate beta-glucosidase OS=Arabidopsis thaliana OX=3702 GN=BGLU18 PE=1 SV=2	7	7	Carbamidomethylation	23928	23684	26700		16589	20125	19042
P48529	Serine/threonine-protein phosphatase PP-X isozyme 1 OS=Arabidopsis thaliana OX=3702 GN=PPX1 PE=1 SV=1	3	2	Carbamidomethylation	1191.9	1580.4	1636.4		2556	1976.2	3056.4
Q9SSK5	MLP-like protein 43 OS=Arabidopsis thaliana OX=3702 GN=MLP43 PE=1 SV=1	9	9	Carbamidomethylation	46274	38238	35908		43707	46877	55937
Q84WV8	Nicotinate phosphoribosyltransferase 2 OS=Arabidopsis thaliana OX=3702 GN=NAPRT2 PE=2 SV=1	5	2	Carbamidomethylation	1009.3	644.74	1712.1		2128.5	1741	2300.8
Q6NPN4	LysM domain-containing GPI-anchored protein 3 OS=Arabidopsis thaliana OX=3702 GN=LYM3 PE=1 SV=1	1	1	Carbamidomethylation	50.628	951.31	229.95		870.66	607.06	1394.1
P93031	GDP-mannose 4 6 dehydratase 2 OS=Arabidopsis thaliana OX=3702 GN=MUR1 PE=1 SV=3	13	13	Carbamidomethylation	37998	35732	32029		23967	21483	23383
F4JKB6	Proteinaceous RNase P 3 OS=Arabidopsis thaliana OX=3702 GN=PRORP3 PE=1 SV=1	1	1	Carbamidomethylation	318.99	0	276.16		0	0	256.29
Q38950	Serine/threonine-protein phosphatase 2A 65 kDa regulatory subunit A beta isoform OS=Arabidopsis thaliana OX=3702 GN=PP2AA2 PE=1 SV=2	10	5	Carbamidomethylation	15551	13885	12743		20048	18208	22667
Q9ZSZ8	FKBP12-interacting protein of 37 kDa OS=Arabidopsis thaliana OX=3702 GN=FIP37 PE=1 SV=1	4	4	Carbamidomethylation	1679.3	1249.8	864.6		2131.2	2523.2	2340.4
Q8L5Y6	Cullin-associated NEDD8-dissociated protein 1 OS=Arabidopsis thaliana OX=3702 GN=CAND1 PE=1 SV=1	5	5	Carbamidomethylation	5412.8	2205	1640.9		1697.5	1956.7	3235
Q9ZQ94	UDP-glycosyltransferase 73C5 OS=Arabidopsis thaliana OX=3702 GN=UGT73C5 PE=2 SV=1	5	5	Carbamidomethylation	3363.7	6352.7	5037.4		7573.5	5456.7	9488
Q9T0A4	NAD(P)H-quinone oxidoreductase subunit S chloroplastic OS=Arabidopsis thaliana OX=3702 GN=ndhS PE=1 SV=1	3	3	Carbamidomethylation	920.8	2939	2075.8		3359.1	2133.4	3610.2
Q8VZC3	Delta-1-pyrroline-5-carboxylate dehydrogenase 12A1 mitochondrial OS=Arabidopsis thaliana OX=3702 GN=ALDH12A1 PE=2 SV=1	10	10	Carbamidomethylation	24618	27427	22986		13498	15973	17415
Q9FLP0	65-kDa microtubule-associated protein 1 OS=Arabidopsis thaliana OX=3702 GN=MAP65-1 PE=1 SV=1	12	12	Carbamidomethylation	41328	44563	38977		28702	17786	25056
Q9FJ82	Dihydrodipicolinate reductase-like protein CRR1 chloroplastic OS=Arabidopsis thaliana OX=3702 GN=DAPB3 PE=2 SV=1	3	3	Carbamidomethylation	3804.2	3735.7	4928		5546.2	7228.7	6274
Q9FKF7	Peptide methionine sulfoxide reductase A1 OS=Arabidopsis thaliana OX=3702 GN=MSRA1 PE=2 SV=1	4	2	Carbamidomethylation	2868.5	1055.5	1328.2		5248.1	1290.8	2742.4
Q9FUP0	12-oxophytodienoate reductase 3 OS=Arabidopsis thaliana OX=3702 GN=OPR3 PE=1 SV=2	8	8	Carbamidomethylation	17032	23465	27267		24394	37535	33643
Q680A5	Ribose-phosphate pyrophosphokinase 4 OS=Arabidopsis thaliana OX=3702 GN=PRS4 PE=1 SV=2	9	9	Carbamidomethylation	49146	50929	55689		39013	42415	44505
F4KE63	Valine--tRNA ligase chloroplastic/mitochondrial 2 OS=Arabidopsis thaliana OX=3702 GN=EMB2247 PE=3 SV=1	19	19	Carbamidomethylation	41915	44086	38306		21638	22972	27176
Q9ZPH2	Monothiol glutaredoxin-S17 OS=Arabidopsis thaliana OX=3702 GN=GRXS17 PE=1 SV=1	10	10	Carbamidomethylation	9745.5	10109	11236		14404	20008	12580
Q9FGS4	Quinolinate synthase chloroplastic OS=Arabidopsis thaliana OX=3702 GN=QS PE=1 SV=1	7	7	Carbamidomethylation	3805.3	4207.9	3752.8		7983.2	4730.5	4992.8
Q9C8J2	NifU-like protein 5 mitochondrial OS=Arabidopsis thaliana OX=3702 GN=NIFU5 PE=2 SV=1	3	3	Carbamidomethylation	4760.5	5451.5	4908.6		6866.7	6525.8	8468.8
Q9SZC9	Copper-transporting ATPase PAA1 chloroplastic OS=Arabidopsis thaliana OX=3702 GN=PAA1 PE=1 SV=1	1	1	Carbamidomethylation	2048.8	1722.1	2024.4		4049.6	3098.5	5281.1
O82264	NPL4-like protein 2 OS=Arabidopsis thaliana OX=3702 GN=At2g47970 PE=1 SV=1	9	9	Carbamidomethylation	20318	17551	20562		23975	25639	23528
O49499	Caffeoyl-CoA O-methyltransferase 1 OS=Arabidopsis thaliana OX=3702 GN=CCOAOMT1 PE=1 SV=1	3	3	Carbamidomethylation	4882.6	2134.6	1883.9		1605.7	2673.1	1271.9
Q9SPE6	Alpha-soluble NSF attachment protein 2 OS=Arabidopsis thaliana OX=3702 GN=ASNAP2 PE=1 SV=1	2	2	Carbamidomethylation	1620.1	2032.7	1651.2		3310.2	2993	1588.6
Q9C6I6	Electron transfer flavoprotein subunit alpha mitochondrial OS=Arabidopsis thaliana OX=3702 GN=ETFA PE=1 SV=1	6	6	Carbamidomethylation	12794	12835	11456		18756	10712	17539
Q9SFF6	Pectin acetylesterase 12 OS=Arabidopsis thaliana OX=3702 GN=PAE12 PE=2 SV=1	5	4	Carbamidomethylation	10997	13368	12429		16220	18623	17608
Q8GUP3	Sister chromatid cohesion protein PDS5 homolog C OS=Arabidopsis thaliana OX=3702 GN=PDS5C PE=1 SV=1	6	6	Carbamidomethylation	2182.3	2620.4	2239.3		5619.1	3490.7	4178.9
Q9FFD2	Probable UDP-arabinopyranose mutase 5 OS=Arabidopsis thaliana OX=3702 GN=RGP5 PE=1 SV=1	3	3	Carbamidomethylation	7696.4	8033.1	6338.3		4996.1	4413.6	6050.6
Q9FJT8	Histone acetyltransferase type B catalytic subunit OS=Arabidopsis thaliana OX=3702 GN=HAG2 PE=2 SV=1	3	3	Carbamidomethylation	4286.1	4574.9	3384.5		5284.2	5852.9	6470.8
P0CZ23	Acyl-coenzyme A oxidase 3 peroxisomal OS=Arabidopsis thaliana OX=3702 GN=ACX3 PE=1 SV=1	10	8	Carbamidomethylation	23079	24046	24534		15691	16247	12891
Q93YQ3	Formyltetrahydrofolate deformylase 1 mitochondrial OS=Arabidopsis thaliana OX=3702 GN=PURU1 PE=1 SV=1	4	4	Carbamidomethylation	3941.3	3748.5	4786		2804.4	3637	2062
Q84WU9	Zinc finger CCCH domain-containing protein 64 OS=Arabidopsis thaliana OX=3702 GN=At5g56900 PE=2 SV=1	4	4	Carbamidomethylation	1765.9	2425.3	3423.5		4235.7	5742.4	2359.1
Q39192	Serine/threonine-protein kinase SRK2D OS=Arabidopsis thaliana OX=3702 GN=SRK2D PE=1 SV=1	3	2	Carbamidomethylation	847.95	1556.4	1190.9		2094.3	2101.9	1702.8
F4IW47	Transketolase-2 chloroplastic OS=Arabidopsis thaliana OX=3702 GN=TKL-2 PE=1 SV=1	16	6	Carbamidomethylation	7314.1	5742.7	3364.5		8969.4	13349	12844
P10798	Ribulose bisphosphate carboxylase small subunit 3B chloroplastic OS=Arabidopsis thaliana OX=3702 GN=RBCS-3B PE=1 SV=2	16	6	Carbamidomethylation	401630	477340	430580		314870	249160	275720
Q94A82	Nudix hydrolase 19 chloroplastic OS=Arabidopsis thaliana OX=3702 GN=NUDT19 PE=1 SV=1	5	5	Carbamidomethylation	9444.8	6846.5	5935.9		5758.5	6107	5939.7
Q9SSP5	Threonine synthase 2 chloroplastic OS=Arabidopsis thaliana OX=3702 GN=TS2 PE=1 SV=1	6	4	Carbamidomethylation	3468	3702.4	4691.5		2151.2	3984.8	1836.3
O65570	Villin-4 OS=Arabidopsis thaliana OX=3702 GN=VLN4 PE=1 SV=1	16	15	Carbamidomethylation	65267	36682	41840		41289	41995	46085
Q9FYL8	Protein NUCLEAR FUSION DEFECTIVE 2 OS=Arabidopsis thaliana OX=3702 GN=NFD2 PE=2 SV=1	1	1	Carbamidomethylation	874.01	774.25	848.3		236.43	746.74	237.43
Q7DLS1	Proteasome subunit beta type-7-B OS=Arabidopsis thaliana OX=3702 GN=PBB2 PE=1 SV=2	1	1	Carbamidomethylation	449.31	552.57	352.1		152.26	48.488	461.61
Q9CA83	NADP-dependent malic enzyme 4 chloroplastic OS=Arabidopsis thaliana OX=3702 GN=NADP-ME4 PE=1 SV=1	7	6	Carbamidomethylation	12787	9524	8430.8		7985.4	4994.7	7452.7
O04373	IAA-amino acid hydrolase ILR1-like 4 OS=Arabidopsis thaliana OX=3702 GN=ILL4 PE=1 SV=2	7	7	Carbamidomethylation	13899	11971	17884		11993	8874	18138
F4JML5	Probable enoyl-CoA hydratase 2 mitochondrial OS=Arabidopsis thaliana OX=3702 GN=At4g16800 PE=2 SV=1	3	3	Carbamidomethylation	3423.6	3803.2	2759		2914.8	1794.3	2375.5
Q9C505	Eukaryotic translation initiation factor 5A-3 OS=Arabidopsis thaliana OX=3702 GN=ELF5A-3 PE=2 SV=1	7	4	Carbamidomethylation	15309	7059.3	8734.5		6232.9	29924	11174
Q9SWG0	Isovaleryl-CoA dehydrogenase mitochondrial OS=Arabidopsis thaliana OX=3702 GN=IVD PE=1 SV=2	4	4	Carbamidomethylation	12222	9811.3	8461.3		8387.8	5381.8	7855.9
Q9LPU8	Indole glucosinolate O-methyltransferase 4 OS=Arabidopsis thaliana OX=3702 GN=IGMT4 PE=1 SV=1	2	2	Carbamidomethylation	695.41	1032.6	1537.2		1843.8	2226.9	1010.1
Q9SRE0	5-formyltetrahydrofolate cyclo-ligase-like protein COG0212 OS=Arabidopsis thaliana OX=3702 GN=COG0212 PE=2 SV=1	7	7	Carbamidomethylation	12564	8400.9	54431		12068	46173	67784
Q38871	Calcium-dependent protein kinase 5 OS=Arabidopsis thaliana OX=3702 GN=CPK5 PE=2 SV=1	8	8	Carbamidomethylation	18258	21267	17479		25756	23229	26657
Q9CA28	Tetraketide alpha-pyrone reductase 2 OS=Arabidopsis thaliana OX=3702 GN=TKPR2 PE=1 SV=1	2	2	Carbamidomethylation	1668.5	924.65	839.43		954.05	2411.4	1997.1
O80713	Short-chain dehydrogenase reductase 3a OS=Arabidopsis thaliana OX=3702 GN=SDR3a PE=2 SV=1	1	1	Carbamidomethylation	0	235.17	326.21		931.08	0	181.36
Q94AX4	D-lactate dehydrogenase [cytochrome] mitochondrial OS=Arabidopsis thaliana OX=3702 GN=DLD PE=1 SV=1	3	3	Carbamidomethylation	2987.5	2575.9	3784.3		4951	4915.2	3255.8
Q9ZSP5	Subtilisin-like protease SBT5.3 OS=Arabidopsis thaliana OX=3702 GN=AIR3 PE=2 SV=1	10	10	Carbamidomethylation	11780	9674.1	13935		20162	17608	20366
Q38951	Serine/threonine-protein phosphatase 2A 65 kDa regulatory subunit A gamma isoform OS=Arabidopsis thaliana OX=3702 GN=PP2AA3 PE=1 SV=2	7	4	Carbamidomethylation	5314.1	5360.5	3523.7		7123.2	6530.9	7245.4
Q93ZT6	Eukaryotic translation initiation factor isoform 4G-1 OS=Arabidopsis thaliana OX=3702 GN=EIF(ISO)4G1 PE=1 SV=1	13	13	Carbamidomethylation	20060	21346	22000		18549	17932	15796
Q8H1F7	Isopentenyl phosphate kinase OS=Arabidopsis thaliana OX=3702 GN=IPK PE=1 SV=1	5	5	Carbamidomethylation	2737	2463.4	2196.5		4387.3	3147.3	4985.9
Q9FNK4	Ornithine aminotransferase mitochondrial OS=Arabidopsis thaliana OX=3702 GN=DELTA-OAT PE=1 SV=1	5	5	Carbamidomethylation	1444.8	2342.3	3664.2		2372.5	2914.9	1655.8
Q9LVZ8	Protein LURP-one-related 12 OS=Arabidopsis thaliana OX=3702 GN=At3g15810 PE=2 SV=1	3	3	Carbamidomethylation	3911.9	3777.7	2353		5471	3283	5359.3
F4JL11	Importin subunit alpha-2 OS=Arabidopsis thaliana OX=3702 GN=IMPA2 PE=1 SV=1	13	8	Carbamidomethylation	13894	16488	21200		25140	28060	22523
P55034	26S proteasome non-ATPase regulatory subunit 4 homolog OS=Arabidopsis thaliana OX=3702 GN=RPN10 PE=1 SV=1	7	7	Carbamidomethylation	22082	24275	25678		28836	16662	23619
Q38931	Peptidyl-prolyl cis-trans isomerase FKBP62 OS=Arabidopsis thaliana OX=3702 GN=FKBP62 PE=1 SV=2	17	17	Carbamidomethylation	75310	60687	52308		79629	55263	70613
Q9FY49	Leucine aminopeptidase OS=Arabidopsis thaliana OX=3702 GN=LKHA4 PE=2 SV=1	7	7	Carbamidomethylation	4956.4	5440.3	5642.4		7967.5	7327.2	8406.5
P94040	Germin-like protein subfamily 3 member 1 OS=Arabidopsis thaliana OX=3702 GN=GLP1 PE=1 SV=1	2	2	Carbamidomethylation	244230	245910	235400		197180	113730	188650
Q8VYB7	Geranylgeranyl transferase type-2 subunit alpha 1 OS=Arabidopsis thaliana OX=3702 GN=RGTA1 PE=1 SV=1	2	2	Carbamidomethylation	3066.2	1206.1	1404.2		1822.9	1454	543.8
Q94AF2	ATP-dependent (S)-NAD(P)H-hydrate dehydratase OS=Arabidopsis thaliana OX=3702 GN=At5g19150 PE=1 SV=1	2	2	Carbamidomethylation	3610.4	4251.3	2249.8		6126.6	6212.3	2767.6
F4JKH6	Protein REDUCED CHLOROPLAST COVERAGE 2 OS=Arabidopsis thaliana OX=3702 GN=REC2 PE=1 SV=1	15	12	Carbamidomethylation	19301	18039	14507		5458.1	7508.7	12921
Q940P8	T-complex protein 1 subunit beta OS=Arabidopsis thaliana OX=3702 GN=CCT2 PE=1 SV=1	4	4	Carbamidomethylation	3250.3	2582.4	2480.2		2043.8	1429.1	2106.3
O23676	Protein mago nashi homolog OS=Arabidopsis thaliana OX=3702 GN=MAGO PE=1 SV=1	5	5	Carbamidomethylation	2641.3	1204.6	1815.6		2345.4	5121.1	2369
Q9SQT8	Bifunctional 3-dehydroquinate dehydratase/shikimate dehydrogenase chloroplastic OS=Arabidopsis thaliana OX=3702 GN=EMB3004 PE=1 SV=1	17	17	Carbamidomethylation	54340	65009	57281		40243	51023	53680
Q9LM71	Peptidyl-prolyl cis-trans isomerase FKBP18 chloroplastic OS=Arabidopsis thaliana OX=3702 GN=FKBP18 PE=1 SV=2	2	2	Carbamidomethylation	3080.7	3572.8	2946.2		5050.5	3807.2	5130.1
Q9M8M7	Acetylornithine aminotransferase chloroplastic/mitochondrial OS=Arabidopsis thaliana OX=3702 GN=WIN1 PE=1 SV=1	9	9	Carbamidomethylation	27091	35657	48639		38248	63221	41545
Q8W4S6	Beta-fructofuranosidase insoluble isoenzyme CWINV6 OS=Arabidopsis thaliana OX=3702 GN=CWINV6 PE=2 SV=1	4	4	Carbamidomethylation	1233.4	1526.1	2300.1		2720	2512.1	1787.5
Q9ZQP2	Putative peroxisomal acyl-coenzyme A oxidase 1.2 OS=Arabidopsis thaliana OX=3702 GN=ACX1.2 PE=2 SV=1	4	3	Carbamidomethylation	2203	1850	3072.6		4460.7	2694.6	4246.1
Q9XF57	Peroxisome biogenesis protein 7 OS=Arabidopsis thaliana OX=3702 GN=PEX7 PE=1 SV=2	1	1	Carbamidomethylation	4701	664.83	723.21		419.38	348.58	2560.4
Q39258	V-type proton ATPase subunit E1 OS=Arabidopsis thaliana OX=3702 GN=VHA-E1 PE=1 SV=2	6	6	Carbamidomethylation	22221	22520	25121		31006	26622	29645
Q43315	Farnesyl pyrophosphate synthase 2 OS=Arabidopsis thaliana OX=3702 GN=FPS2 PE=2 SV=1	5	4	Carbamidomethylation	4901.6	4174	3609.2		2491.5	3758.7	2649.1
Q9FKB3	Pantoate--beta-alanine ligase OS=Arabidopsis thaliana OX=3702 GN=At5g48840 PE=1 SV=1	2	2	Carbamidomethylation	1405.2	2832.2	3793.1		4277.9	3469	3981.5
Q8RX79	Peptide chain release factor APG3 chloroplastic OS=Arabidopsis thaliana OX=3702 GN=APG3 PE=2 SV=1	3	3	Carbamidomethylation	1352.6	8401	9623.1		8412.8	9937.5	8255.5
Q93VC7	30S ribosomal protein S1 chloroplastic OS=Arabidopsis thaliana OX=3702 GN=RPS1 PE=1 SV=1	1	1	Carbamidomethylation	1115.1	1193.7	1511		1952	2792.1	2189
Q9SGY2	ATP-citrate synthase alpha chain protein 1 OS=Arabidopsis thaliana OX=3702 GN=ACLA-1 PE=1 SV=1	6	3	Carbamidomethylation	3784	5533.4	1842.4		2435.6	3655.9	2039.8
Q94BR1	MA3 DOMAIN-CONTAINING TRANSLATION REGULATORY FACTOR 1 OS=Arabidopsis thaliana OX=3702 GN=MRF1 PE=1 SV=1	4	3	Carbamidomethylation	816.32	1421.8	1083		1400.1	1682.8	1524.5
Q8L7Z3	Anamorsin homolog OS=Arabidopsis thaliana OX=3702 GN=At5g18400 PE=1 SV=1	3	3	Carbamidomethylation	1119.3	2150.6	1848.5		709.86	3813.6	2592
Q9MBA2	Putative septum site-determining protein minD homolog chloroplastic OS=Arabidopsis thaliana OX=3702 GN=MIND1 PE=1 SV=1	2	2	Carbamidomethylation	2477.7	267.5	1419.3		1948.4	1720.6	2440.2
Q9C857	GDSL esterase/lipase At1g31550 OS=Arabidopsis thaliana OX=3702 GN=At1g31550 PE=2 SV=1	2	2	Carbamidomethylation	1791.1	1266.9	238.94		623.58	2156.9	2065.2
Q8L7S6	Beta-hexosaminidase 3 OS=Arabidopsis thaliana OX=3702 GN=HEXO3 PE=1 SV=1	6	6	Carbamidomethylation	20049	18528	22613		25018	24262	25999
Q8S9D1	Pentatricopeptide repeat-containing protein At5g21222 OS=Arabidopsis thaliana OX=3702 GN=ATC401 PE=2 SV=1	2	1	Carbamidomethylation	627.84	787.74	970.16		1446.1	967.64	1852.2
Q9SU94	Protein arginine N-methyltransferase 1.1 OS=Arabidopsis thaliana OX=3702 GN=PRMT11 PE=1 SV=1	1	1	Carbamidomethylation	2098.3	1276.6	1149.9		1295.2	1012.5	233.79
O22870	Peptidyl-prolyl cis-trans isomerase FKBP16-3 chloroplastic OS=Arabidopsis thaliana OX=3702 GN=FKBP16-3 PE=1 SV=2	3	3	Carbamidomethylation	102980	92211	101560		140630	96813	133740
Q9M2T9	Methionine--tRNA ligase chloroplastic/mitochondrial OS=Arabidopsis thaliana OX=3702 GN=OVA1 PE=2 SV=1	13	13	Carbamidomethylation	39818	45130	44603		38417	34942	45899
Q9LEY9	H/ACA ribonucleoprotein complex subunit 2-like protein OS=Arabidopsis thaliana OX=3702 GN=At5g08180 PE=1 SV=1	3	3	Carbamidomethylation	3871.7	4580.5	3919.5		3234.1	1665.3	4172
Q8LG98	OVARIAN TUMOR DOMAIN-containing deubiquitinating enzyme 1 OS=Arabidopsis thaliana OX=3702 GN=OTU1 PE=1 SV=2	2	2	Carbamidomethylation	248.99	528.27	461.3		691.99	681.71	660.07
Q9FEF8	rRNA 2'-O-methyltransferase fibrillarin 1 OS=Arabidopsis thaliana OX=3702 GN=FIB1 PE=1 SV=1	7	7	Carbamidomethylation	14961	18689	22807		16682	12572	11751
P32068	Anthranilate synthase alpha subunit 1 chloroplastic OS=Arabidopsis thaliana OX=3702 GN=ASA1 PE=1 SV=1	6	6	Carbamidomethylation	7104.6	8169.9	8000.4		4889.6	6916.4	6556.2
Q9ZT91	Elongation factor Tu mitochondrial OS=Arabidopsis thaliana OX=3702 GN=TUFA PE=1 SV=1	9	8	Carbamidomethylation	9755.6	7773.7	8842.5		12327	13993	15144
Q9SUW2	Adenine phosphoribosyltransferase 3 OS=Arabidopsis thaliana OX=3702 GN=APT3 PE=1 SV=1	4	4	Carbamidomethylation	11185	7352.5	3296.4		4365.2	6252.7	6865.5
Q9SIF5	GDSL esterase/lipase At2g03980 OS=Arabidopsis thaliana OX=3702 GN=At2g03980 PE=2 SV=1	2	2	Carbamidomethylation	4333.2	5635.8	4943.1		2911.7	8536.7	9312.3
Q9FH04	Alcohol dehydrogenase-like 7 OS=Arabidopsis thaliana OX=3702 GN=At5g42250 PE=2 SV=1	4	4	Carbamidomethylation	10122	2232.2	2475.3		3067.3	4274.1	3572.4
Q9ZPY7	Exportin-2 OS=Arabidopsis thaliana OX=3702 GN=CAS PE=2 SV=1	10	10	Carbamidomethylation	11464	9920.3	9656.4		18117	16079	19321
Q9M2U5	Endochitinase EP3 OS=Arabidopsis thaliana OX=3702 GN=EP3 PE=1 SV=1	1	1	Carbamidomethylation	341.39	189.32	100.97		225.43	669.04	201.64
Q9LTT8	Enhancer of mRNA-decapping protein 4 OS=Arabidopsis thaliana OX=3702 GN=VCS PE=1 SV=1	11	8	Carbamidomethylation	17549	21609	20597		25448	18831	22951
O65041	NEDD8-activating enzyme E1 catalytic subunit OS=Arabidopsis thaliana OX=3702 GN=ECR1 PE=1 SV=2	13	13	Carbamidomethylation	18312	29932	28553		17741	21519	19873
F4KFT7	Bifunctional TH2 protein mitochondrial OS=Arabidopsis thaliana OX=3702 GN=TH2 PE=1 SV=1	8	8	Carbamidomethylation	9289.4	16283	8649.4		11288	7852.7	13556
A3KPF2	Probable histone-arginine methyltransferase 1.4 OS=Arabidopsis thaliana OX=3702 GN=PRMT14 PE=1 SV=1	5	3	Carbamidomethylation	1926.6	2724.2	775.57		2140.7	2399.5	2762.3
O22263	Protein disulfide-isomerase like 2-1 OS=Arabidopsis thaliana OX=3702 GN=PDIL2-1 PE=2 SV=1	9	9	Carbamidomethylation	14300	17030	9785.3		12094	10246	6851.1
Q9SSK1	Asparagine--tRNA ligase cytoplasmic 3 OS=Arabidopsis thaliana OX=3702 GN=SYNC3 PE=1 SV=1	7	4	Carbamidomethylation	2355.9	2112.3	3564		3536.6	3063	4295.2
Q9FIJ7	Adenylate kinase 2 chloroplastic OS=Arabidopsis thaliana OX=3702 GN=At5g47840 PE=1 SV=1	5	4	Carbamidomethylation	10980	9421.9	12081		13861	11948	14962
O82734	Serine/threonine-protein phosphatase PP1 isozyme 8 OS=Arabidopsis thaliana OX=3702 GN=TOPP8 PE=1 SV=3	3	3	Carbamidomethylation	3760.8	1482.8	2857.5		2829	4909.9	3219.6
O49485	D-3-phosphoglycerate dehydrogenase 1 chloroplastic OS=Arabidopsis thaliana OX=3702 GN=PGDH1 PE=1 SV=1	21	20	Carbamidomethylation	78166	94710	45465		62943	53474	72726
Q93W20	NifU-like protein 2 chloroplastic OS=Arabidopsis thaliana OX=3702 GN=NIFU2 PE=1 SV=1	1	1	Carbamidomethylation	41.569	231.44	122.43		222.05	242.36	200.03
Q1PF50	Probable serine protease EDA2 OS=Arabidopsis thaliana OX=3702 GN=EDA2 PE=2 SV=2	2	2	Carbamidomethylation	6246.7	8831.6	10236		14519	5613.3	12185
Q9SJM7	Uridine nucleosidase 1 OS=Arabidopsis thaliana OX=3702 GN=URH1 PE=1 SV=2	2	2	Carbamidomethylation	2068.8	2339.7	1610.3		1437.1	1424.6	1485.5
Q66GR6	Single-stranded DNA-binding protein WHY3 chloroplastic OS=Arabidopsis thaliana OX=3702 GN=WHY3 PE=1 SV=1	6	4	Carbamidomethylation	16626	16354	13049		15418	6364.6	14109
F4J2K2	Folylpolyglutamate synthase OS=Arabidopsis thaliana OX=3702 GN=FPGS2 PE=1 SV=1	2	2	Carbamidomethylation	1241.5	1361.6	2040.9		1568.4	1209.1	581.13
P52032	Phospholipid hydroperoxide glutathione peroxidase 1 chloroplastic OS=Arabidopsis thaliana OX=3702 GN=GPX1 PE=2 SV=2	7	4	Carbamidomethylation	36200	24186	16265		21321	18985	21603
Q9SLK0	Peroxisomal isocitrate dehydrogenase [NADP] OS=Arabidopsis thaliana OX=3702 GN=ICDH PE=1 SV=1	13	6	Carbamidomethylation	3346.1	3705.6	4606		4071.1	6916.4	5779.5
Q9SKC5	UDP-glycosyltransferase 74D1 OS=Arabidopsis thaliana OX=3702 GN=UGT74D1 PE=1 SV=1	9	9	Carbamidomethylation	24539	22545	23071		33570	31555	35560
O23044	Peroxidase 3 OS=Arabidopsis thaliana OX=3702 GN=PER3 PE=2 SV=1	2	2	Carbamidomethylation	1811.4	1077.6	936.38		198.24	1105	1102.8
Q9SF16	T-complex protein 1 subunit eta OS=Arabidopsis thaliana OX=3702 GN=CCT7 PE=1 SV=1	4	4	Carbamidomethylation	6382.6	4094.7	4639.8		3111.5	6994.6	5123
Q8RY79	Phenylacetaldehyde synthase OS=Arabidopsis thaliana OX=3702 GN=ELI5 PE=1 SV=1	5	5	Carbamidomethylation	7187.9	4756.7	7886.4		7628.3	3498.7	3466.1
Q9ZVJ4	Peptidyl-prolyl cis-trans isomerase CYP22 OS=Arabidopsis thaliana OX=3702 GN=CYP22 PE=2 SV=1	2	2	Carbamidomethylation	584.93	810.45	1446.4		1366.1	675.18	2028.6
Q9SDY5	NEDD8-conjugating enzyme Ubc12 OS=Arabidopsis thaliana OX=3702 GN=RCE1 PE=1 SV=1	1	1	Carbamidomethylation	1966.4	2816.9	2208.3		2816.8	3477.3	5043.1
Q93V74	Cyclase-like protein 1 OS=Arabidopsis thaliana OX=3702 GN=CYCLASE1 PE=1 SV=1	5	4	Carbamidomethylation	37536	11679	30279		43627	36799	32972
Q9C713	Arginine--tRNA ligase cytoplasmic OS=Arabidopsis thaliana OX=3702 GN=At1g66530 PE=1 SV=1	3	2	Carbamidomethylation	517.88	1969.9	1340.4		1910.8	1856.2	1400.5
Q9FIH8	Stromal processing peptidase chloroplastic OS=Arabidopsis thaliana OX=3702 GN=SPP PE=2 SV=1	10	10	Carbamidomethylation	11763	9596.6	10479		12655	11330	12154
Q38893	Zeta-carotene desaturase chloroplastic/chromoplastic OS=Arabidopsis thaliana OX=3702 GN=ZDS1 PE=1 SV=3	7	7	Carbamidomethylation	26371	26184	28523		17532	25333	22500
P10795	Ribulose bisphosphate carboxylase small subunit 1A chloroplastic OS=Arabidopsis thaliana OX=3702 GN=RBCS-1A PE=1 SV=2	16	10	Carbamidomethylation	613860	647280	651370		447760	488830	463060
Q9ZVD5	Protein argonaute 4 OS=Arabidopsis thaliana OX=3702 GN=AGO4 PE=1 SV=2	3	3	Carbamidomethylation	2274.4	3347.9	3279.9		3796.3	2597.5	4968.5
O80568	Inositol 1 3 4-trisphosphate 5/6-kinase 4 OS=Arabidopsis thaliana OX=3702 GN=ITPK4 PE=1 SV=2	4	4	Carbamidomethylation	5274	5053.2	4313.4		6402.2	6417.9	6409
Q9LNU1	CO(2)-response secreted protease OS=Arabidopsis thaliana OX=3702 GN=CRSP PE=2 SV=1	4	4	Carbamidomethylation	2301.6	2101	1804.6		3899.7	2474.4	2103.4
Q8H0X6	Cysteine proteinase inhibitor 6 OS=Arabidopsis thaliana OX=3702 GN=CYS6 PE=1 SV=2	2	2	Carbamidomethylation	2539.5	1946.5	2258.8		2314.5	625.85	2029
Q9LTB2	Methionine S-methyltransferase OS=Arabidopsis thaliana OX=3702 GN=MMT1 PE=1 SV=1	15	15	Carbamidomethylation	33243	46400	16291		39236	17393	61688
Q9SVN5	Methionine--tRNA ligase cytoplasmic OS=Arabidopsis thaliana OX=3702 GN=At4g13780 PE=2 SV=1	13	13	Carbamidomethylation	18424	15502	16888		20742	23397	23514
Q9ZR03	Cytochrome b6-f complex iron-sulfur subunit chloroplastic OS=Arabidopsis thaliana OX=3702 GN=petC PE=1 SV=1	2	2	Carbamidomethylation	7493.3	7427	6703		6437	4830.8	5131.3
Q39249	Violaxanthin de-epoxidase chloroplastic OS=Arabidopsis thaliana OX=3702 GN=VDE1 PE=1 SV=1	3	3	Carbamidomethylation	1208.5	1045.2	5815.6		4096.1	1984.8	5026.9
Q29Q26	Ankyrin repeat domain-containing protein 2B OS=Arabidopsis thaliana OX=3702 GN=AKR2B PE=1 SV=1	7	5	Carbamidomethylation	6472.4	4749.6	5826		8884.7	5954.2	7629.2
P14671	Tryptophan synthase beta chain 1 chloroplastic OS=Arabidopsis thaliana OX=3702 GN=TSB1 PE=2 SV=1	8	4	Carbamidomethylation	29598	25860	16022		20944	12405	24100
Q9SZV3	Folate synthesis bifunctional protein mitochondrial OS=Arabidopsis thaliana OX=3702 GN=MitHPPK/DHPS PE=2 SV=1	4	4	Carbamidomethylation	1796.5	2252.7	1852.4		3253.7	1738.8	3255.6
Q38945	PAP-specific phosphatase HAL2-like OS=Arabidopsis thaliana OX=3702 GN=AHL PE=2 SV=1	2	2	Carbamidomethylation	1085.1	1006.8	1604.7		1706.9	1337.4	1824.3
Q9LFR3	Gibberellin-regulated protein 14 OS=Arabidopsis thaliana OX=3702 GN=GASA14 PE=1 SV=1	2	2	Carbamidomethylation	5608.9	13916	10238		13135	10058	17341
Q8H0W0	Protein LPA3 OS=Arabidopsis thaliana OX=3702 GN=LPA3 PE=1 SV=1	6	6	Carbamidomethylation	21140	15983	11912		27137	21475	23367
Q93VB2	Autophagy-related protein 18a OS=Arabidopsis thaliana OX=3702 GN=ATG18A PE=1 SV=1	4	4	Carbamidomethylation	2413.2	2784.7	3018.4		4007.3	3303.3	3811.9
Q9LU10	Protease Do-like 8 chloroplastic OS=Arabidopsis thaliana OX=3702 GN=DEGP8 PE=1 SV=1	5	5	Carbamidomethylation	13533	18621	16496		12446	9833.4	13588
Q39021	Mitogen-activated protein kinase 1 OS=Arabidopsis thaliana OX=3702 GN=MPK1 PE=1 SV=2	3	1	Carbamidomethylation	758.1	688.44	884.79		425.25	888.21	222.04
Q84QC1	Gamma-glutamylcyclotransferase 2-3 OS=Arabidopsis thaliana OX=3702 GN=GGCT2;3 PE=1 SV=1	4	4	Carbamidomethylation	12156	11230	13116		10178	9763.4	10211
Q42589	Non-specific lipid-transfer protein 1 OS=Arabidopsis thaliana OX=3702 GN=LTP1 PE=2 SV=1	1	1	Carbamidomethylation	1948.2	2112.1	2022.2		1509.5	985.14	1536.2
Q8LPS6	Pentatricopeptide repeat-containing protein At1g02150 OS=Arabidopsis thaliana OX=3702 GN=At1g02150 PE=2 SV=2	3	3	Carbamidomethylation	515.41	1274.3	1644.8		1442.6	1230.2	1611.8
P42731	Polyadenylate-binding protein 2 OS=Arabidopsis thaliana OX=3702 GN=PAB2 PE=1 SV=1	12	12	Carbamidomethylation	25182	31538	29039		36981	29596	45227
P20115	Citrate synthase 4 mitochondrial OS=Arabidopsis thaliana OX=3702 GN=CSY4 PE=1 SV=3	17	17	Carbamidomethylation	49220	48073	40838		57114	79072	70143
P28493	Pathogenesis-related protein 5 OS=Arabidopsis thaliana OX=3702 GN=At1g75040 PE=1 SV=1	2	2	Carbamidomethylation	617.39	1474.3	2141.6		3695.5	791.42	1195.8
O82089	Copper transport protein CCH OS=Arabidopsis thaliana OX=3702 GN=CCH PE=1 SV=1	3	3	Carbamidomethylation	2016.8	986.66	291.7		461.65	1071.4	492.94
Q9SGW3	26S proteasome non-ATPase regulatory subunit 8 homolog A OS=Arabidopsis thaliana OX=3702 GN=RPN12A PE=1 SV=1	6	4	Carbamidomethylation	5805	6560	6741.8		9047.5	6546.6	9100.7
Q9LYT5	Probable pectinesterase/pectinesterase inhibitor 35 OS=Arabidopsis thaliana OX=3702 GN=PME35 PE=2 SV=1	3	2	Carbamidomethylation	1154.5	509.61	622.9		892.48	410.64	466.9
Q93ZN2	Probable aldo-keto reductase 4 OS=Arabidopsis thaliana OX=3702 GN=At1g60710 PE=2 SV=1	11	8	Carbamidomethylation	36441	40585	47231		37519	31308	27273
F4IBB2	Phosphoglycerate mutase-like protein 2 OS=Arabidopsis thaliana OX=3702 GN=At1g58280 PE=2 SV=1	3	3	Carbamidomethylation	48057	17351	19623		51514	53625	5834.5
Q9FND9	Probable galactinol--sucrose galactosyltransferase 5 OS=Arabidopsis thaliana OX=3702 GN=RFS5 PE=1 SV=1	8	8	Carbamidomethylation	5348.3	3808.3	3206.1		5642.1	6858.4	5519.8
P21238	Chaperonin 60 subunit alpha 1 chloroplastic OS=Arabidopsis thaliana OX=3702 GN=CPN60A1 PE=1 SV=2	24	24	Carbamidomethylation	259910	260960	203620		190870	219520	207350
Q9C826	Xanthoxin dehydrogenase OS=Arabidopsis thaliana OX=3702 GN=ABA2 PE=1 SV=1	3	3	Carbamidomethylation	7007.9	6718.2	4725.9		4736.6	5454.9	5050.1
Q9M0Y6	Putative PAP-specific phosphatase mitochondrial OS=Arabidopsis thaliana OX=3702 GN=At4g05090 PE=2 SV=1	5	5	Carbamidomethylation	14781	14538	14344		18414	17978	17061
P92981	5'-adenylylsulfate reductase 2 chloroplastic OS=Arabidopsis thaliana OX=3702 GN=APR2 PE=1 SV=2	2	2	Carbamidomethylation	3849.6	2485.3	3027.6		2982.4	2417	1885
O49006	Pectinesterase/pectinesterase inhibitor 3 OS=Arabidopsis thaliana OX=3702 GN=PME3 PE=1 SV=2	9	9	Carbamidomethylation	61981	56711	58728		64345	46949	53349
Q940M2	Alanine--glyoxylate aminotransferase 2 homolog 1 mitochondrial OS=Arabidopsis thaliana OX=3702 GN=AGT2 PE=1 SV=1	12	12	Carbamidomethylation	44548	44801	64949		46174	52445	47155
Q9SMV6	Protein EXPORTIN 1A OS=Arabidopsis thaliana OX=3702 GN=XPO1 PE=1 SV=1	10	10	Carbamidomethylation	9081.6	6067.2	6354.8		8584.9	8764.1	7345.7
Q9S7Y7	Alpha-xylosidase 1 OS=Arabidopsis thaliana OX=3702 GN=XYL1 PE=1 SV=1	11	11	Carbamidomethylation	32752	19164	30743		37295	41453	40843
Q9LFU1	Asparagine synthetase [glutamine-hydrolyzing] 3 OS=Arabidopsis thaliana OX=3702 GN=ASN3 PE=2 SV=1	3	2	Carbamidomethylation	601.53	656.88	592.8		706.35	903.21	693.98
Q8RX28	Histone deacetylase 5 OS=Arabidopsis thaliana OX=3702 GN=HDA5 PE=1 SV=1	7	7	Carbamidomethylation	6893.4	6892.6	3434.8		13657	5537.2	4949.7
Q8VZM1	N-terminal acetyltransferase A complex auxiliary subunit NAA15 OS=Arabidopsis thaliana OX=3702 GN=NAA15 PE=1 SV=1	17	17	Carbamidomethylation	18872	16323	20971		23261	26616	28046
O23547	Expansin-like B1 OS=Arabidopsis thaliana OX=3702 GN=EXLB1 PE=2 SV=2	3	3	Carbamidomethylation	7743.2	8366.7	7603.5		21175	9691.7	8300.1
A2RVV7	Bifunctional protein FolD 1 mitochondrial OS=Arabidopsis thaliana OX=3702 GN=FOLD1 PE=2 SV=1	3	3	Carbamidomethylation	2613.4	1707.1	1409.5		3097.5	1872.1	2163.3
Q94AR8	3-isopropylmalate dehydratase large subunit chloroplastic OS=Arabidopsis thaliana OX=3702 GN=IIL1 PE=1 SV=1	10	10	Carbamidomethylation	58816	46324	45354		55250	61870	60655
Q9SU63	Aldehyde dehydrogenase family 2 member B4 mitochondrial OS=Arabidopsis thaliana OX=3702 GN=ALDH2B4 PE=1 SV=1	8	8	Carbamidomethylation	59127	62389	55193		56703	51367	58002
Q9FYA6	Branched-chain-amino-acid aminotransferase 5 chloroplastic OS=Arabidopsis thaliana OX=3702 GN=BCAT5 PE=1 SV=1	7	7	Carbamidomethylation	13398	15861	12387		13658	18131	16857
Q9SJT1	SUMO-activating enzyme subunit 2 OS=Arabidopsis thaliana OX=3702 GN=SAE2 PE=1 SV=1	6	6	Carbamidomethylation	6894.5	7393.9	11726		10974	7183	10577
Q42262	40S ribosomal protein S3a-2 OS=Arabidopsis thaliana OX=3702 GN=RPS3AB PE=2 SV=3	1	1	Carbamidomethylation	708.4	1574.4	564.05		1691.1	1111.5	1167.7
Q9LMX4	Probable inactive purple acid phosphatase 1 OS=Arabidopsis thaliana OX=3702 GN=PAP1 PE=2 SV=1	4	4	Carbamidomethylation	5565.1	5597.3	6632		6180.5	7626.9	8219.4
Q94BN2	Spermine synthase OS=Arabidopsis thaliana OX=3702 GN=SPMS PE=1 SV=1	4	4	Carbamidomethylation	4178.9	3809.3	2419.4		1978	4731.3	4498.8
Q9LTT9	Varicose-related protein OS=Arabidopsis thaliana OX=3702 GN=VCR PE=2 SV=1	7	4	Carbamidomethylation	4252	3638.7	3367.2		4567.9	1710.4	3156
F4HS99	Protein REDUCED CHLOROPLAST COVERAGE 1 OS=Arabidopsis thaliana OX=3702 GN=REC1 PE=1 SV=1	13	10	Carbamidomethylation	12008	8586.4	9831.1		9770.1	8083.2	10692
Q84W56	Ribonuclease J OS=Arabidopsis thaliana OX=3702 GN=RNJ PE=1 SV=1	11	11	Carbamidomethylation	11321	12166	18800		12531	13981	13726
P46644	Aspartate aminotransferase 3 chloroplastic OS=Arabidopsis thaliana OX=3702 GN=ASP3 PE=1 SV=1	10	9	Carbamidomethylation	11247	12827	16688		16071	19024	17105
O22467	Histone-binding protein MSI1 OS=Arabidopsis thaliana OX=3702 GN=MSI1 PE=1 SV=1	5	5	Carbamidomethylation	7112.3	7448.3	6746.9		11935	4463.6	7781.8
Q9SR62	Tyrosine-protein phosphatase RLPH2 OS=Arabidopsis thaliana OX=3702 GN=RLPH2 PE=1 SV=1	6	6	Carbamidomethylation	6061.6	6029.4	3164.3		5258.9	9603.8	6864.1
F4KHD8	Nuclear pore complex protein GP210 OS=Arabidopsis thaliana OX=3702 GN=GB210 PE=1 SV=1	1	1	Carbamidomethylation	42.31	80.394	36.508		38.337	90.695	89.721
Q9C6T1	Phosphomevalonate kinase peroxisomal OS=Arabidopsis thaliana OX=3702 GN=PMK PE=1 SV=1	12	12	Carbamidomethylation	29257	33475	29789		34384	38309	39484
Q9LKJ1	3-hydroxyisobutyryl-CoA hydrolase 1 OS=Arabidopsis thaliana OX=3702 GN=CHY1 PE=1 SV=1	12	12	Carbamidomethylation	54732	59980	44904		39051	38644	49861
Q9C5C8	Peptide methionine sulfoxide reductase B2 chloroplastic OS=Arabidopsis thaliana OX=3702 GN=MSRB2 PE=1 SV=1	5	5	Carbamidomethylation	5797.9	7401.9	13979		7056.8	9531.6	6626.7
Q9LQK0	Developmentally-regulated G-protein 1 OS=Arabidopsis thaliana OX=3702 GN=DRG1 PE=1 SV=1	5	5	Carbamidomethylation	3201.1	3147.7	2572		3980.5	4521.2	3061.8
P54150	Peptide methionine sulfoxide reductase A4 chloroplastic OS=Arabidopsis thaliana OX=3702 GN=MSR4 PE=1 SV=2	8	7	Carbamidomethylation	76941	76923	74804		73935	69204	69316
P48482	Serine/threonine-protein phosphatase PP1 isozyme 2 OS=Arabidopsis thaliana OX=3702 GN=TOPP2 PE=1 SV=1	6	4	Carbamidomethylation	8858.4	10861	7773.5		9482	10068	10427
Q76E23	Eukaryotic translation initiation factor 4G OS=Arabidopsis thaliana OX=3702 GN=EIF4G PE=1 SV=2	4	4	Carbamidomethylation	2375.5	1528.8	1855.2		2149.5	1446.6	3405.5
Q06327	Linoleate 9S-lipoxygenase 1 OS=Arabidopsis thaliana OX=3702 GN=LOX1 PE=1 SV=1	7	7	Carbamidomethylation	7985.6	8162.8	7601.2		10398	7316.2	8684.3
Q9LF41	Probable ubiquitin conjugation factor E4 OS=Arabidopsis thaliana OX=3702 GN=PUB1 PE=2 SV=1	11	11	Carbamidomethylation	17374	18418	14625		13133	17805	19129
Q94CE3	Beta carbonic anhydrase 5 chloroplastic OS=Arabidopsis thaliana OX=3702 GN=BCA5 PE=2 SV=1	3	3	Carbamidomethylation	3320.7	3864.8	6170.8		4370.6	4035.3	2948.8
P42814	Ribonuclease 2 OS=Arabidopsis thaliana OX=3702 GN=RNS2 PE=2 SV=1	4	4	Carbamidomethylation	17908	4291.5	3424.5		6327.3	8247.5	8418.2
Q9LJC0	Putative F-box protein At3g21120 OS=Arabidopsis thaliana OX=3702 GN=At3g21120 PE=4 SV=1	1	1	Carbamidomethylation	1685.3	510.86	691.71		873.21	1092.1	1816.4
Q9FIJ4	DNA repair RAD52-like protein 2 chloroplastic OS=Arabidopsis thaliana OX=3702 GN=RAD52-2 PE=1 SV=1	4	4	Carbamidomethylation	36045	35055	45829		47408	35875	53008
Q9SL48	SEC1 family transport protein SLY1 OS=Arabidopsis thaliana OX=3702 GN=SLY1 PE=1 SV=1	9	9	Carbamidomethylation	35662	34227	19283		26352	38347	21313
Q9SK74	Zinc finger CCCH domain-containing protein 21 OS=Arabidopsis thaliana OX=3702 GN=At2g20280 PE=4 SV=1	4	4	Carbamidomethylation	2748.9	3796.5	3326.4		4283.8	3045.1	2843.5
Q9SA78	Coatomer subunit epsilon-1 OS=Arabidopsis thaliana OX=3702 GN=At1g30630 PE=2 SV=1	2	2	Carbamidomethylation	1470	1663.8	1639.4		2301.4	1363.8	2039.5
Q2V3E2	Protein yippee-like At4g27740 OS=Arabidopsis thaliana OX=3702 GN=At4g27740 PE=3 SV=1	2	2	Carbamidomethylation	529.11	675.78	908.35		420.07	462.92	900.56
Q9LQK7	Protein ABCI7 chloroplastic OS=Arabidopsis thaliana OX=3702 GN=ABCI7 PE=1 SV=1	7	7	Carbamidomethylation	13927	14380	14391		15328	17081	12316
O48782	Heme oxygenase 1 chloroplastic OS=Arabidopsis thaliana OX=3702 GN=HO1 PE=1 SV=2	4	4	Carbamidomethylation	5403.7	3095.8	5248.6		3531.1	5077.9	6980.5
Q84W92	Probable histone-arginine methyltransferase 1.3 OS=Arabidopsis thaliana OX=3702 GN=PRMT13 PE=1 SV=3	5	3	Carbamidomethylation	2499.7	3673.4	5352.7		2757.6	3267.8	4144.4
Q9M060	Eukaryotic translation initiation factor 6-2 OS=Arabidopsis thaliana OX=3702 GN=EIF6-2 PE=2 SV=1	1	1	Carbamidomethylation	137.66	254.43	75.244		118.89	235.46	245.33
Q9M0A5	Gamma-glutamyl peptidase 3 OS=Arabidopsis thaliana OX=3702 GN=GGP3 PE=1 SV=1	2	2	Carbamidomethylation	1595.1	2055.4	2248.9		2825.5	1747.1	2299.6
Q06588	1-aminocyclopropane-1-carboxylate oxidase 4 OS=Arabidopsis thaliana OX=3702 GN=ACO4 PE=1 SV=2	7	5	Carbamidomethylation	18350	23783	26595		25310	29838	26562
Q9SQR2	NADPH-dependent aldehyde reductase 2 chloroplastic OS=Arabidopsis thaliana OX=3702 GN=ChlADR2 PE=1 SV=1	3	2	Carbamidomethylation	709.62	261.05	1808.3		1105	1557.9	595.46
Q9SX65	1 4-dihydroxy-2-naphthoyl-CoA thioesterase 1 OS=Arabidopsis thaliana OX=3702 GN=DHNAT1 PE=1 SV=1	3	3	Carbamidomethylation	2868.2	2909.5	4698		3385.8	4017.3	4593.3
Q9LIK0	Plastidial pyruvate kinase 1 chloroplastic OS=Arabidopsis thaliana OX=3702 GN=PKP1 PE=1 SV=1	8	8	Carbamidomethylation	14606	15729	19922		11692	20673	20135
O03986	Heat shock protein 90-4 OS=Arabidopsis thaliana OX=3702 GN=HSP90-4 PE=1 SV=1	28	2	Carbamidomethylation	907.77	1177.1	609.59		1199	884.17	1070.5
Q9M2S7	Peptidyl-prolyl cis-trans isomerase FKBP20-1 OS=Arabidopsis thaliana OX=3702 GN=FKBP20-1 PE=1 SV=1	1	1	Carbamidomethylation	503.11	442.22	322.82		661.71	518.49	432.66
Q39250	Actin-depolymerizing factor 1 OS=Arabidopsis thaliana OX=3702 GN=ADF1 PE=1 SV=1	1	1	Carbamidomethylation	153.04	715.69	274.62		425.42	450.81	568.49
Q8LB01	4-hydroxy-tetrahydrodipicolinate reductase 2 chloroplastic OS=Arabidopsis thaliana OX=3702 GN=DAPB2 PE=1 SV=1	4	4	Carbamidomethylation	2923	6311	2143.2		3998.9	2603.2	5887.6
Q9MAP3	50S ribosomal protein L11 chloroplastic OS=Arabidopsis thaliana OX=3702 GN=RPL11 PE=2 SV=1	2	2	Carbamidomethylation	878.12	529.92	818.83		554.95	728.71	532.18
Q84RQ7	NifU-like protein 3 chloroplastic OS=Arabidopsis thaliana OX=3702 GN=NIFU3 PE=2 SV=1	1	1	Carbamidomethylation	156.35	95.534	354.61		93.584	107.4	284.95
Q8VYN9	Universal stress protein PHOS32 OS=Arabidopsis thaliana OX=3702 GN=PHOS32 PE=1 SV=1	6	3	Carbamidomethylation	7223.7	7316.3	7239.1		6879.1	9429.2	9484.9
Q84JM4	Topless-related protein 3 OS=Arabidopsis thaliana OX=3702 GN=TPR3 PE=1 SV=1	5	2	Carbamidomethylation	641.61	781.72	953.58		1173.9	895.42	667.69
Q9M291	Protein transport protein Sec24-like CEF OS=Arabidopsis thaliana OX=3702 GN=CEF PE=2 SV=3	5	2	Carbamidomethylation	3786	2862.5	3037.8		3141.1	3058.2	2249.3
B3H5Q1	Beta-glucosidase 11 OS=Arabidopsis thaliana OX=3702 GN=BGLU11 PE=2 SV=2	3	2	Carbamidomethylation	2902.4	2907.8	1911.6		402.53	3945.9	2087.2
Q9AV97	2-dehydro-3-deoxyphosphooctonate aldolase 1 OS=Arabidopsis thaliana OX=3702 GN=KDSA1 PE=1 SV=2	3	3	Carbamidomethylation	4479.5	3368.2	4377.2		6312.6	3014.3	4311.6
Q9LV28	Receptor for activated C kinase 1C OS=Arabidopsis thaliana OX=3702 GN=RACK1C PE=1 SV=1	2	1	Carbamidomethylation	625.81	648.8	497.62		649.44	873.96	661.49
Q9LU39	Glutamyl-tRNA reductase-binding protein chloroplastic OS=Arabidopsis thaliana OX=3702 GN=GLUTRBP PE=1 SV=1	2	2	Carbamidomethylation	582.59	1133.3	730.25		1123.5	767.72	900.56
Q9LT27	Large ribosomal RNA subunit accumulation protein YCED homolog 1 chloroplastic OS=Arabidopsis thaliana OX=3702 GN=At3g19810 PE=2 SV=1	1	1	Carbamidomethylation	123.7	220.49	110.19		89.027	158.73	121.42
Q9LIR6	Beta-amylase 1 chloroplastic OS=Arabidopsis thaliana OX=3702 GN=BAM1 PE=1 SV=1	9	9	Carbamidomethylation	18982	20553	22181		26407	11038	28812
O22715	AP-1 complex subunit mu-2 OS=Arabidopsis thaliana OX=3702 GN=AP1M2 PE=1 SV=1	2	2	Carbamidomethylation	1562.2	850.89	1053.8		1464.6	825.09	654.27
Q9FK05	Probable pectinesterase/pectinesterase inhibitor 61 OS=Arabidopsis thaliana OX=3702 GN=PME61 PE=2 SV=1	6	6	Carbamidomethylation	19043	22650	23571		18598	23194	21632
P48483	Serine/threonine-protein phosphatase PP1 isozyme 3 OS=Arabidopsis thaliana OX=3702 GN=TOPP3 PE=1 SV=1	1	1	Carbamidomethylation	201.46	198.8	320.45		278.58	248.97	62.071
Q9FI99	UDP-glycosyltransferase 76C1 OS=Arabidopsis thaliana OX=3702 GN=UGT76C1 PE=1 SV=1	6	6	Carbamidomethylation	3129.9	7284	7860.4		6178.3	4416.1	7144
Q84VQ3	CBL-interacting serine/threonine-protein kinase 26 OS=Arabidopsis thaliana OX=3702 GN=CIPK26 PE=1 SV=2	3	2	Carbamidomethylation	246.94	207.31	263.18		109.02	239.29	498.58
Q9S7H1	Photosystem I reaction center subunit II-1 chloroplastic OS=Arabidopsis thaliana OX=3702 GN=psaD1 PE=1 SV=1	5	5	Carbamidomethylation	25920	22973	12551		22602	33264	14061
Q9SQX6	Serine carboxypeptidase-like 7 OS=Arabidopsis thaliana OX=3702 GN=SCPL7 PE=2 SV=1	6	6	Carbamidomethylation	2811.3	1921.3	10573		9711.6	6774.8	9536.3
Q9LRV9	Pentatricopeptide repeat-containing protein At3g13880 OS=Arabidopsis thaliana OX=3702 GN=PCMP-E89 PE=2 SV=1	1	1	Carbamidomethylation	3719.7	2963.4	2425.6		2400.8	3759.5	4860.9
Q9ZVJ5	Haloacid dehalogenase-like hydrolase domain-containing protein Sgpp OS=Arabidopsis thaliana OX=3702 GN=SGPP PE=1 SV=2	3	3	Carbamidomethylation	1615.6	1529.7	983.25		679.62	969.75	2086.9
O04379	Protein argonaute 1 OS=Arabidopsis thaliana OX=3702 GN=AGO1 PE=1 SV=1	4	4	Carbamidomethylation	6444	4838.4	8425.9		4295.6	9235.6	4627.4
Q96324	Glutathione S-transferase F11 OS=Arabidopsis thaliana OX=3702 GN=GSTF11 PE=2 SV=1	2	1	Carbamidomethylation	436.27	196.77	228.65		608.9	21.559	402.48
P94017	Putative clathrin assembly protein At1g14910 OS=Arabidopsis thaliana OX=3702 GN=At1g14910 PE=2 SV=2	2	2	Carbamidomethylation	368.32	1465.4	1017.4		1580.4	917.9	872.8
Q9ZUL7	Defensin-like protein 1 OS=Arabidopsis thaliana OX=3702 GN=PDF2.3 PE=2 SV=1	1	1	Carbamidomethylation	802.36	226.62	1268.9		152.24	180.09	1596.1
O80476	Methylesterase 2 OS=Arabidopsis thaliana OX=3702 GN=MES2 PE=1 SV=1	10	10	Carbamidomethylation	114950	94182	125420		107440	97920	113620
F4JTE7	(DL)-glycerol-3-phosphatase 1 mitochondrial OS=Arabidopsis thaliana OX=3702 GN=GPP1 PE=1 SV=1	3	1	Carbamidomethylation	141.93	3738.8	138.35		743.76	1555.8	1094
Q9FZ80	Cytosolic sulfotransferase 17 OS=Arabidopsis thaliana OX=3702 GN=SOT17 PE=1 SV=1	9	8	Carbamidomethylation	32877	32080	34125		25806	34169	31566
Q9FR37	Amidase 1 OS=Arabidopsis thaliana OX=3702 GN=AMI1 PE=1 SV=1	9	9	Carbamidomethylation	56685	57408	64447		71063	52335	63489
Q8VZP1	(DL)-glycerol-3-phosphatase 2 OS=Arabidopsis thaliana OX=3702 GN=GPP2 PE=1 SV=1	3	1	Carbamidomethylation	2023.4	2554.3	3121		1217.6	3042.9	2288.4
Q9M1R1	L-cysteine desulfhydrase OS=Arabidopsis thaliana OX=3702 GN=LCD PE=2 SV=1	4	4	Carbamidomethylation	2586.2	2488.8	2972.9		2794.9	2085.7	4311.2
P0DI07	Histidinol-phosphate aminotransferase 2 chloroplastic OS=Arabidopsis thaliana OX=3702 GN=HISN6B PE=1 SV=1	7	7	Carbamidomethylation	11958	15824	12478		13146	19251	15997
O80840	Phosphomannomutase OS=Arabidopsis thaliana OX=3702 GN=PMM PE=1 SV=1	11	11	Carbamidomethylation	73468	54658	54821		53596	45367	57327
Q7Y208	Glycerophosphodiester phosphodiesterase GDPDL1 OS=Arabidopsis thaliana OX=3702 GN=GDPDL1 PE=1 SV=2	12	11	Carbamidomethylation	58180	114310	35103		70645	135470	104970
O48773	Protein disulfide-isomerase 2-3 OS=Arabidopsis thaliana OX=3702 GN=PDIL2-3 PE=2 SV=1	6	6	Carbamidomethylation	16980	13575	7280.5		9818.2	9800.4	10960
Q9SGS4	Thioredoxin-like protein CDSP32 chloroplastic OS=Arabidopsis thaliana OX=3702 GN=CDSP32 PE=1 SV=1	7	7	Carbamidomethylation	35632	35798	30910		31724	33293	33182
Q84KJ5	Cryptochrome DASH chloroplastic/mitochondrial OS=Arabidopsis thaliana OX=3702 GN=CRYD PE=1 SV=2	3	3	Carbamidomethylation	1928.5	1636.8	1811		1909.5	2056.8	1837.6
Q6NM73	Plasmodesmata-located protein 2 OS=Arabidopsis thaliana OX=3702 GN=PDLP2 PE=1 SV=1	1	1	Carbamidomethylation	93.696	52.349	77.945		71.984	108.73	74.495
Q93VC9	Cathepsin B-like protease 2 OS=Arabidopsis thaliana OX=3702 GN=CATHB2 PE=2 SV=1	5	5	Carbamidomethylation	7865.1	7775.9	9616.1		10679	9796.7	7230.3
P48484	Serine/threonine-protein phosphatase PP1 isozyme 4 OS=Arabidopsis thaliana OX=3702 GN=TOPP4 PE=1 SV=1	3	1	Carbamidomethylation	2552.4	3001.4	2904		3311.3	2880.7	3396.8
Q9LY66	50S ribosomal protein L1 chloroplastic OS=Arabidopsis thaliana OX=3702 GN=RPL1 PE=1 SV=1	6	6	Carbamidomethylation	7248.4	5335.2	3394		4240.9	5979.9	6562.8
Q9LIQ4	Hydroxyethylthiazole kinase OS=Arabidopsis thaliana OX=3702 GN=THIM PE=1 SV=1	4	4	Carbamidomethylation	3914.1	3756.9	4786.1		6105.6	4033.5	4419.8
Q9LMU0	Putative GDP-L-fucose synthase 2 OS=Arabidopsis thaliana OX=3702 GN=GER2 PE=1 SV=1	4	4	Carbamidomethylation	11480	9803.2	11850		10867	13286	9830.3
Q94CD8	Glucan endo-1 3-beta-glucosidase 4 OS=Arabidopsis thaliana OX=3702 GN=At3g13560 PE=2 SV=1	6	6	Carbamidomethylation	6367.7	3122	7128.6		6214.3	11284	6596.5
Q9C723	Glutamine-dependent NAD(+) synthetase OS=Arabidopsis thaliana OX=3702 GN=At1g55090 PE=2 SV=1	2	2	Carbamidomethylation	1053.3	1648.7	2476.4		1640.8	1878	2073.9
Q6NLQ7	Monofunctional riboflavin biosynthesis protein RIBA 2 chloroplastic OS=Arabidopsis thaliana OX=3702 GN=RIBA2 PE=1 SV=1	5	4	Carbamidomethylation	5104.1	6192.3	6344.1		6099.2	3360.6	6660.8
P56753	NAD(P)H-quinone oxidoreductase subunit H chloroplastic OS=Arabidopsis thaliana OX=3702 GN=ndhH PE=1 SV=1	6	6	Carbamidomethylation	13157	7440.9	5991.3		9920.1	5200.8	11097
F4HT21	Immune-associated nucleotide-binding protein 9 OS=Arabidopsis thaliana OX=3702 GN=IAN9 PE=2 SV=1	1	1	Carbamidomethylation	256.72	68.742	630.18		605.86	328.08	128.22
Q9LY15	Peptide methionine sulfoxide reductase A2 OS=Arabidopsis thaliana OX=3702 GN=MRSA2 PE=1 SV=1	2	2	Carbamidomethylation	8115.4	10533	11297		12248	8864.5	6130.1
F4JYE9	Dihydrofolate synthetase OS=Arabidopsis thaliana OX=3702 GN=DHFS PE=1 SV=1	3	3	Carbamidomethylation	4927.4	6092.4	6636.8		7541	3137.2	7874.8
Q9FK60	Superoxide dismutase [Cu-Zn] 3 OS=Arabidopsis thaliana OX=3702 GN=CSD3 PE=1 SV=1	4	3	Carbamidomethylation	7234.6	8763.8	4403.6		7013.2	6480.3	3364.3
P55230	Glucose-1-phosphate adenylyltransferase large subunit 2 chloroplastic OS=Arabidopsis thaliana OX=3702 GN=APL2 PE=1 SV=2	5	4	Carbamidomethylation	6375.3	6789.7	6465.9		6277.4	7219.4	6329.2
Q9LTW4	Aspartic proteinase NANA chloroplast OS=Arabidopsis thaliana OX=3702 GN=NANA PE=1 SV=1	1	1	Carbamidomethylation	1560	1598.1	1725.8		3655.3	792.1	951.11
P49243	3-oxoacyl-[acyl-carrier-protein] synthase III chloroplastic OS=Arabidopsis thaliana OX=3702 GN=At1g62640 PE=2 SV=2	4	4	Carbamidomethylation	50705	47027	41976		52587	43684	56376
Q93Z38	Tryptophan aminotransferase-related protein 4 OS=Arabidopsis thaliana OX=3702 GN=TAR4 PE=2 SV=2	7	7	Carbamidomethylation	6815.4	7634.8	8675.4		11839	9046.4	11229
Q9LPL6	TOM1-like protein 3 OS=Arabidopsis thaliana OX=3702 GN=TOL3 PE=1 SV=1	3	3	Carbamidomethylation	1379.2	1953	2192.8		2145.5	1501.6	2196
Q8W1X2	Pyridoxal kinase OS=Arabidopsis thaliana OX=3702 GN=PK PE=1 SV=2	8	8	Carbamidomethylation	27006	23680	23976		27339	25590	29468
Q8RWT8	Serine--tRNA ligase chloroplastic/mitochondrial OS=Arabidopsis thaliana OX=3702 GN=OVA7 PE=2 SV=1	9	9	Carbamidomethylation	21955	28897	31861		24268	34125	34233
P93032	Isocitrate dehydrogenase [NAD] regulatory subunit 2 mitochondrial OS=Arabidopsis thaliana OX=3702 GN=IDH2 PE=1 SV=2	6	2	Carbamidomethylation	3797.9	3503	3955.1		3910.1	3699.7	3049.8
Q9FFT4	Pyruvate decarboxylase 2 OS=Arabidopsis thaliana OX=3702 GN=PDC2 PE=2 SV=1	5	5	Carbamidomethylation	4629	5352.3	5965.2		5223.2	7617.3	6225.2
Q93WX6	Cysteine desulfurase 1 chloroplastic OS=Arabidopsis thaliana OX=3702 GN=NFS2 PE=1 SV=1	6	6	Carbamidomethylation	6486.1	9557.8	10584		11044	9798.4	11191
Q43866	Beta-fructofuranosidase insoluble isoenzyme CWINV1 OS=Arabidopsis thaliana OX=3702 GN=CWINV1 PE=1 SV=1	8	8	Carbamidomethylation	6425.2	7587.9	5985.9		6537.9	7922.9	9189.8
O22841	Endochitinase At2g43620 OS=Arabidopsis thaliana OX=3702 GN=At2g43620 PE=3 SV=1	2	2	Carbamidomethylation	226.6	1695.8	1694.5		839.47	2225.9	799.12
Q8LPJ4	ABC transporter E family member 2 OS=Arabidopsis thaliana OX=3702 GN=ABCE2 PE=2 SV=1	13	13	Carbamidomethylation	32138	31512	30079		31333	33540	38340
Q5M731	Thiamine biosynthetic bifunctional enzyme TH1 chloroplastic OS=Arabidopsis thaliana OX=3702 GN=TH1 PE=1 SV=1	8	8	Carbamidomethylation	11903	11206	15581		17803	15903	20888
Q8L7C9	Glutathione S-transferase U20 OS=Arabidopsis thaliana OX=3702 GN=GSTU20 PE=1 SV=1	16	15	Carbamidomethylation	146350	139260	141060		103320	138830	123300
Q9S9P1	40S ribosomal protein S12-1 OS=Arabidopsis thaliana OX=3702 GN=RPS12A PE=2 SV=1	1	1	Carbamidomethylation	2043	1963	644.88		271.99	2081.4	2659.5
O04482	Ubiquitin carboxyl-terminal hydrolase 2 OS=Arabidopsis thaliana OX=3702 GN=UCH2 PE=1 SV=1	2	2	Carbamidomethylation	790.61	989.72	1187.9		524.5	1543.9	748.66
Q8VXZ0	Nudix hydrolase 20 chloroplastic OS=Arabidopsis thaliana OX=3702 GN=NUDT20 PE=2 SV=1	8	7	Carbamidomethylation	25897	26490	25365		24022	24021	26241
O04309	Jacalin-related lectin 35 OS=Arabidopsis thaliana OX=3702 GN=JAL35 PE=1 SV=1	11	10	Carbamidomethylation	16537	24048	25641		27295	27052	21789
Q9ZW84	3-isopropylmalate dehydratase small subunit 2 OS=Arabidopsis thaliana OX=3702 GN=SSU2 PE=1 SV=1	2	1	Carbamidomethylation	626.19	921.08	487.14		762.9	513.99	907.13
Q8RXU4	Probable low-specificity L-threonine aldolase 1 OS=Arabidopsis thaliana OX=3702 GN=THA1 PE=1 SV=1	1	1	Carbamidomethylation	886.55	309.29	806.66		762.69	299.28	1087.7
O23617	Alpha alpha-trehalose-phosphate synthase [UDP-forming] 5 OS=Arabidopsis thaliana OX=3702 GN=TPS5 PE=1 SV=2	2	2	Carbamidomethylation	2562.9	1525.5	1133.9		2937.3	698.34	1334.3
Q0WVW7	ATP-dependent DNA helicase Q-like 5 OS=Arabidopsis thaliana OX=3702 GN=RECQL5 PE=2 SV=2	1	1	Carbamidomethylation	1205.7	1522.5	1300.1		1712.9	1099.1	1492
Q94CL6	Protein NAR1 OS=Arabidopsis thaliana OX=3702 GN=NAR1 PE=1 SV=1	2	2	Carbamidomethylation	807.04	1619.7	1423.7		1568.1	1206.6	1222.6
Q9LXB4	Putative RNA methyltransferase At5g10620 OS=Arabidopsis thaliana OX=3702 GN=At5g10620 PE=3 SV=1	1	1	Carbamidomethylation	670.52	417.92	882.76		792.78	506.05	789.41
P82658	Thylakoid lumenal 19 kDa protein chloroplastic OS=Arabidopsis thaliana OX=3702 GN=At3g63540 PE=1 SV=2	13	13	Carbamidomethylation	91077	113290	119130		84559	102200	81375
Q8GWS0	Glutaredoxin-C5 chloroplastic OS=Arabidopsis thaliana OX=3702 GN=GRXC5 PE=1 SV=1	3	3	Carbamidomethylation	4545.9	5400.3	4678		4431.2	4623.7	5989.2
Q9FV52	Methionine aminopeptidase 1B chloroplastic OS=Arabidopsis thaliana OX=3702 GN=MAP1B PE=2 SV=2	6	6	Carbamidomethylation	42423	48664	50174		47088	53151	50253
O24658	Endochitinase At2g43590 OS=Arabidopsis thaliana OX=3702 GN=At2g43590 PE=2 SV=1	1	1	Carbamidomethylation	4659.5	4979.2	5034.8		5102.9	3432.1	5454.8
P62090	Photosystem I iron-sulfur center OS=Arabidopsis thaliana OX=3702 GN=psaC PE=3 SV=2	2	2	Carbamidomethylation	1444.2	1752.8	2284.7		818.53	3664	1214.2
Q94A09	tRNA (carboxymethyluridine(34)-5-O)-methyltransferase OS=Arabidopsis thaliana OX=3702 GN=TRM9 PE=1 SV=1	3	3	Carbamidomethylation	3051.5	4319	3249		2587	3229.5	5061.7
Q9M0V3	DNA damage-binding protein 1a OS=Arabidopsis thaliana OX=3702 GN=DDB1A PE=1 SV=1	7	6	Carbamidomethylation	8112	6447.4	12502		7469.3	8201.8	7763
Q8RW93	Putative lipid-binding protein At4g00165 OS=Arabidopsis thaliana OX=3702 GN=At4g00165 PE=2 SV=1	1	1	Carbamidomethylation	805.99	1226.5	815.59		989.3	1072	901.76
Q9SX52	Phytochrome-associated serine/threonine-protein phosphatase 1 OS=Arabidopsis thaliana OX=3702 GN=FYPP1 PE=1 SV=1	1	1	Carbamidomethylation	339.11	700.36	531.51		875.32	0	646.38
Q9XI05	Proteasome subunit beta type-3-A OS=Arabidopsis thaliana OX=3702 GN=PBC1 PE=1 SV=2	3	3	Carbamidomethylation	2113.8	1468.9	1829.5		1485.2	1980.2	2036.8
Q8VZ10	Protein SUPPRESSOR OF QUENCHING 1 chloroplastic OS=Arabidopsis thaliana OX=3702 GN=SOQ1 PE=1 SV=1	3	3	Carbamidomethylation	3615.4	5813	3466.9		5417.4	2091.9	5584.4
Q9XIE2	ABC transporter G family member 36 OS=Arabidopsis thaliana OX=3702 GN=ABCG36 PE=1 SV=1	4	4	Carbamidomethylation	7378.6	14605	16313		17434	8226.1	13379
Q39024	Mitogen-activated protein kinase 4 OS=Arabidopsis thaliana OX=3702 GN=MPK4 PE=1 SV=2	11	8	Carbamidomethylation	9961.2	10359	8811.9		7207.4	8598.9	9109.2
Q9LXD9	Probable pectinesterase/pectinesterase inhibitor 51 OS=Arabidopsis thaliana OX=3702 GN=PME51 PE=2 SV=1	2	2	Carbamidomethylation	808.66	1877	1004.7		1290.5	1345.9	996.36
Q9LU63	Probable pterin-4-alpha-carbinolamine dehydratase chloroplastic OS=Arabidopsis thaliana OX=3702 GN=ATP1 PE=1 SV=1	2	2	Carbamidomethylation	4390.1	4072.4	5468.2		5202.7	4264.2	4657.2
Q9FID9	Probable receptor-like protein kinase At5g38990 OS=Arabidopsis thaliana OX=3702 GN=At5g38990 PE=2 SV=1	2	2	Carbamidomethylation	2991.4	2244.4	2125.8		2483.6	2153.2	2621.7
Q8GYB1	Nudix hydrolase 15 mitochondrial OS=Arabidopsis thaliana OX=3702 GN=NUDT15 PE=1 SV=2	2	2	Carbamidomethylation	1684.5	1151.4	2092.8		696.27	1810.9	2490.5
O22822	UDP-glycosyltransferase 74F2 OS=Arabidopsis thaliana OX=3702 GN=UGT74F2 PE=1 SV=1	4	4	Carbamidomethylation	6741.7	7965.7	9042.1		6264	10278	7823.9
Q9SN73	Protein BUNDLE SHEATH DEFECTIVE 2 chloroplastic OS=Arabidopsis thaliana OX=3702 GN=BSD2 PE=1 SV=1	1	1	Carbamidomethylation	141.81	224.62	737.67		398.95	390.48	297.09
Q9SJ89	Ferredoxin-thioredoxin reductase catalytic chain chloroplastic OS=Arabidopsis thaliana OX=3702 GN=FTRC PE=1 SV=1	1	1	Carbamidomethylation	1159.8	1474.7	2055.1		2277.8	1060.3	1281.6
Q9XI01	Protein disulfide isomerase-like 1-1 OS=Arabidopsis thaliana OX=3702 GN=PDIL1-1 PE=1 SV=1	20	16	Carbamidomethylation	43743	45283	44703		68716	64924	74826
Q8L4N1	Universal stress protein PHOS34 OS=Arabidopsis thaliana OX=3702 GN=PHOS34 PE=1 SV=1	6	3	Carbamidomethylation	15114	16639	13711		16607	14203	18875
Q9ZUF6	Subtilisin-like protease SBT1.8 OS=Arabidopsis thaliana OX=3702 GN=SBT1.8 PE=1 SV=1	12	12	Carbamidomethylation	22161	22587	21471		23064	27781	29418
Q8H1S4	1-aminocyclopropane-1-carboxylate oxidase homolog 3 OS=Arabidopsis thaliana OX=3702 GN=At1g06650 PE=2 SV=1	12	10	Carbamidomethylation	25136	30994	22383		22167	24625	29156
P25269	Tryptophan synthase beta chain 2 chloroplastic OS=Arabidopsis thaliana OX=3702 GN=TSB2 PE=1 SV=2	6	2	Carbamidomethylation	471.63	948.67	913.55		626.08	796.68	915.66
Q9SXC8	Ubiquitin-fold modifier-conjugating enzyme 1 OS=Arabidopsis thaliana OX=3702 GN=At1g27530 PE=2 SV=1	2	2	Carbamidomethylation	2851.4	3875.5	4395.4		5093	4907.9	1105.7
Q9M2V1	Protein NCA1 OS=Arabidopsis thaliana OX=3702 GN=NCA1 PE=1 SV=1	14	14	Carbamidomethylation	18244	16913	19517		22273	15985	19297
Q9FV53	Peptide deformylase 1A chloroplastic/mitochondrial OS=Arabidopsis thaliana OX=3702 GN=PDF1A PE=1 SV=3	5	5	Carbamidomethylation; DCP-Bio1	10401	10948	2815.1		9245.1	6170.3	8833.7
Q9ZVA4	EP1-like glycoprotein 3 OS=Arabidopsis thaliana OX=3702 GN=At1g78850 PE=1 SV=1	7	7	Carbamidomethylation; DCP-Bio1hydro	7253.1	9388	8574.5		28475	45064	29415
Q9LUM6	F-box protein At3g17710 OS=Arabidopsis thaliana OX=3702 GN=At3g17710 PE=2 SV=1	1	1	Carbamidomethylation; DCP-Bio1hydro	0	0	0		419.7	1583.4	117.75
P23321	Oxygen-evolving enhancer protein 1-1 chloroplastic OS=Arabidopsis thaliana OX=3702 GN=PSBO1 PE=1 SV=2	19	9	Carbamidomethylation; DCP-Bio1hydro	181240	146660	157490		108430	80482	96168
F4KGD4	Subtilisin-like protease SBT4.7 OS=Arabidopsis thaliana OX=3702 GN=SBT4.7 PE=3 SV=1	1	1	Carbamidomethylation; DCP-Bio1hydro	35611	109150	91904		42358	24276	36211
Q9S841	Oxygen-evolving enhancer protein 1-2 chloroplastic OS=Arabidopsis thaliana OX=3702 GN=PSBO2 PE=1 SV=1	19	9	Carbamidomethylation; DCP-Bio1hydro	83938	77617	72710		47100	59028	48142
P0C7R1	Pentatricopeptide repeat-containing protein DWY1 chloroplastic OS=Arabidopsis thaliana OX=3702 GN=DYW1 PE=1 SV=1	1	1	Carbamidomethylation; DCP-Bio1hydro	3209.6	1932.3	3001.3		859.91	357.91	1639.9
Q39119	Vacuolar-processing enzyme gamma-isozyme OS=Arabidopsis thaliana OX=3702 GN=At4g32940 PE=1 SV=2	5	5	Carbamidomethylation; Oxidation (M)	21483	27395	34833		243080	192460	226950
Q96323	Leucoanthocyanidin dioxygenase OS=Arabidopsis thaliana OX=3702 GN=LDOX PE=1 SV=1	16	16	Carbamidomethylation; Oxidation (M)	23798	17658	24080		368310	360860	329160
P13114	Chalcone synthase OS=Arabidopsis thaliana OX=3702 GN=CHS PE=1 SV=1	10	10	Carbamidomethylation; Oxidation (M)	10005	9313.6	8037.3		71360	110560	102220
Q9LVW3	Anthocyanidin 3-O-glucoside 2'''-O-xylosyltransferase OS=Arabidopsis thaliana OX=3702 GN=A3G2XYLT PE=1 SV=1	12	12	Carbamidomethylation; Oxidation (M)	5852.9	13241	16094		85855	73145	93079
Q9LVJ1	Subtilisin-like protease SBT1.4 OS=Arabidopsis thaliana OX=3702 GN=SBT1.4 PE=2 SV=1	15	15	Carbamidomethylation; Oxidation (M)	61004	82813	57825		216520	340160	283860
P51102	Dihydroflavonol 4-reductase OS=Arabidopsis thaliana OX=3702 GN=DFRA PE=1 SV=2	13	13	Carbamidomethylation; Oxidation (M)	19193	21017	29271		126750	154110	127420
Q9FJ47	Senescence-specific cysteine protease SAG12 OS=Arabidopsis thaliana OX=3702 GN=SAG12 PE=1 SV=1	5	5	Carbamidomethylation; Oxidation (M)	2027	3078.3	4166.1		17428	26095	19956
F4I839	Pectin acetylesterase 2 OS=Arabidopsis thaliana OX=3702 GN=PAE2 PE=2 SV=1	7	7	Carbamidomethylation; Oxidation (M)	8934	7735.4	6124.9		61191	76466	82263
Q94F40	GDSL esterase/lipase At1g28600 OS=Arabidopsis thaliana OX=3702 GN=At1g28600 PE=2 SV=1	5	5	Carbamidomethylation; Oxidation (M)	5414.2	5968.6	5338.9		39086	33051	37334
Q9LFJ8	Flavonol 3-O-glucosyltransferase OS=Arabidopsis thaliana OX=3702 GN=UGT78D2 PE=1 SV=1	12	10	Carbamidomethylation; Oxidation (M)	24778	43315	40541		186190	184180	193180
O65390	Aspartic proteinase A1 OS=Arabidopsis thaliana OX=3702 GN=APA1 PE=1 SV=1	8	8	Carbamidomethylation; Oxidation (M)	11609	7191.6	10700		42514	55822	64247
Q42592	L-ascorbate peroxidase S chloroplastic/mitochondrial OS=Arabidopsis thaliana OX=3702 GN=APXS PE=1 SV=2	11	8	Carbamidomethylation; Oxidation (M)	54310	45666	39955		158760	151580	160980
Q84MC2	Cytokinin riboside 5'-monophosphate phosphoribohydrolase LOG8 OS=Arabidopsis thaliana OX=3702 GN=LOG8 PE=1 SV=1	7	7	Carbamidomethylation; Oxidation (M)	4323.8	4338.4	6448.7		24087	49904	34233
Q9ZUG4	Methylthioribose-1-phosphate isomerase OS=Arabidopsis thaliana OX=3702 GN=At2g05830 PE=1 SV=2	12	12	Carbamidomethylation; Oxidation (M)	19162	16845	20069		74508	92658	91890
Q9LV03	Glutamate synthase 1 [NADH] chloroplastic OS=Arabidopsis thaliana OX=3702 GN=GLT1 PE=1 SV=2	42	42	Carbamidomethylation; Oxidation (M)	165070	172820	209520		47573	69681	56794
Q9SFH9	Delta-aminolevulinic acid dehydratase 1 chloroplastic OS=Arabidopsis thaliana OX=3702 GN=HEMB1 PE=2 SV=1	10	10	Carbamidomethylation; Oxidation (M)	48704	52244	54223		4309.3	6591.2	24687
Q8LE52	Glutathione S-transferase DHAR3 chloroplastic OS=Arabidopsis thaliana OX=3702 GN=DHAR3 PE=1 SV=1	5	5	Carbamidomethylation; Oxidation (M)	27665	32920	26128		99119	117960	100570
O49482	Cinnamyl alcohol dehydrogenase 5 OS=Arabidopsis thaliana OX=3702 GN=CAD5 PE=1 SV=1	9	8	Carbamidomethylation; Oxidation (M)	8311.6	6681.9	9078.2		38137	40593	50071
Q9S818	Naringenin 2-oxoglutarate 3-dioxygenase OS=Arabidopsis thaliana OX=3702 GN=F3H PE=1 SV=1	13	13	Carbamidomethylation; Oxidation (M)	15092	14716	17736		61304	106870	71948
Q9LR73	Coumaroyl-CoA:anthocyanidin 3-O-glucoside-6''-O-coumaroyltransferase 2 OS=Arabidopsis thaliana OX=3702 GN=3AT2 PE=1 SV=1	16	5	Carbamidomethylation; Oxidation (M)	1993	3963.1	9124.8		30079	36020	40150
Q9FN03	Ultraviolet-B receptor UVR8 OS=Arabidopsis thaliana OX=3702 GN=UVR8 PE=1 SV=1	11	11	Carbamidomethylation; Oxidation (M)	12169	16724	33356		64677	82193	65300
Q9C907	Glycerophosphodiester phosphodiesterase GDPD5 OS=Arabidopsis thaliana OX=3702 GN=GDPD5 PE=2 SV=1	6	6	Carbamidomethylation; Oxidation (M)	6447.9	8277.9	7490.7		29250	28508	31101
Q39161	Ferredoxin--nitrite reductase chloroplastic OS=Arabidopsis thaliana OX=3702 GN=NIR1 PE=1 SV=1	34	34	Carbamidomethylation; Oxidation (M)	355990	335960	334210		147980	121640	151080
Q8GYB8	12-oxophytodienoate reductase 2 OS=Arabidopsis thaliana OX=3702 GN=OPR2 PE=1 SV=2	8	3	Carbamidomethylation; Oxidation (M)	1291.5	1931.7	2296.5		9446	8074.2	13385
Q944H0	Phosphomethylethanolamine N-methyltransferase OS=Arabidopsis thaliana OX=3702 GN=NMT2 PE=1 SV=2	9	5	Carbamidomethylation; Oxidation (M)	81830	79648	84812		31744	19751	29468
Q9SZJ5	Serine hydroxymethyltransferase 1 mitochondrial OS=Arabidopsis thaliana OX=3702 GN=SHM1 PE=1 SV=1	27	17	Carbamidomethylation; Oxidation (M)	645450	661250	695000		222090	243090	215760
A1A6H3	Ribokinase OS=Arabidopsis thaliana OX=3702 GN=RBSK PE=1 SV=1	4	4	Carbamidomethylation; Oxidation (M)	7242.1	9073.8	8311.6		39244	52254	38872
Q9STX2	3-oxo-Delta(4 5)-steroid 5-beta-reductase OS=Arabidopsis thaliana OX=3702 GN=VEP1 PE=1 SV=1	14	14	Carbamidomethylation; Oxidation (M)	40477	40231	43578		84694	105580	103940
Q9LJG3	GDSL esterase/lipase ESM1 OS=Arabidopsis thaliana OX=3702 GN=ESM1 PE=1 SV=1	6	6	Carbamidomethylation; Oxidation (M)	3197.4	6608.4	5973.4		20652	33213	25258
O23401	UDP-glycosyltransferase 84A3 OS=Arabidopsis thaliana OX=3702 GN=UGT84A3 PE=1 SV=1	13	13	Carbamidomethylation; Oxidation (M)	16328	16842	18406		56274	57433	56979
Q9FEB5	Phosphoglucan phosphatase DSP4 chloroplastic OS=Arabidopsis thaliana OX=3702 GN=DSP4 PE=1 SV=1	19	19	Carbamidomethylation; Oxidation (M)	38740	49903	64845		191170	275520	292810
Q96292	Actin-2 OS=Arabidopsis thaliana OX=3702 GN=ACT2 PE=1 SV=1	18	10	Carbamidomethylation; Oxidation (M)	91882	128860	133620		402480	397190	422500
Q9C8L4	Persulfide dioxygenase ETHE1 homolog mitochondrial OS=Arabidopsis thaliana OX=3702 GN=GLY3 PE=1 SV=3	7	7	Carbamidomethylation; Oxidation (M)	27304	23104	24066		106650	80732	84614
Q93VP3	Eukaryotic translation initiation factor 5A-2 OS=Arabidopsis thaliana OX=3702 GN=ELF5A-2 PE=1 SV=1	9	6	Carbamidomethylation; Oxidation (M)	6441.4	9928	12965		19035	69374	26150
Q56WF8	Serine carboxypeptidase-like 48 OS=Arabidopsis thaliana OX=3702 GN=SCPL48 PE=2 SV=2	7	7	Carbamidomethylation; Oxidation (M)	8154.4	9610.5	3868		24745	31237	31496
Q9FWR4	Glutathione S-transferase DHAR1 mitochondrial OS=Arabidopsis thaliana OX=3702 GN=DHAR1 PE=1 SV=1	14	14	Carbamidomethylation; Oxidation (M)	199030	178100	165950		336580	338110	373240
Q9FMT1	3-isopropylmalate dehydrogenase 1 chloroplastic OS=Arabidopsis thaliana OX=3702 GN=IMDH1 PE=1 SV=1	15	9	Carbamidomethylation; Oxidation (M)	190070	182110	275210		54838	68112	60671
Q9FG67	Methylthioalkylmalate synthase 1 chloroplastic OS=Arabidopsis thaliana OX=3702 GN=MAM1 PE=1 SV=1	12	12	Carbamidomethylation; Oxidation (M)	54925	59862	41411		17678	17408	14822
P52410	3-oxoacyl-[acyl-carrier-protein] synthase I chloroplastic OS=Arabidopsis thaliana OX=3702 GN=KAS1 PE=1 SV=2	13	13	Carbamidomethylation; Oxidation (M)	27784	24374	15780		98147	69915	104090
Q8LDU4	Red chlorophyll catabolite reductase chloroplastic OS=Arabidopsis thaliana OX=3702 GN=RCCR PE=1 SV=2	19	19	Carbamidomethylation; Oxidation (M)	128580	170500	146900		292640	377590	367420
P32961	Nitrilase 1 OS=Arabidopsis thaliana OX=3702 GN=NIT1 PE=1 SV=2	10	9	Carbamidomethylation; Oxidation (M)	96053	82854	85701		21912	25142	20443
Q42601	Carbamoyl-phosphate synthase large chain chloroplastic OS=Arabidopsis thaliana OX=3702 GN=CARB PE=1 SV=1	23	23	Carbamidomethylation; Oxidation (M)	184500	199660	224830		86756	79571	85480
Q9FK25	Flavone 3'-O-methyltransferase 1 OS=Arabidopsis thaliana OX=3702 GN=OMT1 PE=1 SV=1	8	8	Carbamidomethylation; Oxidation (M)	11941	10812	5555		38010	47735	46025
O80988	Glycine dehydrogenase (decarboxylating) 2 mitochondrial OS=Arabidopsis thaliana OX=3702 GN=GLDP2 PE=1 SV=1	38	14	Carbamidomethylation; Oxidation (M)	246320	271770	287650		63916	64714	75356
Q8S9L5	Trigger factor-like protein TIG Chloroplastic OS=Arabidopsis thaliana OX=3702 GN=TIG PE=1 SV=1	19	19	Carbamidomethylation; Oxidation (M)	149450	140340	131500		54352	64299	52853
P53492	Actin-7 OS=Arabidopsis thaliana OX=3702 GN=ACT7 PE=1 SV=1	20	9	Carbamidomethylation; Oxidation (M)	77388	81776	75797		209000	320090	279810
Q9SAC6	Alpha-glucan water dikinase 1 chloroplastic OS=Arabidopsis thaliana OX=3702 GN=GWD1 PE=1 SV=2	38	38	Carbamidomethylation; Oxidation (M)	134570	150780	136180		374960	373780	410310
Q42547	Catalase-3 OS=Arabidopsis thaliana OX=3702 GN=CAT3 PE=1 SV=3	18	13	Carbamidomethylation; Oxidation (M)	362240	372070	391520		77814	135680	102890
Q8H1E2	Malate dehydrogenase [NADP] chloroplastic OS=Arabidopsis thaliana OX=3702 GN=At5g58330 PE=2 SV=1	20	20	Carbamidomethylation; Oxidation (M)	271820	238620	208250		131520	109120	128890
Q9SPK5	Formate--tetrahydrofolate ligase OS=Arabidopsis thaliana OX=3702 GN=THFS PE=2 SV=1	25	25	Carbamidomethylation; Oxidation (M)	94431	102120	104770		214260	234420	236990
Q9SD76	Alpha-glucan phosphorylase 2 cytosolic OS=Arabidopsis thaliana OX=3702 GN=PHS2 PE=1 SV=1	32	31	Carbamidomethylation; Oxidation (M)	63611	73809	68092		156950	192460	174050
Q9C9P4	3-oxoacyl-[acyl-carrier-protein] synthase II chloroplastic OS=Arabidopsis thaliana OX=3702 GN=KAS2 PE=1 SV=1	9	9	Carbamidomethylation; Oxidation (M)	6162.7	4972.4	4397.6		19978	18924	19326
Q9LXA8	Probable beta-D-xylosidase 6 OS=Arabidopsis thaliana OX=3702 GN=BXL6 PE=2 SV=1	13	13	Carbamidomethylation; Oxidation (M)	32498	33491	29905		95147	99240	108020
Q9SZ83	Uncharacterized oxidoreductase At4g09670 OS=Arabidopsis thaliana OX=3702 GN=At4g09670 PE=1 SV=1	11	11	Carbamidomethylation; Oxidation (M)	63210	63375	56601		81156	134820	120720
Q39172	NADPH-dependent oxidoreductase 2-alkenal reductase OS=Arabidopsis thaliana OX=3702 GN=AER PE=1 SV=1	21	15	Carbamidomethylation; Oxidation (M)	105820	142960	134390		356520	382300	396260
P47924	Bifunctional riboflavin biosynthesis protein RIBA 1 chloroplastic OS=Arabidopsis thaliana OX=3702 GN=RIBA1 PE=1 SV=2	8	6	Carbamidomethylation; Oxidation (M)	8350.6	12134	10880		2166.5	1886.4	3327.2
P21218	Protochlorophyllide reductase B chloroplastic OS=Arabidopsis thaliana OX=3702 GN=PORB PE=1 SV=3	7	4	Carbamidomethylation; Oxidation (M)	13948	7211.1	5936.8		1469.1	2664.7	1252.5
Q9FLG1	Beta-D-xylosidase 4 OS=Arabidopsis thaliana OX=3702 GN=BXL4 PE=1 SV=1	12	12	Carbamidomethylation; Oxidation (M)	19960	23484	31290		87886	98083	82688
Q9SKT0	Protein THYLAKOID FORMATION 1 chloroplastic OS=Arabidopsis thaliana OX=3702 GN=THF1 PE=1 SV=1	9	9	Carbamidomethylation; Oxidation (M)	62205	45834	30407		107310	64274	134520
Q9LVI9	Dihydropyrimidine dehydrogenase (NADP(+)) chloroplastic OS=Arabidopsis thaliana OX=3702 GN=PYD1 PE=1 SV=1	9	9	Carbamidomethylation; Oxidation (M)	35992	28919	28874		85656	96039	92887
Q9SCV4	Beta-galactosidase 8 OS=Arabidopsis thaliana OX=3702 GN=BGAL8 PE=2 SV=2	13	13	Carbamidomethylation; Oxidation (M)	25666	25418	33524		84069	85921	90959
Q08682	40S ribosomal protein Sa-1 OS=Arabidopsis thaliana OX=3702 GN=RPSaA PE=1 SV=3	4	4	Carbamidomethylation; Oxidation (M)	26069	24285	24443		13831	3251.2	3895.3
Q9LJN4	Probable beta-D-xylosidase 5 OS=Arabidopsis thaliana OX=3702 GN=BXL5 PE=2 SV=2	9	9	Carbamidomethylation; Oxidation (M)	8834.5	18125	15068		47414	58686	50907
Q9SRZ6	Cytosolic isocitrate dehydrogenase [NADP] OS=Arabidopsis thaliana OX=3702 GN=CICDH PE=1 SV=1	33	25	Carbamidomethylation; Oxidation (M)	512700	547370	473920		271420	283990	286990
Q8H166	Thiol protease aleurain OS=Arabidopsis thaliana OX=3702 GN=ALEU PE=1 SV=2	5	4	Carbamidomethylation; Oxidation (M)	264820	139030	185810		118910	18990	67880
P55231	Glucose-1-phosphate adenylyltransferase large subunit 3 chloroplastic OS=Arabidopsis thaliana OX=3702 GN=APL3 PE=2 SV=2	13	9	Carbamidomethylation; Oxidation (M)	15905	16162	17218		52326	49943	55334
Q9SLA8	Enoyl-[acyl-carrier-protein] reductase [NADH] chloroplastic OS=Arabidopsis thaliana OX=3702 GN=MOD1 PE=1 SV=1	11	11	Carbamidomethylation; Oxidation (M)	28161	34144	46466		79177	116270	103810
Q9SAU2	Ribulose-5-phosphate-3-epimerase chloroplastic OS=Arabidopsis thaliana OX=3702 GN=RPE PE=2 SV=1	7	7	Carbamidomethylation; Oxidation (M)	66704	44171	74584		184490	198630	150170
O22607	WD-40 repeat-containing protein MSI4 OS=Arabidopsis thaliana OX=3702 GN=MSI4 PE=1 SV=3	11	11	Carbamidomethylation; Oxidation (M)	35751	33579	29619		70866	81408	87218
Q9M0S5	Isoamylase 3 chloroplastic OS=Arabidopsis thaliana OX=3702 GN=ISA3 PE=1 SV=2	20	20	Carbamidomethylation; Oxidation (M)	95650	85312	109940		220290	289320	242970
O65271	Bifunctional protein FolD 4 chloroplastic OS=Arabidopsis thaliana OX=3702 GN=FOLD4 PE=1 SV=1	12	12	Carbamidomethylation; Oxidation (M)	17899	21163	20029		45781	45758	45533
Q9FYR6	Proline--tRNA ligase chloroplastic/mitochondrial OS=Arabidopsis thaliana OX=3702 GN=OVA6 PE=2 SV=1	20	20	Carbamidomethylation; Oxidation (M)	146760	141170	174480		97497	83068	96315
O24653	Guanosine nucleotide diphosphate dissociation inhibitor 2 OS=Arabidopsis thaliana OX=3702 GN=GDI2 PE=2 SV=1	16	10	Carbamidomethylation; Oxidation (M)	45392	44992	39040		78108	104930	97343
Q8L7B2	Serine carboxypeptidase-like 20 OS=Arabidopsis thaliana OX=3702 GN=SCPL20 PE=2 SV=2	8	8	Carbamidomethylation; Oxidation (M)	9339.9	13094	11297		43728	51588	42150
Q42593	L-ascorbate peroxidase T chloroplastic OS=Arabidopsis thaliana OX=3702 GN=APXT PE=2 SV=2	6	4	Carbamidomethylation; Oxidation (M)	7208	5633	4594.4		19765	17934	18854
Q9SRV5	5-methyltetrahydropteroyltriglutamate--homocysteine methyltransferase 2 OS=Arabidopsis thaliana OX=3702 GN=MS2 PE=1 SV=1	33	14	Carbamidomethylation; Oxidation (M)	190710	185330	302810		48066	118060	59644
O24496	Hydroxyacylglutathione hydrolase cytoplasmic OS=Arabidopsis thaliana OX=3702 GN=GLX2-2 PE=1 SV=2	6	6	Carbamidomethylation; Oxidation (M)	22062	9270.9	21421		37863	41397	40259
Q9SW33	Thylakoid lumenal 17.9 kDa protein chloroplastic OS=Arabidopsis thaliana OX=3702 GN=At4g24930 PE=1 SV=1	2	2	Carbamidomethylation; Oxidation (M)	0	449.55	957.02		35.922	0	0
F4J117	Phosphoglucan phosphatase LSF1 chloroplastic OS=Arabidopsis thaliana OX=3702 GN=LSF1 PE=1 SV=1	9	9	Carbamidomethylation; Oxidation (M)	14023	17998	17181		46142	27498	42590
Q9SAJ4	Phosphoglycerate kinase 3 cytosolic OS=Arabidopsis thaliana OX=3702 GN=PGK3 PE=1 SV=1	19	14	Carbamidomethylation; Oxidation (M)	199620	207290	204960		417170	467290	443890
F4I116	Leucine--tRNA ligase cytoplasmic OS=Arabidopsis thaliana OX=3702 GN=At1g09620 PE=1 SV=1	20	20	Carbamidomethylation; Oxidation (M)	30276	26010	38985		66872	72745	66834
Q9STS1	Betaine aldehyde dehydrogenase 2 mitochondrial OS=Arabidopsis thaliana OX=3702 GN=ALDH10A9 PE=1 SV=1	8	8	Carbamidomethylation; Oxidation (M)	21736	19556	24553		11011	8152.7	7019.4
Q9SHP0	Phosphoserine aminotransferase 2 chloroplastic OS=Arabidopsis thaliana OX=3702 GN=PSAT2 PE=1 SV=1	9	3	Carbamidomethylation; Oxidation (M)	5811.9	7884	6163.4		20377	26591	13338
Q9LRS0	(S)-2-hydroxy-acid oxidase GLO2 OS=Arabidopsis thaliana OX=3702 GN=GLO2 PE=1 SV=1	19	10	Carbamidomethylation; Oxidation (M)	242430	228430	185650		58912	81788	75902
P11035	Nitrate reductase [NADH] 2 OS=Arabidopsis thaliana OX=3702 GN=NIA2 PE=1 SV=1	8	8	Carbamidomethylation; Oxidation (M)	17245	28022	32924		6505.5	6959.2	4427.6
Q27GK7	Topless-related protein 4 OS=Arabidopsis thaliana OX=3702 GN=TPR4 PE=1 SV=2	10	6	Carbamidomethylation; Oxidation (M)	3310.4	2857.1	4383.6		9738.4	15092	10448
Q9SID0	Probable fructokinase-1 OS=Arabidopsis thaliana OX=3702 GN=At2g31390 PE=2 SV=1	14	14	Carbamidomethylation; Oxidation (M)	87109	74313	65239		128190	129190	159660
Q9SYG7	Aldehyde dehydrogenase family 7 member B4 OS=Arabidopsis thaliana OX=3702 GN=ALDH7B4 PE=2 SV=3	10	10	Carbamidomethylation; Oxidation (M)	23305	39045	50436		112050	110050	100550
P25819	Catalase-2 OS=Arabidopsis thaliana OX=3702 GN=CAT2 PE=1 SV=3	18	10	Carbamidomethylation; Oxidation (M)	81116	84109	80614		23056	43461	28425
O82663	Succinate dehydrogenase [ubiquinone] flavoprotein subunit 1 mitochondrial OS=Arabidopsis thaliana OX=3702 GN=SDH1-1 PE=1 SV=1	10	10	Carbamidomethylation; Oxidation (M)	11837	20071	28802		53965	51604	40246
Q9LIA8	UDP-glucose 6-dehydrogenase 2 OS=Arabidopsis thaliana OX=3702 GN=UGD2 PE=1 SV=1	13	9	Carbamidomethylation; Oxidation (M)	25357	32876	21509		8427.7	10612	11106
Q96300	14-3-3-like protein GF14 nu OS=Arabidopsis thaliana OX=3702 GN=GRF7 PE=1 SV=1	11	3	Carbamidomethylation; Oxidation (M)	2037.1	1563.4	1289.1		3487.5	4661.6	4588.8
Q05758	Ketol-acid reductoisomerase chloroplastic OS=Arabidopsis thaliana OX=3702 GN=At3g58610 PE=1 SV=2	16	16	Carbamidomethylation; Oxidation (M)	182960	192980	190790		91631	112080	95642
Q9M1R2	Proline--tRNA ligase cytoplasmic OS=Arabidopsis thaliana OX=3702 GN=At3g62120 PE=1 SV=1	13	13	Carbamidomethylation; Oxidation (M)	73171	78820	83869		56162	41262	59900
P55217	Cystathionine gamma-synthase 1 chloroplastic OS=Arabidopsis thaliana OX=3702 GN=CGS1 PE=1 SV=3	12	12	Carbamidomethylation; Oxidation (M)	41826	45961	51599		17636	20764	22831
O50008	5-methyltetrahydropteroyltriglutamate--homocysteine methyltransferase 1 OS=Arabidopsis thaliana OX=3702 GN=MS1 PE=1 SV=1	51	31	Carbamidomethylation; Oxidation (M)	1284400	1247900	1339400		562320	702400	623490
Q9T074	Phosphoenolpyruvate carboxykinase (ATP) 1 OS=Arabidopsis thaliana OX=3702 GN=PCK1 PE=1 SV=1	11	11	Carbamidomethylation; Oxidation (M)	48889	55474	49421		21045	13903	19212
Q8H103	Glucose-6-phosphate isomerase 1 chloroplastic OS=Arabidopsis thaliana OX=3702 GN=PGI1 PE=1 SV=1	27	27	Carbamidomethylation; Oxidation (M)	122350	113460	114650		225730	256210	259560
Q9SZ30	Imidazole glycerol phosphate synthase hisHF chloroplastic OS=Arabidopsis thaliana OX=3702 GN=HISN4 PE=2 SV=1	19	19	Carbamidomethylation; Oxidation (M)	43334	43821	45585		96142	119350	117800
Q94K71	CBBY-like protein OS=Arabidopsis thaliana OX=3702 GN=CBBY PE=1 SV=1	12	12	Carbamidomethylation; Oxidation (M)	38765	48011	49644		111650	130560	105300
Q9S726	Probable ribose-5-phosphate isomerase 3 chloroplastic OS=Arabidopsis thaliana OX=3702 GN=RPI3 PE=1 SV=1	16	16	Carbamidomethylation; Oxidation (M)	303060	299000	298760		704340	952220	924510
O48832	Protein EARLY-RESPONSIVE TO DEHYDRATION 7 chloroplastic OS=Arabidopsis thaliana OX=3702 GN=ERD7 PE=1 SV=1	19	18	Carbamidomethylation; Oxidation (M)	99196	103060	103670		162470	190100	171470
Q9SE60	Methylenetetrahydrofolate reductase 1 OS=Arabidopsis thaliana OX=3702 GN=MTHFR1 PE=1 SV=1	26	20	Carbamidomethylation; Oxidation (M)	202650	180100	189920		98195	121740	106720
Q8L794	D-ribulose kinase OS=Arabidopsis thaliana OX=3702 GN=XK1 PE=1 SV=1	10	10	Carbamidomethylation; Oxidation (M)	12768	9624.5	9399.7		23484	28669	26156
Q9FX54	Glyceraldehyde-3-phosphate dehydrogenase GAPC2 cytosolic OS=Arabidopsis thaliana OX=3702 GN=GAPC2 PE=1 SV=1	27	4	Carbamidomethylation; Oxidation (M)	35158	49268	26667		13343	5123.4	14956
Q9FFR3	6-phosphogluconate dehydrogenase decarboxylating 3 chloroplastic OS=Arabidopsis thaliana OX=3702 GN=PGD3 PE=1 SV=1	18	7	Carbamidomethylation; Oxidation (M)	54165	51926	45724		89130	93787	102970
Q9FKW6	Ferredoxin--NADP reductase leaf isozyme 1 chloroplastic OS=Arabidopsis thaliana OX=3702 GN=LFNR1 PE=1 SV=1	14	13	Carbamidomethylation; Oxidation (M)	203550	178060	146490		93739	69091	96683
F4HQD4	Heat shock 70 kDa protein 15 OS=Arabidopsis thaliana OX=3702 GN=HSP70-15 PE=1 SV=1	34	10	Carbamidomethylation; Oxidation (M)	74478	53899	71462		131150	82405	112500
P25856	Glyceraldehyde-3-phosphate dehydrogenase GAPA1 chloroplastic OS=Arabidopsis thaliana OX=3702 GN=GAPA1 PE=1 SV=3	26	9	Carbamidomethylation; Oxidation (M)	146860	205510	167680		355970	406350	411740
Q94B78	Glycine dehydrogenase (decarboxylating) 1 mitochondrial OS=Arabidopsis thaliana OX=3702 GN=GLDP1 PE=1 SV=2	49	25	Carbamidomethylation; Oxidation (M)	1061400	892820	873150		441870	423980	523730
P48348	14-3-3-like protein GF14 kappa OS=Arabidopsis thaliana OX=3702 GN=GRF8 PE=1 SV=2	10	4	Carbamidomethylation; Oxidation (M)	35361	30955	27327		65857	67929	77772
O23406	UDP-glycosyltransferase 75D1 OS=Arabidopsis thaliana OX=3702 GN=UGT75D1 PE=2 SV=2	11	10	Carbamidomethylation; Oxidation (M)	16292	17568	14841		41136	37686	46065
Q9SMN0	Probable carboxylesterase 12 OS=Arabidopsis thaliana OX=3702 GN=CXE12 PE=1 SV=1	8	7	Carbamidomethylation; Oxidation (M)	73598	66496	55519		167260	108100	179080
Q944G9	Fructose-bisphosphate aldolase 2 chloroplastic OS=Arabidopsis thaliana OX=3702 GN=FBA2 PE=1 SV=2	28	17	Carbamidomethylation; Oxidation (M)	1891800	1730600	1405700		1033000	756400	911460
Q56YW9	Tubulin beta-2 chain OS=Arabidopsis thaliana OX=3702 GN=TUBB2 PE=2 SV=2	15	1	Carbamidomethylation; Oxidation (M)	0	0	0		1352.3	809.07	1103.4
Q9LPW0	Glyceraldehyde-3-phosphate dehydrogenase GAPA2 chloroplastic OS=Arabidopsis thaliana OX=3702 GN=GAPA2 PE=2 SV=1	20	4	Carbamidomethylation; Oxidation (M)	55390	87166	63361		142780	167940	148610
F4KGU4	ATP-dependent RNA helicase DEAH12 chloroplastic OS=Arabidopsis thaliana OX=3702 GN=At5g10370 PE=3 SV=1	1	1	Carbamidomethylation; Oxidation (M)	0	130.06	246.67		0	0	0
Q39173	NADP-dependent alkenal double bond reductase P2 OS=Arabidopsis thaliana OX=3702 GN=P2 PE=2 SV=2	14	8	Carbamidomethylation; Oxidation (M)	32946	41631	59983		93170	99616	96611
Q9FLP6	Small ubiquitin-related modifier 2 OS=Arabidopsis thaliana OX=3702 GN=SUMO2 PE=1 SV=1	3	3	Carbamidomethylation; Oxidation (M)	2416.7	2236.6	3057.8		15908	4951.3	8959.1
P34791	Peptidyl-prolyl cis-trans isomerase CYP20-3 chloroplastic OS=Arabidopsis thaliana OX=3702 GN=CYP20-3 PE=1 SV=1	16	16	Carbamidomethylation; Oxidation (M)	415450	335070	329880		629160	1023000	744350
Q9LML6	Flavonol 3-O-glucosyltransferase UGT71C4 OS=Arabidopsis thaliana OX=3702 GN=UGT71C4 PE=1 SV=2	6	6	Carbamidomethylation; Oxidation (M)	8045.9	21081	11958		28477	38055	41195
Q75W54	Mannosylglycoprotein endo-beta-mannosidase OS=Arabidopsis thaliana OX=3702 GN=EBM PE=1 SV=3	18	18	Carbamidomethylation; Oxidation (M)	35833	35832	41493		79853	94479	89788
F4I907	Glyoxylate/succinic semialdehyde reductase 2 chloroplastic OS=Arabidopsis thaliana OX=3702 GN=GLYR2 PE=1 SV=1	6	6	Carbamidomethylation; Oxidation (M)	33362	34402	37481		64755	118820	87844
Q9SSA5	Peptidyl-prolyl cis-trans isomerase CYP38 chloroplastic OS=Arabidopsis thaliana OX=3702 GN=CYP38 PE=1 SV=1	10	10	Carbamidomethylation; Oxidation (M)	117830	129310	108030		182580	239060	211140
P82281	Thylakoid lumenal 29 kDa protein chloroplastic OS=Arabidopsis thaliana OX=3702 GN=TL29 PE=1 SV=2	9	9	Carbamidomethylation; Oxidation (M)	93017	119600	79050		189850	224470	223260
Q949Y3	Bifunctional purple acid phosphatase 26 OS=Arabidopsis thaliana OX=3702 GN=PAP26 PE=1 SV=1	18	18	Carbamidomethylation; Oxidation (M)	164550	144370	171010		277740	328990	321100
Q9XFS9	1-deoxy-D-xylulose 5-phosphate reductoisomerase chloroplastic OS=Arabidopsis thaliana OX=3702 GN=DXR PE=2 SV=2	19	19	Carbamidomethylation; Oxidation (M)	95205	100730	99644		43969	52957	57379
Q9FPF0	Protein DJ-1 homolog A OS=Arabidopsis thaliana OX=3702 GN=DJ1A PE=1 SV=1	13	13	Carbamidomethylation; Oxidation (M)	90375	69120	93037		135210	162780	140010
Q9ZP06	Malate dehydrogenase 1 mitochondrial OS=Arabidopsis thaliana OX=3702 GN=At1g53240 PE=1 SV=1	12	7	Carbamidomethylation; Oxidation (M)	63355	62960	41403		63264	118260	91857
P46416	Glutathione synthetase chloroplastic OS=Arabidopsis thaliana OX=3702 GN=GSH2 PE=2 SV=3	21	21	Carbamidomethylation; Oxidation (M)	76549	76476	72362		119240	128910	131050
Q9FJD4	Importin subunit beta-1 OS=Arabidopsis thaliana OX=3702 GN=KPNB1 PE=1 SV=1	7	7	Carbamidomethylation; Oxidation (M)	7073.8	10976	11205		14375	16111	15321
Q8L7K9	NAD-dependent malic enzyme 2 mitochondrial OS=Arabidopsis thaliana OX=3702 GN=NAD-ME2 PE=1 SV=1	12	12	Carbamidomethylation; Oxidation (M)	62148	50887	47387		21987	21333	24958
Q9LHA8	Heat shock 70 kDa protein 4 OS=Arabidopsis thaliana OX=3702 GN=HSP70-4 PE=1 SV=1	32	10	Carbamidomethylation; Oxidation (M)	10406	29476	18062		53698	48929	71631
Q9FT97	Alpha-galactosidase 1 OS=Arabidopsis thaliana OX=3702 GN=AGAL1 PE=2 SV=1	8	8	Carbamidomethylation; Oxidation (M)	11916	13050	14404		34297	28911	28447
P57106	Malate dehydrogenase 2 cytoplasmic OS=Arabidopsis thaliana OX=3702 GN=MDH2 PE=1 SV=1	14	2	Carbamidomethylation; Oxidation (M)	3412.1	3278.6	3283		6217.8	12671	10434
Q9MAH0	Phosphoenolpyruvate carboxylase 1 OS=Arabidopsis thaliana OX=3702 GN=PPC1 PE=1 SV=1	45	20	Carbamidomethylation; Oxidation (M)	190380	168460	235420		103140	92148	107870
Q96533	Alcohol dehydrogenase class-3 OS=Arabidopsis thaliana OX=3702 GN=ADH2 PE=1 SV=2	14	14	Carbamidomethylation; Oxidation (M)	200610	202070	199890		246320	383230	277280
Q9SKQ0	Peptidyl-prolyl cis-trans isomerase CYP19-2 OS=Arabidopsis thaliana OX=3702 GN=CYP19-2 PE=2 SV=1	6	3	Carbamidomethylation; Oxidation (M)	6537.7	5754.7	3224.3		19011	8682.6	14983
Q9C969	Aromatic aminotransferase ISS1 OS=Arabidopsis thaliana OX=3702 GN=ISS1 PE=1 SV=1	7	7	Carbamidomethylation; Oxidation (M)	7532.8	5593.5	8267.6		17337	17123	15375
O64530	Thiosulfate/3-mercaptopyruvate sulfurtransferase 1 mitochondrial OS=Arabidopsis thaliana OX=3702 GN=STR1 PE=1 SV=1	11	11	Carbamidomethylation; Oxidation (M)	33211	38203	35926		69894	84707	75171
Q9SAK4	Succinate-semialdehyde dehydrogenase mitochondrial OS=Arabidopsis thaliana OX=3702 GN=ALDH5F1 PE=1 SV=2	17	17	Carbamidomethylation; Oxidation (M)	87785	72780	101960		42103	46670	43124
P46283	Sedoheptulose-1 7-bisphosphatase chloroplastic OS=Arabidopsis thaliana OX=3702 GN=At3g55800 PE=2 SV=1	24	24	Carbamidomethylation; Oxidation (M)	581220	602660	558990		700290	1101100	848760
Q9LFA3	Monodehydroascorbate reductase 1 peroxisomal OS=Arabidopsis thaliana OX=3702 GN=MDAR1 PE=1 SV=1	19	19	Carbamidomethylation; Oxidation (M)	332730	379320	371530		480040	443370	457400
Q5GM68	Phosphoenolpyruvate carboxylase 2 OS=Arabidopsis thaliana OX=3702 GN=PPC2 PE=1 SV=2	49	29	Carbamidomethylation; Oxidation (M)	400020	417900	415380		197280	168630	188950
Q0WP12	Thiocyanate methyltransferase 1 OS=Arabidopsis thaliana OX=3702 GN=HOL1 PE=1 SV=2	7	7	Carbamidomethylation; Oxidation (M)	110790	136590	133910		264440	257450	266690
Q8LER3	Probable xyloglucan endotransglucosylase/hydrolase protein 7 OS=Arabidopsis thaliana OX=3702 GN=XTH7 PE=2 SV=2	8	7	Carbamidomethylation; Oxidation (M)	183770	186970	213810		114340	106800	94588
Q9FMD9	Glutamine synthetase cytosolic isozyme 1-4 OS=Arabidopsis thaliana OX=3702 GN=GLN1-4 PE=1 SV=1	10	4	Carbamidomethylation; Oxidation (M)	8758.2	9354.4	12588		27115	24447	26785
Q9SRK5	Phosphoglucan phosphatase LSF2 chloroplastic OS=Arabidopsis thaliana OX=3702 GN=LSF2 PE=1 SV=1	5	5	Carbamidomethylation; Oxidation (M)	5098.4	10361	9994.1		16217	15760	12746
Q9C9K3	Pyrophosphate--fructose 6-phosphate 1-phosphotransferase subunit alpha 2 OS=Arabidopsis thaliana OX=3702 GN=PFP-ALPHA2 PE=2 SV=1	7	1	Carbamidomethylation; Oxidation (M)	744.93	572.54	388.1		28.119	10638	171.08
O48917	UDP-sulfoquinovose synthase chloroplastic OS=Arabidopsis thaliana OX=3702 GN=SQD1 PE=1 SV=1	13	13	Carbamidomethylation; Oxidation (M)	79054	71793	68872		36407	35301	35299
Q42522	Glutamate-1-semialdehyde 2 1-aminomutase 2 chloroplastic OS=Arabidopsis thaliana OX=3702 GN=GSA2 PE=1 SV=2	10	7	Carbamidomethylation; Oxidation (M)	24755	41336	49865		24349	20758	13014
Q05431	L-ascorbate peroxidase 1 cytosolic OS=Arabidopsis thaliana OX=3702 GN=APX1 PE=1 SV=2	19	18	Carbamidomethylation; Oxidation (M)	819850	855810	795860		1508700	1782700	1619400
O23654	V-type proton ATPase catalytic subunit A OS=Arabidopsis thaliana OX=3702 GN=VHA-A PE=1 SV=1	22	22	Carbamidomethylation; Oxidation (M)	131480	147330	121560		97751	67011	99657
Q9SZX3	Argininosuccinate synthase chloroplastic OS=Arabidopsis thaliana OX=3702 GN=At4g24830 PE=1 SV=3	16	16	Carbamidomethylation; Oxidation (M)	41645	37815	25482		46439	56334	65397
Q9FI56	Chaperone protein ClpC1 chloroplastic OS=Arabidopsis thaliana OX=3702 GN=CLPC1 PE=1 SV=1	37	37	Carbamidomethylation; Oxidation (M)	266500	263400	228110		369420	413550	364790
F4JQH3	Aminopeptidase P1 OS=Arabidopsis thaliana OX=3702 GN=APP1 PE=1 SV=1	14	14	Carbamidomethylation; Oxidation (M)	51630	51201	46869		94856	85624	101560
P94072	Germin-like protein subfamily 3 member 3 OS=Arabidopsis thaliana OX=3702 GN=GER3 PE=1 SV=1	3	3	Carbamidomethylation; Oxidation (M)	77767	89500	98466		217160	167170	180210
O04496	Aspartyl protease AED3 OS=Arabidopsis thaliana OX=3702 GN=AED3 PE=1 SV=1	5	5	Carbamidomethylation; Oxidation (M)	95671	103610	110700		131830	147200	143280
P37702	Myrosinase 1 OS=Arabidopsis thaliana OX=3702 GN=TGG1 PE=1 SV=1	31	30	Carbamidomethylation; Oxidation (M)	1754600	2092700	2084500		4392200	4054900	3742500
Q9C524	Probable fructokinase-6 chloroplastic OS=Arabidopsis thaliana OX=3702 GN=At1g66430 PE=2 SV=1	11	11	Carbamidomethylation; Oxidation (M)	63637	48562	37359		34125	34834	33780
Q9FZ48	Ubiquitin-conjugating enzyme E2 36 OS=Arabidopsis thaliana OX=3702 GN=UBC36 PE=1 SV=1	8	3	Carbamidomethylation; Oxidation (M)	13570	18277	18779		23437	44264	31399
Q8L6Y1	Ubiquitin carboxyl-terminal hydrolase 14 OS=Arabidopsis thaliana OX=3702 GN=UBP14 PE=1 SV=1	11	11	Carbamidomethylation; Oxidation (M)	15453	16497	15228		31297	47506	38951
Q67Y83	Serine carboxypeptidase-like 51 OS=Arabidopsis thaliana OX=3702 GN=SCPL51 PE=2 SV=2	5	5	Carbamidomethylation; Oxidation (M)	5789.7	6100.9	6828		15241	16112	16425
P55737	Heat shock protein 90-2 OS=Arabidopsis thaliana OX=3702 GN=HSP90-2 PE=1 SV=1	38	4	Carbamidomethylation; Oxidation (M)	6454.6	7347.4	6714.2		4043.5	1405.8	2744.6
Q8LA13	DEAD-box ATP-dependent RNA helicase 11 OS=Arabidopsis thaliana OX=3702 GN=RH11 PE=1 SV=1	4	2	Carbamidomethylation; Oxidation (M)	2427.7	2064.8	3227.8		633.73	1195.3	353.97
Q96255	Phosphoserine aminotransferase 1 chloroplastic OS=Arabidopsis thaliana OX=3702 GN=PSAT1 PE=1 SV=1	10	4	Carbamidomethylation; Oxidation (M)	13732	12557	10199		18633	37364	22461
Q9LPR4	2-isopropylmalate synthase 1 chloroplastic OS=Arabidopsis thaliana OX=3702 GN=IPMS1 PE=1 SV=2	9	9	Carbamidomethylation; Oxidation (M)	21141	20307	18917		12407	8507.8	11204
Q9ZP05	Malate dehydrogenase 2 peroxisomal OS=Arabidopsis thaliana OX=3702 GN=PMDH2 PE=1 SV=1	10	10	Carbamidomethylation; Oxidation (M)	275810	279330	241550		113720	192210	168610
P0DH98	Calmodulin-3 OS=Arabidopsis thaliana OX=3702 GN=CAM3 PE=1 SV=1	4	4	Carbamidomethylation; Oxidation (M)	28587	24623	5572.3		65296	59719	61546
Q9LQL0	Glycine cleavage system H protein 3 mitochondrial OS=Arabidopsis thaliana OX=3702 GN=GDH3 PE=1 SV=1	6	2	Carbamidomethylation; Oxidation (M)	29725	34983	28735		52265	53711	76585
Q9LJE4	Chaperonin 60 subunit beta 2 chloroplastic OS=Arabidopsis thaliana OX=3702 GN=CPN60B2 PE=1 SV=1	25	6	Carbamidomethylation; Oxidation (M)	32441	22980	21010		10659	9207	11790
Q9LK73	UDP-glycosyltransferase 88A1 OS=Arabidopsis thaliana OX=3702 GN=UGT88A1 PE=2 SV=1	9	9	Carbamidomethylation; Oxidation (M)	33957	38466	31894		25417	20618	20303
Q39026	Mitogen-activated protein kinase 6 OS=Arabidopsis thaliana OX=3702 GN=MPK6 PE=1 SV=1	10	7	Carbamidomethylation; Oxidation (M)	8798.2	7118.5	7013.6		13601	20448	15327
O23247	Arginine--tRNA ligase chloroplastic/mitochondrial OS=Arabidopsis thaliana OX=3702 GN=EMB1027 PE=1 SV=1	11	10	Carbamidomethylation; Oxidation (M)	9305.4	8897.2	11517		20099	25237	20818
Q9M9P3	UTP--glucose-1-phosphate uridylyltransferase 2 OS=Arabidopsis thaliana OX=3702 GN=UGP2 PE=1 SV=1	22	12	Carbamidomethylation; Oxidation (M)	58232	64719	73768		139910	108400	96506
Q9SR52	Urease OS=Arabidopsis thaliana OX=3702 GN=URE PE=3 SV=1	10	10	Carbamidomethylation; Oxidation (M)	13576	13833	14161		26730	27337	30125
Q96254	Guanosine nucleotide diphosphate dissociation inhibitor 1 OS=Arabidopsis thaliana OX=3702 GN=GDI1 PE=1 SV=1	17	9	Carbamidomethylation; Oxidation (M)	32858	33262	23773		63075	56977	66560
Q8RUF8	Omega-amidase chloroplastic OS=Arabidopsis thaliana OX=3702 GN=NLP3 PE=1 SV=1	10	10	Carbamidomethylation; Oxidation (M)	32577	35118	35251		66000	80171	67703
Q93ZB6	Uroporphyrinogen decarboxylase 1 chloroplastic OS=Arabidopsis thaliana OX=3702 GN=HEME1 PE=2 SV=2	12	12	Carbamidomethylation; Oxidation (M)	161350	137910	155410		94067	70839	102060
P16127	Magnesium-chelatase subunit ChlI-1 chloroplastic OS=Arabidopsis thaliana OX=3702 GN=CHLI1 PE=1 SV=1	15	11	Carbamidomethylation; Oxidation (M)	67151	61312	47143		24448	17397	25306
O23553	Beta-amylase 3 chloroplastic OS=Arabidopsis thaliana OX=3702 GN=BAM3 PE=1 SV=3	21	21	Carbamidomethylation; Oxidation (M)	142320	132500	118250		157400	181950	224010
Q9FWA3	6-phosphogluconate dehydrogenase decarboxylating 2 OS=Arabidopsis thaliana OX=3702 GN=PGD2 PE=1 SV=1	16	14	Carbamidomethylation; Oxidation (M)	45083	49328	52804		90043	104920	89707
Q9S7E4	Formate dehydrogenase chloroplastic/mitochondrial OS=Arabidopsis thaliana OX=3702 GN=FDH1 PE=1 SV=1	12	12	Carbamidomethylation; Oxidation (M)	87506	79551	74154		124480	142190	156760
Q9ZNZ7	Ferredoxin-dependent glutamate synthase 1 chloroplastic/mitochondrial OS=Arabidopsis thaliana OX=3702 GN=GLU1 PE=1 SV=3	75	62	Carbamidomethylation; Oxidation (M)	1551300	1528300	1619900		957990	1016900	1029800
P29513	Tubulin beta-5 chain OS=Arabidopsis thaliana OX=3702 GN=TUBB5 PE=2 SV=1	16	2	Carbamidomethylation; Oxidation (M)	5298.8	7618.3	2919.9		13673	15748	13774
Q9SZ63	Nudix hydrolase 14 chloroplastic OS=Arabidopsis thaliana OX=3702 GN=NUDT14 PE=1 SV=2	5	5	Carbamidomethylation; Oxidation (M)	5158	7690.3	5787.2		14209	15435	9253.1
P29514	Tubulin beta-6 chain OS=Arabidopsis thaliana OX=3702 GN=TUBB6 PE=2 SV=1	15	2	Carbamidomethylation; Oxidation (M)	1557	880.71	774.83		2246.4	2940.6	3795
Q56Y85	Methionine aminopeptidase 2B OS=Arabidopsis thaliana OX=3702 GN=MAP2B PE=2 SV=2	7	5	Carbamidomethylation; Oxidation (M)	2776.4	5053.7	4840.6		7191.8	13257	8461.9
Q9LV35	Actin-interacting protein 1-2 OS=Arabidopsis thaliana OX=3702 GN=AIP1-2 PE=2 SV=1	15	15	Carbamidomethylation; Oxidation (M)	75405	73424	70719		63933	63871	71240
Q949U7	Peroxiredoxin-2E chloroplastic OS=Arabidopsis thaliana OX=3702 GN=PRXIIE PE=1 SV=2	11	11	Carbamidomethylation; Oxidation (M)	101600	122020	125440		228880	396300	291430
Q42586	Uridine 5'-monophosphate synthase OS=Arabidopsis thaliana OX=3702 GN=PYRE-F PE=2 SV=2	11	11	Carbamidomethylation; Oxidation (M)	75256	57825	41308		79369	86596	110590
P83291	NADH-cytochrome b5 reductase-like protein OS=Arabidopsis thaliana OX=3702 GN=CBR2 PE=1 SV=2	10	10	Carbamidomethylation; Oxidation (M)	42115	44072	40390		72429	79951	80376
Q9C9W5	Glycerate dehydrogenase HPR peroxisomal OS=Arabidopsis thaliana OX=3702 GN=HPR PE=1 SV=1	31	31	Carbamidomethylation; Oxidation (M)	910020	930570	819900		372650	413710	407720
Q39043	Heat shock 70 kDa protein BIP2 OS=Arabidopsis thaliana OX=3702 GN=BIP2 PE=1 SV=2	23	1	Carbamidomethylation; Oxidation (M)	1469.7	3354.6	2257.8		419.4	285.55	727.92
P42734	Probable cinnamyl alcohol dehydrogenase 9 OS=Arabidopsis thaliana OX=3702 GN=CAD9 PE=2 SV=2	15	15	Carbamidomethylation; Oxidation (M)	106580	119210	130950		63586	77785	68617
O49675	Probable carotenoid cleavage dioxygenase 4 chloroplastic OS=Arabidopsis thaliana OX=3702 GN=CCD4 PE=1 SV=1	12	12	Carbamidomethylation; Oxidation (M)	32504	36420	34116		16770	16597	21808
Q9M401	Branched-chain-amino-acid aminotransferase 3 chloroplastic OS=Arabidopsis thaliana OX=3702 GN=BCAT3 PE=1 SV=1	10	10	Carbamidomethylation; Oxidation (M)	29160	38908	32552		17250	13840	18914
Q94A97	Ubiquitin-conjugating enzyme E2 35 OS=Arabidopsis thaliana OX=3702 GN=UBC35 PE=1 SV=1	8	3	Carbamidomethylation; Oxidation (M)	10054	12736	10896		12185	29786	17893
F4IG09	Subtilisin-like protease SBT4.1 OS=Arabidopsis thaliana OX=3702 GN=SBT4.1 PE=3 SV=1	14	14	Carbamidomethylation; Oxidation (M)	25912	20416	21667		42069	45892	55646
Q8RWR1	Lysine-specific demethylase JMJ30 OS=Arabidopsis thaliana OX=3702 GN=JMJ30 PE=1 SV=1	6	6	Carbamidomethylation; Oxidation (M)	9148.9	9127.9	8403.7		20628	20256	21800
Q8S9K8	Methylesterase 10 OS=Arabidopsis thaliana OX=3702 GN=MES10 PE=2 SV=1	4	4	Carbamidomethylation; Oxidation (M)	4363.9	6662	7871.7		14232	12893	17758
Q9LR30	Glutamate--glyoxylate aminotransferase 1 OS=Arabidopsis thaliana OX=3702 GN=GGAT1 PE=1 SV=1	27	13	Carbamidomethylation; Oxidation (M)	188900	242370	253350		107590	164150	114530
F4HWL4	Tyrosine--tRNA ligase 2 cytoplasmic OS=Arabidopsis thaliana OX=3702 GN=At1g28350 PE=1 SV=1	7	5	Carbamidomethylation; Oxidation (M)	7762.9	6368.8	7037		3201.9	2714	2562.8
Q9FJH6	ABC transporter F family member 1 OS=Arabidopsis thaliana OX=3702 GN=ABCF1 PE=2 SV=1	8	8	Carbamidomethylation; Oxidation (M)	24887	19957	18567		14407	16766	19116
Q9LD57	Phosphoglycerate kinase 1 chloroplastic OS=Arabidopsis thaliana OX=3702 GN=PGK1 PE=1 SV=1	35	19	Carbamidomethylation; Oxidation (M)	1179400	1113400	1015100		1786800	1342900	1876200
Q9SHI1	Translation initiation factor IF-2 chloroplastic OS=Arabidopsis thaliana OX=3702 GN=At1g17220 PE=2 SV=2	13	13	Carbamidomethylation; Oxidation (M)	32758	29953	28568		23512	11636	18420
O65581	Fructose-bisphosphate aldolase 5 cytosolic OS=Arabidopsis thaliana OX=3702 GN=FBA5 PE=1 SV=1	10	7	Carbamidomethylation; Oxidation (M)	87538	104930	90373		36387	62162	43076
Q96327	ERBB-3 BINDING PROTEIN 1 OS=Arabidopsis thaliana OX=3702 GN=EBP1 PE=1 SV=1	16	16	Carbamidomethylation; Oxidation (M)	103910	114090	111100		176680	136230	133530
P25855	Glycine cleavage system H protein 1 mitochondrial OS=Arabidopsis thaliana OX=3702 GN=GDH1 PE=1 SV=1	7	3	Carbamidomethylation; Oxidation (M)	30920	36820	32318		53096	59226	58986
Q9FI78	Shikimate O-hydroxycinnamoyltransferase OS=Arabidopsis thaliana OX=3702 GN=HST PE=1 SV=1	3	3	Carbamidomethylation; Oxidation (M)	3807.6	2783.2	3157.1		1377.6	1157.1	1101.5
Q8L770	ATP-dependent Clp protease proteolytic subunit-related protein 3 chloroplastic OS=Arabidopsis thaliana OX=3702 GN=CLPR3 PE=1 SV=1	9	9	Carbamidomethylation; Oxidation (M)	37464	44040	28777		69497	82127	77651
Q9ZVA2	EP1-like glycoprotein 2 OS=Arabidopsis thaliana OX=3702 GN=At1g78830 PE=1 SV=1	6	4	Carbamidomethylation; Oxidation (M)	9631.6	7330.2	12052		21530	18634	19599
Q9SKK4	Probable 2-oxoacid dependent dioxygenase OS=Arabidopsis thaliana OX=3702 GN=GSL-OH PE=1 SV=1	9	9	Carbamidomethylation; Oxidation (M)	63087	69351	70203		32820	26518	28561
Q9ZUB3	Spermidine synthase 1 OS=Arabidopsis thaliana OX=3702 GN=SPDSYN1 PE=1 SV=1	9	6	Carbamidomethylation; Oxidation (M)	38320	30641	35990		59901	68778	64569
O49453	Uncharacterized protein At4g28440 OS=Arabidopsis thaliana OX=3702 GN=At4g28440 PE=1 SV=1	3	3	Carbamidomethylation; Oxidation (M)	33706	33844	37449		55794	51957	63728
O23404	Pyruvate phosphate dikinase 1 chloroplastic OS=Arabidopsis thaliana OX=3702 GN=PPDK PE=1 SV=2	25	25	Carbamidomethylation; Oxidation (M)	178570	190310	162370		261580	230710	273790
Q94B35	4-hydroxy-3-methylbut-2-enyl diphosphate reductase chloroplastic OS=Arabidopsis thaliana OX=3702 GN=ISPH PE=1 SV=1	15	15	Carbamidomethylation; Oxidation (M)	54912	51272	44727		23560	26079	30371
P93028	Ubiquitin-activating enzyme E1 1 OS=Arabidopsis thaliana OX=3702 GN=UBA1 PE=1 SV=1	22	21	Carbamidomethylation; Oxidation (M)	200980	174270	188840		114800	101000	142150
Q56YU0	Aldehyde dehydrogenase family 2 member C4 OS=Arabidopsis thaliana OX=3702 GN=ALDH2C4 PE=1 SV=2	15	15	Carbamidomethylation; Oxidation (M)	81889	85667	77943		34800	31924	41529
O80448	Pyridoxal 5'-phosphate synthase subunit PDX1.1 OS=Arabidopsis thaliana OX=3702 GN=PDX11 PE=1 SV=1	5	3	Carbamidomethylation; Oxidation (M)	9423.6	11279	10182		5828.5	2457.1	4796.2
Q9LF68	Protein BOLA4 chloroplastic/mitochondrial OS=Arabidopsis thaliana OX=3702 GN=BOLA4 PE=1 SV=1	3	3	Carbamidomethylation; Oxidation (M)	3846.3	4388.3	4659.4		13230	3409.2	9010.8
P93736	Valine--tRNA ligase mitochondrial 1 OS=Arabidopsis thaliana OX=3702 GN=TWN2 PE=1 SV=2	21	21	Carbamidomethylation; Oxidation (M)	73800	71842	70834		52882	50448	57056
Q9SG80	Alpha-L-arabinofuranosidase 1 OS=Arabidopsis thaliana OX=3702 GN=ASD1 PE=1 SV=1	14	14	Carbamidomethylation; Oxidation (M)	22901	21206	21853		43988	48390	57671
Q9T0P4	Ferredoxin-dependent glutamate synthase 2 chloroplastic OS=Arabidopsis thaliana OX=3702 GN=GLU2 PE=1 SV=2	27	14	Carbamidomethylation; Oxidation (M)	17763	20889	28007		16711	14457	13369
O65398	Lactoylglutathione lyase GLX1 OS=Arabidopsis thaliana OX=3702 GN=GLX1 PE=1 SV=1	12	11	Carbamidomethylation; Oxidation (M)	116190	123750	116490		177640	189180	192630
Q9SH69	6-phosphogluconate dehydrogenase decarboxylating 1 chloroplastic OS=Arabidopsis thaliana OX=3702 GN=PGD1 PE=1 SV=1	20	8	Carbamidomethylation; Oxidation (M)	13697	36643	25845		43440	51497	54534
Q9SIV0	S-alkyl-thiohydroximate lyase SUR1 OS=Arabidopsis thaliana OX=3702 GN=SUR1 PE=1 SV=1	14	14	Carbamidomethylation; Oxidation (M)	75762	68772	52802		24380	25754	33826
Q9LQ04	Bifunctional dTDP-4-dehydrorhamnose 3 5-epimerase/dTDP-4-dehydrorhamnose reductase OS=Arabidopsis thaliana OX=3702 GN=NRS/ER PE=1 SV=1	5	4	Carbamidomethylation; Oxidation (M)	4317.3	5905.9	6641.1		3579	23189	9787.6
Q9C9D0	Cytosolic sulfotransferase 16 OS=Arabidopsis thaliana OX=3702 GN=SOT16 PE=1 SV=1	11	9	Carbamidomethylation; Oxidation (M)	33369	24238	26163		11983	12830	18043
Q84Y95	Monothiol glutaredoxin-S14 chloroplastic OS=Arabidopsis thaliana OX=3702 GN=GRXS14 PE=1 SV=2	2	2	Carbamidomethylation; Oxidation (M)	8840.2	2826.1	5964.5		10138	15933	19522
Q42418	Profilin-2 OS=Arabidopsis thaliana OX=3702 GN=PRF2 PE=1 SV=1	4	3	Carbamidomethylation; Oxidation (M)	34353	30123	35471		69308	74124	69878
Q9LK36	Adenosylhomocysteinase 2 OS=Arabidopsis thaliana OX=3702 GN=SAHH2 PE=2 SV=1	21	2	Carbamidomethylation; Oxidation (M)	15420	13627	14292		7810.2	2814.2	6099.1
Q8GWP5	Riboflavin biosynthesis protein PYRD chloroplastic OS=Arabidopsis thaliana OX=3702 GN=PYRD PE=1 SV=1	17	17	Carbamidomethylation; Oxidation (M)	67596	67060	72935		121880	96407	115540
Q949P2	Probable cytosolic oligopeptidase A OS=Arabidopsis thaliana OX=3702 GN=CYOP PE=1 SV=1	22	11	Carbamidomethylation; Oxidation (M)	17919	19920	29720		15245	8735.7	15881
Q9SCL7	Acetylglutamate kinase chloroplastic OS=Arabidopsis thaliana OX=3702 GN=NAGK PE=1 SV=1	5	5	Carbamidomethylation; Oxidation (M)	31279	15981	13622		27730	38907	42673
Q94A41	Alpha-amylase 3 chloroplastic OS=Arabidopsis thaliana OX=3702 GN=AMY3 PE=1 SV=1	26	26	Carbamidomethylation; Oxidation (M)	36930	49791	43156		79824	85224	89631
Q56WN1	Glutamine synthetase cytosolic isozyme 1-1 OS=Arabidopsis thaliana OX=3702 GN=GLN1-1 PE=1 SV=2	14	3	Carbamidomethylation; Oxidation (M)	7747.3	3327	3159.6		9799.2	17378	11238
Q9ZU52	Fructose-bisphosphate aldolase 3 chloroplastic OS=Arabidopsis thaliana OX=3702 GN=FBA3 PE=1 SV=1	9	8	Carbamidomethylation; Oxidation (M)	27109	36400	18962		14706	26636	21002
Q8LF99	Probable xyloglucan endotransglucosylase/hydrolase protein 6 OS=Arabidopsis thaliana OX=3702 GN=XTH6 PE=2 SV=2	7	6	Carbamidomethylation; Oxidation (M)	36743	36728	40773		15170	35092	16546
Q9LR75	Coproporphyrinogen-III oxidase 1 chloroplastic OS=Arabidopsis thaliana OX=3702 GN=CPX1 PE=2 SV=1	16	16	Carbamidomethylation; Oxidation (M)	507290	485840	477990		337060	242270	328610
O65202	Peroxisomal acyl-coenzyme A oxidase 1 OS=Arabidopsis thaliana OX=3702 GN=ACX1 PE=1 SV=1	11	10	Carbamidomethylation; Oxidation (M)	34429	38895	34490		20973	19900	20459
Q56Z59	Patellin-3 OS=Arabidopsis thaliana OX=3702 GN=PATL3 PE=1 SV=2	14	14	Carbamidomethylation; Oxidation (M)	70664	74446	74778		135640	107270	129820
Q38814	Thiamine thiazole synthase chloroplastic OS=Arabidopsis thaliana OX=3702 GN=THI1 PE=1 SV=1	14	14	Carbamidomethylation; Oxidation (M)	178850	187620	243220		300880	334890	297540
Q42472	Glutamate decarboxylase 2 OS=Arabidopsis thaliana OX=3702 GN=GAD2 PE=1 SV=1	20	19	Carbamidomethylation; Oxidation (M)	175710	214060	181270		92072	96817	116110
Q8LPL3	L-ascorbate oxidase OS=Arabidopsis thaliana OX=3702 GN=AAO PE=1 SV=1	6	6	Carbamidomethylation; Oxidation (M)	24456	15897	29419		41842	39932	39841
Q8LGG8	Universal stress protein A-like protein OS=Arabidopsis thaliana OX=3702 GN=At3g01520 PE=1 SV=2	9	9	Carbamidomethylation; Oxidation (M)	54229	58404	72051		106230	93396	89222
Q9LF98	Fructose-bisphosphate aldolase 8 cytosolic OS=Arabidopsis thaliana OX=3702 GN=FBA8 PE=1 SV=1	21	14	Carbamidomethylation; Oxidation (M)	297330	298660	283230		183270	197710	191740
P12411	Tubulin beta-1 chain OS=Arabidopsis thaliana OX=3702 GN=TUBB1 PE=2 SV=1	12	1	Carbamidomethylation; Oxidation (M)	50.875	229.44	195.7		43.743	109.83	1617.6
P51818	Heat shock protein 90-3 OS=Arabidopsis thaliana OX=3702 GN=HSP90-3 PE=1 SV=2	37	2	Carbamidomethylation; Oxidation (M)	3026.8	1860.7	1260.5		739.4	187.51	759.5
O65399	Glucan endo-1 3-beta-glucosidase 1 OS=Arabidopsis thaliana OX=3702 GN=At1g11820 PE=2 SV=3	3	3	Carbamidomethylation; Oxidation (M)	2909.6	4116.8	2397.3		7438.4	5784.6	5664
Q9T0K7	3-hydroxyisobutyryl-CoA hydrolase-like protein 3 mitochondrial OS=Arabidopsis thaliana OX=3702 GN=At4g13360 PE=1 SV=2	12	10	Carbamidomethylation; Oxidation (M)	63690	61846	62157		86665	85110	92111
P22953	Heat shock 70 kDa protein 1 OS=Arabidopsis thaliana OX=3702 GN=HSP70-1 PE=1 SV=3	43	15	Carbamidomethylation; Oxidation (M)	382380	343940	368850		540570	414030	452550
Q9SXS7	Bifunctional L-3-cyanoalanine synthase/cysteine synthase D2 OS=Arabidopsis thaliana OX=3702 GN=CYSD2 PE=1 SV=1	7	4	Carbamidomethylation; Oxidation (M)	12335	10847	10387		21693	20595	19445
Q9SZE1	Probable 3-hydroxyisobutyrate dehydrogenase-like 1 mitochondrial OS=Arabidopsis thaliana OX=3702 GN=At4g29120 PE=1 SV=1	11	11	Carbamidomethylation; Oxidation (M)	29497	37495	46468		62939	59280	57881
Q8W4E2	V-type proton ATPase subunit B3 OS=Arabidopsis thaliana OX=3702 GN=VHA-B3 PE=2 SV=1	12	2	Carbamidomethylation; Oxidation (M)	8175	9500	11952		6807	4727.7	4894.3
Q9XEA0	Leucine--tRNA ligase chloroplastic/mitochondrial OS=Arabidopsis thaliana OX=3702 GN=EMB2369 PE=2 SV=1	21	21	Carbamidomethylation; Oxidation (M)	50311	56589	59773		38485	43457	42297
Q8LPJ5	Isocitrate dehydrogenase [NADP] chloroplastic/mitochondrial OS=Arabidopsis thaliana OX=3702 GN=At5g14590 PE=1 SV=1	21	15	Carbamidomethylation; Oxidation (M)	60515	58265	52266		88296	102890	93288
O04983	Biotin carboxylase chloroplastic OS=Arabidopsis thaliana OX=3702 GN=CAC2 PE=1 SV=1	13	13	Carbamidomethylation; Oxidation (M)	33993	35270	26395		39136	56692	41668
Q9LMK7	Ran-binding protein 1 homolog a OS=Arabidopsis thaliana OX=3702 GN=RANBP1A PE=1 SV=1	11	8	Carbamidomethylation; Oxidation (M)	43621	41268	34924		54076	48827	52982
Q9C522	ATP-citrate synthase beta chain protein 1 OS=Arabidopsis thaliana OX=3702 GN=ACLB-1 PE=2 SV=1	18	5	Carbamidomethylation; Oxidation (M)	9669.2	12332	12125		5509.1	9798.9	9257.6
Q9ZSK4	Actin-depolymerizing factor 3 OS=Arabidopsis thaliana OX=3702 GN=ADF3 PE=1 SV=1	4	4	Carbamidomethylation; Oxidation (M)	40810	28988	28316		87632	44036	62939
O82392	Phosphomethylpyrimidine synthase chloroplastic OS=Arabidopsis thaliana OX=3702 GN=THIC PE=1 SV=1	14	14	Carbamidomethylation; Oxidation (M)	41011	35851	46870		23300	25125	21226
Q9LRR9	(S)-2-hydroxy-acid oxidase GLO1 OS=Arabidopsis thaliana OX=3702 GN=GLO1 PE=1 SV=1	22	11	Carbamidomethylation; Oxidation (M)	239120	236800	187970		118200	129590	141660
Q94AI7	Protein TOPLESS OS=Arabidopsis thaliana OX=3702 GN=TPL PE=1 SV=1	16	5	Carbamidomethylation; Oxidation (M)	5471.8	9732.3	9913.6		17200	14975	18124
O65351	Subtilisin-like protease SBT1.7 OS=Arabidopsis thaliana OX=3702 GN=SBT1.7 PE=1 SV=1	8	8	Carbamidomethylation; Oxidation (M)	17658	32569	36682		43550	41220	50001
Q9CAI3	Probable cinnamyl alcohol dehydrogenase 1 OS=Arabidopsis thaliana OX=3702 GN=CAD1 PE=2 SV=1	9	9	Carbamidomethylation; Oxidation (M)	16664	13456	18206		32934	29042	34429
Q9SZD6	Polyprotein of EF-Ts chloroplastic OS=Arabidopsis thaliana OX=3702 GN=PETs PE=1 SV=1	43	43	Carbamidomethylation; Oxidation (M)	646320	607890	532700		448850	340750	429450
Q9SA14	3-isopropylmalate dehydrogenase 3 chloroplastic OS=Arabidopsis thaliana OX=3702 GN=IMDH3 PE=1 SV=2	9	4	Carbamidomethylation; Oxidation (M)	52528	57432	51853		82144	82215	84625
Q94CE5	Gamma-aminobutyrate transaminase POP2 mitochondrial OS=Arabidopsis thaliana OX=3702 GN=POP2 PE=1 SV=1	15	15	Carbamidomethylation; Oxidation (M)	99785	97172	113470		142770	171820	173840
O49543	Cysteine desulfurase mitochondrial OS=Arabidopsis thaliana OX=3702 GN=NIFS1 PE=1 SV=1	9	9	Carbamidomethylation; Oxidation (M)	16351	13786	11018		22260	20530	21164
Q8VYV7	3-dehydroquinate synthase chloroplastic OS=Arabidopsis thaliana OX=3702 GN=DHQS PE=1 SV=1	11	11	Carbamidomethylation; Oxidation (M)	82672	79898	80371		48881	40589	49898
P30184	Leucine aminopeptidase 1 OS=Arabidopsis thaliana OX=3702 GN=LAP1 PE=1 SV=1	20	15	Carbamidomethylation; Oxidation (M)	116340	138560	123090		143130	183940	160560
O49290	Carboxyvinyl-carboxyphosphonate phosphorylmutase chloroplastic OS=Arabidopsis thaliana OX=3702 GN=At1g77060 PE=1 SV=2	6	6	Carbamidomethylation; Oxidation (M)	8131.8	11128	16388		24684	18059	21893
Q8VZW3	Probable chalcone--flavanone isomerase 3 OS=Arabidopsis thaliana OX=3702 GN=CHI3 PE=1 SV=1	8	8	Carbamidomethylation; Oxidation (M)	8699.8	26933	16039		38371	35743	34400
Q9FPT1	Ubiquitin C-terminal hydrolase 12 OS=Arabidopsis thaliana OX=3702 GN=UBP12 PE=1 SV=2	38	23	Carbamidomethylation; Oxidation (M)	56383	45938	56791		32651	31089	35699
O49299	Probable phosphoglucomutase cytoplasmic 1 OS=Arabidopsis thaliana OX=3702 GN=At1g23190 PE=2 SV=2	20	10	Carbamidomethylation; Oxidation (M)	35370	36181	33419		68561	59110	66125
Q9ZWB4	Coumaroyl-CoA:anthocyanidin 3-O-glucoside-6''-O-coumaroyltransferase 1 OS=Arabidopsis thaliana OX=3702 GN=3AT1 PE=1 SV=1	21	10	Carbamidomethylation; Oxidation (M)	17973	21501	21083		49884	51371	52346
Q9FJ95	Sorbitol dehydrogenase OS=Arabidopsis thaliana OX=3702 GN=SDH PE=1 SV=1	13	13	Carbamidomethylation; Oxidation (M)	50837	72794	66800		89568	107040	95931
Q43725	Cysteine synthase mitochondrial OS=Arabidopsis thaliana OX=3702 GN=OASC PE=1 SV=3	10	8	Carbamidomethylation; Oxidation (M)	10847	20457	22963		32066	65638	35212
Q9SJ44	Ubiquitin-conjugating enzyme E2 variant 1C OS=Arabidopsis thaliana OX=3702 GN=UEV1C PE=1 SV=1	9	5	Carbamidomethylation; Oxidation (M)	7902.9	10491	9193.7		19461	15752	16696
Q944P7	Leucine aminopeptidase 2 chloroplastic OS=Arabidopsis thaliana OX=3702 GN=LAP2 PE=2 SV=2	21	11	Carbamidomethylation; Oxidation (M)	39943	41048	35521		61953	63636	66189
Q84LM4	Acylamino-acid-releasing enzyme OS=Arabidopsis thaliana OX=3702 GN=AARE PE=1 SV=1	12	12	Carbamidomethylation; Oxidation (M)	31958	27639	33592		39593	48976	54002
Q38858	Calreticulin-2 OS=Arabidopsis thaliana OX=3702 GN=CRT2 PE=1 SV=3	14	10	Carbamidomethylation; Oxidation (M)	32988	28826	34469		22703	26275	23150
Q02971	Cinnamyl alcohol dehydrogenase 7 OS=Arabidopsis thaliana OX=3702 GN=CAD7 PE=1 SV=2	14	14	Carbamidomethylation; Oxidation (M)	40970	50539	63453		100810	100410	100510
Q949Y0	Ubiquitin carboxyl-terminal hydrolase 6 OS=Arabidopsis thaliana OX=3702 GN=UBP6 PE=1 SV=1	10	8	Carbamidomethylation; Oxidation (M)	12428	11033	12386		24459	19570	19452
P52420	Phosphoribosylamine--glycine ligase chloroplastic OS=Arabidopsis thaliana OX=3702 GN=PUR2 PE=2 SV=2	5	5	Carbamidomethylation; Oxidation (M)	46726	47374	41740		70054	58373	71993
Q9SYI0	Protein translocase subunit SECA1 chloroplastic OS=Arabidopsis thaliana OX=3702 GN=SECA1 PE=1 SV=2	23	23	Carbamidomethylation; Oxidation (M)	80514	72167	67157		99640	83090	99503
Q8W593	Probable lactoylglutathione lyase chloroplastic OS=Arabidopsis thaliana OX=3702 GN=At1g67280 PE=1 SV=1	16	15	Carbamidomethylation; Oxidation (M)	120580	98189	85471		161400	234110	129840
Q945K7	Isocitrate dehydrogenase [NAD] catalytic subunit 5 mitochondrial OS=Arabidopsis thaliana OX=3702 GN=IDH5 PE=1 SV=1	10	7	Carbamidomethylation; Oxidation (M)	29110	22496	25765		16578	19552	15641
Q9FIE8	UDP-glucuronic acid decarboxylase 3 OS=Arabidopsis thaliana OX=3702 GN=UXS3 PE=1 SV=1	12	4	Carbamidomethylation; Oxidation (M)	8814.1	14023	16736		18584	21116	21096
Q8RWG8	Ran-binding protein 1 homolog b OS=Arabidopsis thaliana OX=3702 GN=RANBP1B PE=1 SV=2	8	6	Carbamidomethylation; Oxidation (M)	5687.1	9224.7	9191		16434	16553	17628
Q9SCY0	Phosphoglucomutase chloroplastic OS=Arabidopsis thaliana OX=3702 GN=PGMP PE=1 SV=2	15	15	Carbamidomethylation; Oxidation (M)	221700	263870	280010		482000	401400	443730
Q9M5K2	Dihydrolipoyl dehydrogenase 2 mitochondrial OS=Arabidopsis thaliana OX=3702 GN=LPD2 PE=1 SV=1	23	13	Carbamidomethylation; Oxidation (M)	37485	69479	83683		98299	105610	85974
P47998	Cysteine synthase 1 OS=Arabidopsis thaliana OX=3702 GN=OASA1 PE=1 SV=2	14	12	Carbamidomethylation; Oxidation (M)	137370	148290	102720		114560	174350	163180
Q96528	Catalase-1 OS=Arabidopsis thaliana OX=3702 GN=CAT1 PE=1 SV=3	9	1	Carbamidomethylation; Oxidation (M)	131.76	38.842	53.145		219.63	65.459	371.81
O50039	Ornithine transcarbamylase chloroplastic OS=Arabidopsis thaliana OX=3702 GN=OTC PE=1 SV=2	9	9	Carbamidomethylation; Oxidation (M)	32874	26112	21076		38779	38749	45684
P48523	Cinnamyl alcohol dehydrogenase 4 OS=Arabidopsis thaliana OX=3702 GN=CAD4 PE=1 SV=1	11	10	Carbamidomethylation; Oxidation (M)	25226	22658	20383		17585	20021	20227
Q9MAH3	Protein DJ-1 homolog B OS=Arabidopsis thaliana OX=3702 GN=DJ1B PE=1 SV=1	17	17	Carbamidomethylation; Oxidation (M)	76654	31395	37088		101750	106670	93295
Q9FFC7	Alanine--tRNA ligase chloroplastic/mitochondrial OS=Arabidopsis thaliana OX=3702 GN=EMB86 PE=1 SV=2	27	27	Carbamidomethylation; Oxidation (M)	141530	136160	122860		92418	66051	94618
Q8RX86	Alpha-galactosidase 2 OS=Arabidopsis thaliana OX=3702 GN=AGAL2 PE=1 SV=1	10	9	Carbamidomethylation; Oxidation (M)	5286.4	9381	9709.8		17228	21467	15201
Q9LVZ5	Protein POST-ILLUMINATION CHLOROPHYLL FLUORESCENCE INCREASE chloroplastic OS=Arabidopsis thaliana OX=3702 GN=PIFI PE=2 SV=1	4	4	Carbamidomethylation; Oxidation (M)	7436.4	12507	8023.5		14526	15092	14538
P52901	Pyruvate dehydrogenase E1 component subunit alpha-1 mitochondrial OS=Arabidopsis thaliana OX=3702 GN=E1 ALPHA PE=1 SV=2	12	8	Carbamidomethylation; Oxidation (M)	33837	40150	36629		22476	22036	26344
Q94F00	Phosphatase IMPL1 chloroplastic OS=Arabidopsis thaliana OX=3702 GN=IMPL1 PE=1 SV=2	10	10	Carbamidomethylation; Oxidation (M)	110940	112340	87098		154780	111210	162800
Q94A94	Diaminopimelate decarboxylase 2 chloroplastic OS=Arabidopsis thaliana OX=3702 GN=LYSA2 PE=1 SV=1	10	2	Carbamidomethylation; Oxidation (M)	15881	14683	16912		8468.1	8333.5	6033.7
Q9FN41	Probable bifunctional methylthioribulose-1-phosphate dehydratase/enolase-phosphatase E1 OS=Arabidopsis thaliana OX=3702 GN=At5g53850 PE=1 SV=1	18	18	Carbamidomethylation; Oxidation (M)	44152	41867	47003		68861	69042	68373
O22941	Insulin-degrading enzyme-like 1 peroxisomal OS=Arabidopsis thaliana OX=3702 GN=PXM16 PE=2 SV=1	9	9	Carbamidomethylation; Oxidation (M)	26111	29135	28127		22274	15624	21541
P24636	Tubulin beta-4 chain OS=Arabidopsis thaliana OX=3702 GN=TUBB4 PE=2 SV=2	18	3	Carbamidomethylation; Oxidation (M)	3515.4	2823.2	3134.6		3623.5	6501.6	7432.2
Q9LVM5	Uric acid degradation bifunctional protein TTL OS=Arabidopsis thaliana OX=3702 GN=TTL PE=1 SV=1	7	7	Carbamidomethylation; Oxidation (M)	23145	25799	23767		20469	14467	18394
Q9LIP2	Proteasome subunit beta type-5-B OS=Arabidopsis thaliana OX=3702 GN=PBE2 PE=1 SV=1	5	1	Carbamidomethylation; Oxidation (M)	1337.3	1119.6	337.61		249.64	253.69	549.81
Q43127	Glutamine synthetase chloroplastic/mitochondrial OS=Arabidopsis thaliana OX=3702 GN=GLN2 PE=1 SV=1	25	21	Carbamidomethylation; Oxidation (M)	1076600	1100900	1034300		734400	701560	775640
P21216	Soluble inorganic pyrophosphatase 2 OS=Arabidopsis thaliana OX=3702 GN=PPA2 PE=2 SV=2	11	7	Carbamidomethylation; Oxidation (M)	45338	56618	62755		88379	80889	83994
Q9LPG6	Trifunctional UDP-glucose 4 6-dehydratase/UDP-4-keto-6-deoxy-D-glucose 3 5-epimerase/UDP-4-keto-L-rhamnose-reductase RHM2 OS=Arabidopsis thaliana OX=3702 GN=RHM2 PE=1 SV=1	8	3	Carbamidomethylation; Oxidation (M)	2115.7	1699.3	995.26		1336.7	353.84	1066.2
O23717	Proteasome subunit beta type-5-A OS=Arabidopsis thaliana OX=3702 GN=PBE1 PE=1 SV=1	6	2	Carbamidomethylation; Oxidation (M)	9034.6	6859.3	7991.5		4693.5	3567.4	5170.6
Q93VR3	GDP-mannose 3 5-epimerase OS=Arabidopsis thaliana OX=3702 GN=At5g28840 PE=1 SV=1	20	20	Carbamidomethylation; Oxidation (M)	284750	266900	350690		283870	243370	287500
Q9M8D3	Probable phosphoribosylformylglycinamidine synthase chloroplastic/mitochondrial OS=Arabidopsis thaliana OX=3702 GN=At1g74260 PE=2 SV=3	32	32	Carbamidomethylation; Oxidation (M)	129970	143220	139760		174550	158020	183850
Q9C9C9	Cytosolic sulfotransferase 18 OS=Arabidopsis thaliana OX=3702 GN=SOT18 PE=1 SV=1	16	15	Carbamidomethylation; Oxidation (M)	71480	57924	56097		49736	37677	42904
Q8VZG7	Ribonuclease TUDOR 1 OS=Arabidopsis thaliana OX=3702 GN=TSN1 PE=1 SV=1	26	19	Carbamidomethylation; Oxidation (M)	163790	179520	190190		145140	88940	154270
Q9SCV3	Beta-galactosidase 9 OS=Arabidopsis thaliana OX=3702 GN=BGAL9 PE=2 SV=1	13	13	Carbamidomethylation; Oxidation (M)	28180	35863	43309		57407	51625	64892
Q9LEV3	CBS domain-containing protein CBSX3 mitochondrial OS=Arabidopsis thaliana OX=3702 GN=CBSX3 PE=1 SV=1	8	8	Carbamidomethylation; Oxidation (M)	19938	32141	29910		36498	37173	25737
O65396	Aminomethyltransferase mitochondrial OS=Arabidopsis thaliana OX=3702 GN=GDCST PE=2 SV=1	33	33	Carbamidomethylation; Oxidation (M)	2091900	2325900	2522800		1696700	1498400	1564000
Q9LIG0	Clavaminate synthase-like protein At3g21360 OS=Arabidopsis thaliana OX=3702 GN=At3g21360 PE=1 SV=1	8	8	Carbamidomethylation; Oxidation (M)	17760	17963	21576		34225	33819	28945
F4IPY2	Cysteine--tRNA ligase chloroplastic/mitochondrial OS=Arabidopsis thaliana OX=3702 GN=SYCO PE=2 SV=1	15	15	Carbamidomethylation; Oxidation (M)	27646	33368	27525		35489	42716	39745
Q9SJF0	Serine/threonine-protein phosphatase BSL2 OS=Arabidopsis thaliana OX=3702 GN=BSL2 PE=1 SV=2	20	1	Carbamidomethylation; Oxidation (M)	98.689	0	462.66		556.57	499.78	372.18
P25857	Glyceraldehyde-3-phosphate dehydrogenase GAPB chloroplastic OS=Arabidopsis thaliana OX=3702 GN=GAPB PE=1 SV=2	34	28	Carbamidomethylation; Oxidation (M)	607040	567070	485070		970350	1231000	1101500
Q9M9E2	Pentatricopeptide repeat-containing protein At1g15510 chloroplastic OS=Arabidopsis thaliana OX=3702 GN=PCMP-H73 PE=1 SV=1	1	1	Carbamidomethylation; Oxidation (M)	2587.3	1760.4	1876.6		779.3	688.53	1000.7
Q56WH1	Tubulin alpha-3 chain OS=Arabidopsis thaliana OX=3702 GN=TUBA3 PE=1 SV=2	17	6	Carbamidomethylation; Oxidation (M)	119050	112570	109060		145330	124930	152160
O49607	Subtilisin-like protease SBT1.6 OS=Arabidopsis thaliana OX=3702 GN=SBT1.6 PE=2 SV=1	11	11	Carbamidomethylation; Oxidation (M)	28116	33228	44824		61174	57067	65273
F4K2A1	Folylpolyglutamate synthase OS=Arabidopsis thaliana OX=3702 GN=FPGS1 PE=1 SV=1	9	9	Carbamidomethylation; Oxidation (M)	8548.6	8042.4	10908		14172	16621	13087
Q9LKR3	Heat shock 70 kDa protein BIP1 OS=Arabidopsis thaliana OX=3702 GN=BIP1 PE=1 SV=1	23	1	Carbamidomethylation; Oxidation (M)	6479.4	7917.4	6033.1		3162.2	2012.4	3076.9
Q9SZN1	V-type proton ATPase subunit B2 OS=Arabidopsis thaliana OX=3702 GN=VHA-B2 PE=1 SV=1	12	2	Carbamidomethylation; Oxidation (M)	3253.9	2811.6	3101.4		1196.1	1449.5	2545.4
Q9FLW9	Plastidial pyruvate kinase 2 OS=Arabidopsis thaliana OX=3702 GN=PKP2 PE=1 SV=1	13	12	Carbamidomethylation; Oxidation (M)	34772	35803	46639		22423	25064	23590
Q9LJL3	Presequence protease 1 chloroplastic/mitochondrial OS=Arabidopsis thaliana OX=3702 GN=PREP1 PE=1 SV=2	51	40	Carbamidomethylation; Oxidation (M)	331870	348710	298260		381650	345530	397560
Q8LD27	Proteasome subunit beta type-6 OS=Arabidopsis thaliana OX=3702 GN=PBA1 PE=1 SV=2	5	5	Carbamidomethylation; Oxidation (M)	25059	25430	27687		18640	11710	19458
Q9SAL0	E3 ubiquitin-protein ligase RGLG4 OS=Arabidopsis thaliana OX=3702 GN=RGLG4 PE=1 SV=1	2	2	Carbamidomethylation; Oxidation (M)	1827.3	1181	655.44		2512.9	2342.1	2570.3
Q9FMP3	Dihydropyrimidinase OS=Arabidopsis thaliana OX=3702 GN=PYD2 PE=1 SV=1	6	6	Carbamidomethylation; Oxidation (M)	2471.1	5870.6	7178.2		10505	6576.7	8052.3
Q09152	Farnesyl pyrophosphate synthase 1 mitochondrial OS=Arabidopsis thaliana OX=3702 GN=FPS1 PE=2 SV=2	6	5	Carbamidomethylation; Oxidation (M)	17860	21892	23160		11912	13314	13901
P42770	Glutathione reductase chloroplastic OS=Arabidopsis thaliana OX=3702 GN=EMB2360 PE=2 SV=1	18	18	Carbamidomethylation; Oxidation (M)	241350	262070	279430		360310	311060	363810
Q949W8	Xylulose kinase 2 OS=Arabidopsis thaliana OX=3702 GN=XK2 PE=1 SV=1	8	8	Carbamidomethylation; Oxidation (M)	20083	24771	25927		34558	47409	36502
Q9S9P8	Ferredoxin--NADP reductase root isozyme 2 chloroplastic OS=Arabidopsis thaliana OX=3702 GN=RFNR2 PE=1 SV=1	9	6	Carbamidomethylation; Oxidation (M)	4863	4940.7	3563.7		4528.5	4152.5	5738.1
Q8L940	Pyridoxal 5'-phosphate synthase subunit PDX1.3 OS=Arabidopsis thaliana OX=3702 GN=PDX13 PE=1 SV=2	5	3	Carbamidomethylation; Oxidation (M)	11034	13465	10429		7589.3	5966.3	10093
Q9SVG4	Berberine bridge enzyme-like 19 OS=Arabidopsis thaliana OX=3702 GN=At4g20830 PE=1 SV=2	10	9	Carbamidomethylation; Oxidation (M)	16103	22926	21796		27704	32432	33939
Q9LTR9	Glycylpeptide N-tetradecanoyltransferase 1 OS=Arabidopsis thaliana OX=3702 GN=NMT1 PE=1 SV=2	8	8	Carbamidomethylation; Oxidation (M)	22215	29353	28367		14604	17072	18655
Q9C8E6	Protein PLASTID MOVEMENT IMPAIRED 1 OS=Arabidopsis thaliana OX=3702 GN=PMI1 PE=1 SV=1	17	17	Carbamidomethylation; Oxidation (M)	22487	29667	32087		42691	36159	41668
Q9SIF2	Heat shock protein 90-5 chloroplastic OS=Arabidopsis thaliana OX=3702 GN=HSP90-5 PE=1 SV=1	29	27	Carbamidomethylation; Oxidation (M)	199170	187590	198960		222430	225160	249170
O23240	D-2-hydroxyglutarate dehydrogenase mitochondrial OS=Arabidopsis thaliana OX=3702 GN=D2HGDH PE=1 SV=3	4	4	Carbamidomethylation; Oxidation (M)	4621.6	5810.8	8397.8		8796.3	8784.5	7582.1
Q8VYN6	ATP-dependent 6-phosphofructokinase 5 chloroplastic OS=Arabidopsis thaliana OX=3702 GN=PFK5 PE=1 SV=1	12	12	Carbamidomethylation; Oxidation (M)	20998	23475	26170		32235	26968	36592
Q940J8	Pectin acetylesterase 7 OS=Arabidopsis thaliana OX=3702 GN=PAE7 PE=2 SV=1	15	11	Carbamidomethylation; Oxidation (M)	123530	142840	175550		191610	282070	244870
Q9M0V6	Ferredoxin--NADP reductase root isozyme 1 chloroplastic OS=Arabidopsis thaliana OX=3702 GN=RFNR1 PE=2 SV=2	10	7	Carbamidomethylation; Oxidation (M)	11140	11121	10190		17396	9907.6	17932
P29511	Tubulin alpha-6 chain OS=Arabidopsis thaliana OX=3702 GN=TUBA6 PE=1 SV=1	16	1	Carbamidomethylation; Oxidation (M)	18722	20275	18027		8708.9	6820	9510.4
Q9SN86	Malate dehydrogenase chloroplastic OS=Arabidopsis thaliana OX=3702 GN=At3g47520 PE=1 SV=1	13	11	Carbamidomethylation; Oxidation (M)	168790	174950	184050		228570	205440	223890
P0CJ46	Actin-1 OS=Arabidopsis thaliana OX=3702 GN=ACT1 PE=1 SV=1	15	2	Carbamidomethylation; Oxidation (M)	6255.5	5695.7	4582.4		9397.6	10240	7786.7
Q8W4H7	Elongation factor 1-alpha 2 OS=Arabidopsis thaliana OX=3702 GN=A2 PE=1 SV=2	23	23	Carbamidomethylation; Oxidation (M)	830040	1029000	1057000		1093700	1412900	1308500
O22173	Polyadenylate-binding protein 4 OS=Arabidopsis thaliana OX=3702 GN=PAB4 PE=1 SV=1	10	10	Carbamidomethylation; Oxidation (M)	27030	46441	27868		41211	14455	14985
Q9FUS9	Glutathione S-transferase U18 OS=Arabidopsis thaliana OX=3702 GN=GSTU18 PE=2 SV=1	5	5	Carbamidomethylation; Oxidation (M)	13035	18179	13147		11689	7525	10370
P41376	Eukaryotic initiation factor 4A-1 OS=Arabidopsis thaliana OX=3702 GN=EIF4A1 PE=1 SV=1	15	3	Carbamidomethylation; Oxidation (M)	16903	15049	19916		12806	16705	6478.4
Q9FIZ7	5-oxoprolinase OS=Arabidopsis thaliana OX=3702 GN=OXP1 PE=1 SV=1	14	14	Carbamidomethylation; Oxidation (M)	31956	44546	43702		35903	37151	33752
P42645	14-3-3-like protein GF14 upsilon OS=Arabidopsis thaliana OX=3702 GN=GRF5 PE=1 SV=2	13	6	Carbamidomethylation; Oxidation (M)	13201	20746	11173		26795	14954	30237
Q9SI75	Elongation factor G chloroplastic OS=Arabidopsis thaliana OX=3702 GN=CPEFG PE=1 SV=1	31	31	Carbamidomethylation; Oxidation (M)	415130	458020	354350		273000	326760	389540
Q8S9J2	Tyrosine--tRNA ligase 1 cytoplasmic OS=Arabidopsis thaliana OX=3702 GN=At2g33840 PE=2 SV=1	6	4	Carbamidomethylation; Oxidation (M)	2291	3084	3084		2246.4	1764.6	1392.2
Q9ZQ91	Probable carboxylesterase 7 OS=Arabidopsis thaliana OX=3702 GN=CXE7 PE=2 SV=1	7	7	Carbamidomethylation; Oxidation (M)	13360	19247	18066		12742	15299	11865
P42643	14-3-3-like protein GF14 chi OS=Arabidopsis thaliana OX=3702 GN=GRF1 PE=1 SV=3	15	8	Carbamidomethylation; Oxidation (M)	114340	91916	73219		74825	74640	74510
Q9C5I1	UDP-sugar pyrophosphorylase OS=Arabidopsis thaliana OX=3702 GN=USP PE=1 SV=1	5	5	Carbamidomethylation; Oxidation (M)	10487	7211.7	10708		12288	15563	22142
Q9SAA2	ATP-dependent Clp protease proteolytic subunit 6 chloroplastic OS=Arabidopsis thaliana OX=3702 GN=CLPP6 PE=1 SV=1	6	6	Carbamidomethylation; Oxidation (M)	23050	28934	24227		42686	51080	43982
Q1WIQ6	NADP-dependent glyceraldehyde-3-phosphate dehydrogenase OS=Arabidopsis thaliana OX=3702 GN=ALDH11A3 PE=1 SV=2	16	16	Carbamidomethylation; Oxidation (M)	78268	85958	85683		60717	75696	55190
Q8LG77	Isocitrate dehydrogenase [NAD] catalytic subunit 6 mitochondrial OS=Arabidopsis thaliana OX=3702 GN=IDH6 PE=1 SV=2	5	2	Carbamidomethylation; Oxidation (M)	7431.9	7430.2	5319.8		4550.4	4106.6	4102.9
O04151	Calreticulin-1 OS=Arabidopsis thaliana OX=3702 GN=CRT1 PE=1 SV=1	11	7	Carbamidomethylation; Oxidation (M)	18012	13158	20749		20557	15853	20960
Q9S757	Bifunctional L-3-cyanoalanine synthase/cysteine synthase C1 mitochondrial OS=Arabidopsis thaliana OX=3702 GN=CYSC1 PE=1 SV=1	12	12	Carbamidomethylation; Oxidation (M)	184270	221280	207630		143180	145920	146100
P17745	Elongation factor Tu chloroplastic OS=Arabidopsis thaliana OX=3702 GN=TUFA PE=1 SV=1	14	13	Carbamidomethylation; Oxidation (M)	117020	132420	133860		169770	143150	162850
Q9ZPI5	Peroxisomal fatty acid beta-oxidation multifunctional protein MFP2 OS=Arabidopsis thaliana OX=3702 GN=MFP2 PE=1 SV=1	17	17	Carbamidomethylation; Oxidation (M)	71183	94261	102450		100390	97567	79486
P46309	Glutamate--cysteine ligase chloroplastic OS=Arabidopsis thaliana OX=3702 GN=GSH1 PE=1 SV=2	13	13	Carbamidomethylation; Oxidation (M)	115750	135700	162160		161430	156780	154770
Q8LAH7	12-oxophytodienoate reductase 1 OS=Arabidopsis thaliana OX=3702 GN=OPR1 PE=1 SV=2	15	10	Carbamidomethylation; Oxidation (M)	62386	58927	53745		105450	80751	101780
F4I7I0	Alanine aminotransferase 1 mitochondrial OS=Arabidopsis thaliana OX=3702 GN=ALAAT1 PE=1 SV=1	12	9	Carbamidomethylation; Oxidation (M)	56623	73257	72048		80640	77318	67163
Q8LCT3	Thioredoxin-like 2-2 chloroplastic OS=Arabidopsis thaliana OX=3702 GN=At4g29670 PE=2 SV=2	8	8	Carbamidomethylation; Oxidation (M)	33635	46659	56818		54064	52554	58769
Q9C7N4	GDSL esterase/lipase At1g29670 OS=Arabidopsis thaliana OX=3702 GN=At1g29670 PE=2 SV=1	11	11	Carbamidomethylation; Oxidation (M)	90583	83342	87785		110960	96022	95818
O23016	Probable voltage-gated potassium channel subunit beta OS=Arabidopsis thaliana OX=3702 GN=KAB1 PE=1 SV=1	9	9	Carbamidomethylation; Oxidation (M)	12618	11597	11022		18080	22571	18498
O80842	Cell division protein FtsY homolog chloroplastic OS=Arabidopsis thaliana OX=3702 GN=CPFTSY PE=1 SV=2	7	7	Carbamidomethylation; Oxidation (M)	11007	6444.8	7824		11721	7429.9	15444
P46643	Aspartate aminotransferase mitochondrial OS=Arabidopsis thaliana OX=3702 GN=ASP1 PE=1 SV=1	14	14	Carbamidomethylation; Oxidation (M)	87829	91407	92946		86037	112890	88758
Q9LXC0	Guanosine nucleotide diphosphate dissociation inhibitor At5g09550 OS=Arabidopsis thaliana OX=3702 GN=At5g09550 PE=3 SV=1	3	1	Carbamidomethylation; Oxidation (M)	55.299	179.56	379		624.64	344.81	278.07
Q94AM1	Organellar oligopeptidase A chloroplastic/mitochondrial OS=Arabidopsis thaliana OX=3702 GN=OOP PE=1 SV=1	29	18	Carbamidomethylation; Oxidation (M)	85319	90745	94534		127560	118920	126090
Q84VZ1	Flavin mononucleotide hydrolase 1 chloroplatic OS=Arabidopsis thaliana OX=3702 GN=FHY1 PE=1 SV=1	3	3	Carbamidomethylation; Oxidation (M)	7893.5	5684.2	5880.5		8465.7	8469.6	11384
Q9SA18	Bifunctional aspartokinase/homoserine dehydrogenase 1 chloroplastic OS=Arabidopsis thaliana OX=3702 GN=AKHSDH1 PE=1 SV=1	17	14	Carbamidomethylation; Oxidation (M)	20673	25682	24095		16871	12049	17026
Q8H0S9	Puromycin-sensitive aminopeptidase OS=Arabidopsis thaliana OX=3702 GN=MPA1 PE=2 SV=1	49	49	Carbamidomethylation; Oxidation (M)	507960	519540	543530		664870	576730	629980
Q9SXP7	Octanoyltransferase LIP2 mitochondrial OS=Arabidopsis thaliana OX=3702 GN=LIP2 PE=1 SV=1	10	10	Carbamidomethylation; Oxidation (M)	48050	39255	45443		32337	33224	39310
Q9LF33	UDP-glucose 6-dehydrogenase 3 OS=Arabidopsis thaliana OX=3702 GN=UGD3 PE=1 SV=1	9	4	Carbamidomethylation; Oxidation (M)	6425.6	6934.2	6040.3		4241.7	3859.3	4724.5
O81769	Probable diphthine methyl ester synthase OS=Arabidopsis thaliana OX=3702 GN=At4g31790 PE=2 SV=1	6	6	Carbamidomethylation; Oxidation (M)	6408.2	6218.1	7920.3		9557.5	9479.4	8967.1
O80763	Probable nucleoredoxin 1 OS=Arabidopsis thaliana OX=3702 GN=At1g60420 PE=1 SV=1	13	13	Carbamidomethylation; Oxidation (M)	44182	41280	34748		54972	46859	53609
Q9T0A0	Long chain acyl-CoA synthetase 4 OS=Arabidopsis thaliana OX=3702 GN=LACS4 PE=2 SV=1	17	16	Carbamidomethylation; Oxidation (M)	71826	87945	89003		122890	107700	120790
Q6STH5	Fe-S cluster assembly factor HCF101 chloroplastic OS=Arabidopsis thaliana OX=3702 GN=HCF101 PE=1 SV=1	8	8	Carbamidomethylation; Oxidation (M)	13506	12811	11385		7419.6	13660	15102
Q9LIR4	Dihydroxy-acid dehydratase chloroplastic OS=Arabidopsis thaliana OX=3702 GN=DHAD PE=1 SV=1	16	16	Carbamidomethylation; Oxidation (M)	113310	109560	105120		168890	179920	173200
O81644	Villin-2 OS=Arabidopsis thaliana OX=3702 GN=VLN2 PE=1 SV=2	21	17	Carbamidomethylation; Oxidation (M)	78625	74080	80514		58683	51116	60405
Q9ZVF6	Phytanoyl-CoA dioxygenase OS=Arabidopsis thaliana OX=3702 GN=PAHX PE=2 SV=2	6	6	Carbamidomethylation; Oxidation (M)	12351	11150	16412		21950	19183	21892
Q9LZX6	4-hydroxy-tetrahydrodipicolinate synthase 1 chloroplastic OS=Arabidopsis thaliana OX=3702 GN=DHDPS1 PE=1 SV=2	5	4	Carbamidomethylation; Oxidation (M)	4058.6	3840.2	4945.2		1925.3	3629.6	2652.7
P05466	3-phosphoshikimate 1-carboxyvinyltransferase chloroplastic OS=Arabidopsis thaliana OX=3702 GN=At2g45300 PE=2 SV=3	12	12	Carbamidomethylation; Oxidation (M)	39522	42355	40114		28423	35773	32196
Q38900	Peptidyl-prolyl cis-trans isomerase CYP19-1 OS=Arabidopsis thaliana OX=3702 GN=CYP19-1 PE=1 SV=1	9	6	Carbamidomethylation; Oxidation (M)	73455	67189	80616		74963	153700	110150
P46248	Aspartate aminotransferase chloroplastic OS=Arabidopsis thaliana OX=3702 GN=ASP5 PE=1 SV=2	20	20	Carbamidomethylation; Oxidation (M)	193980	189930	191120		215030	295070	261990
Q9S9W2	Short-chain dehydrogenase/reductase SDRA OS=Arabidopsis thaliana OX=3702 GN=SDRA PE=1 SV=1	5	5	Carbamidomethylation; Oxidation (M)	13465	13297	48110		24902	24836	44506
B3LFA4	Cysteine--tRNA ligase 2 cytoplasmic OS=Arabidopsis thaliana OX=3702 GN=At5g38830 PE=2 SV=1	10	10	Carbamidomethylation; Oxidation (M)	15311	20391	18821		17239	17124	20331
Q8VZH2	Aminopeptidase M1 OS=Arabidopsis thaliana OX=3702 GN=APM1 PE=1 SV=1	26	26	Carbamidomethylation; Oxidation (M)	169070	163870	134460		146160	137650	144210
Q8RX72	Leucine aminopeptidase 3 chloroplastic OS=Arabidopsis thaliana OX=3702 GN=LAP3 PE=2 SV=1	12	5	Carbamidomethylation; Oxidation (M)	7306	2659.4	3579.5		3682.8	9300.6	8390.5
F4JVN6	Tripeptidyl-peptidase 2 OS=Arabidopsis thaliana OX=3702 GN=TPP2 PE=1 SV=1	14	14	Carbamidomethylation; Oxidation (M)	10804	12180	11593		8760.9	9643.3	8903.5
Q8LAD2	Succinate--CoA ligase [ADP-forming] subunit alpha-2 mitochondrial OS=Arabidopsis thaliana OX=3702 GN=At5g23250 PE=1 SV=2	7	2	Carbamidomethylation; Oxidation (M)	4533.7	6164.4	2916.5		5614.2	8186.5	5932.6
P22954	Heat shock 70 kDa protein 2 OS=Arabidopsis thaliana OX=3702 GN=HSP70-2 PE=1 SV=2	29	6	Carbamidomethylation; Oxidation (M)	6575.3	6341.7	5391.6		8340.2	8157.6	8656.6
Q8GZQ3	Polyribonucleotide nucleotidyltransferase 1 chloroplastic OS=Arabidopsis thaliana OX=3702 GN=PNP1 PE=1 SV=1	12	12	Carbamidomethylation; Oxidation (M)	58833	57447	52108		46526	36716	43458
O23344	Ferredoxin C 1 chloroplastic OS=Arabidopsis thaliana OX=3702 GN=FDC1 PE=1 SV=1	2	2	Carbamidomethylation; Oxidation (M)	3475.6	2840.7	1237.8		1842.9	4966.5	3861.6
O23254	Serine hydroxymethyltransferase 4 OS=Arabidopsis thaliana OX=3702 GN=SHM4 PE=1 SV=1	16	16	Carbamidomethylation; Oxidation (M)	123580	120210	116370		119550	92383	104910
Q9SA73	Obg-like ATPase 1 OS=Arabidopsis thaliana OX=3702 GN=YchF1 PE=1 SV=1	16	16	Carbamidomethylation; Oxidation (M)	155770	124560	108820		156280	145060	161630
O23647	1 4-alpha-glucan-branching enzyme 2-1 chloroplastic/amyloplastic OS=Arabidopsis thaliana OX=3702 GN=SBE2.1 PE=1 SV=1	26	20	Carbamidomethylation; Oxidation (M)	56546	55083	52767		59349	41899	54285
O23715	Proteasome subunit alpha type-3 OS=Arabidopsis thaliana OX=3702 GN=PAG1 PE=1 SV=2	3	3	Carbamidomethylation; Oxidation (M)	4918.4	6627.9	7516.7		2825.6	6393.2	6008.5
P24806	Xyloglucan endotransglucosylase/hydrolase protein 24 OS=Arabidopsis thaliana OX=3702 GN=XTH24 PE=1 SV=2	4	4	Carbamidomethylation; Oxidation (M)	23142	14379	13885		26065	20288	24446
O23627	Glycine--tRNA ligase mitochondrial 1 OS=Arabidopsis thaliana OX=3702 GN=At1g29880 PE=1 SV=1	26	26	Carbamidomethylation; Oxidation (M)	114470	146260	144160		109260	107340	93360
Q9FLT0	Ribonuclease TUDOR 2 OS=Arabidopsis thaliana OX=3702 GN=TSN2 PE=1 SV=1	24	17	Carbamidomethylation; Oxidation (M)	64095	69170	61961		59600	56420	66217
P25858	Glyceraldehyde-3-phosphate dehydrogenase GAPC1 cytosolic OS=Arabidopsis thaliana OX=3702 GN=GAPC1 PE=1 SV=2	26	3	Carbamidomethylation; Oxidation (M)	9213.8	4562.2	3230.7		7990.2	9221.4	10069
Q9C5C2	Myrosinase 2 OS=Arabidopsis thaliana OX=3702 GN=TGG2 PE=1 SV=1	32	28	Carbamidomethylation; Oxidation (M)	1335300	1433500	1503300		1489200	1606900	1562300
Q9S7B5	Threonine synthase 1 chloroplastic OS=Arabidopsis thaliana OX=3702 GN=TS1 PE=1 SV=1	17	15	Carbamidomethylation; Oxidation (M)	147740	149850	138930		105710	115420	109450
Q39099	Xyloglucan endotransglucosylase/hydrolase protein 4 OS=Arabidopsis thaliana OX=3702 GN=XTH4 PE=1 SV=1	8	8	Carbamidomethylation; Oxidation (M)	37903	37886	35333		15864	36614	27662
Q8H0U4	Transportin-1 OS=Arabidopsis thaliana OX=3702 GN=TRN1 PE=1 SV=1	10	10	Carbamidomethylation; Oxidation (M)	17814	45242	12234		52733	27979	46859
Q94A28	Aconitate hydratase 2 mitochondrial OS=Arabidopsis thaliana OX=3702 GN=ACO2 PE=1 SV=3	26	25	Carbamidomethylation; Oxidation (M)	138620	124690	115600		166950	126600	167470
Q39242	Thioredoxin reductase 2 OS=Arabidopsis thaliana OX=3702 GN=NTR2 PE=2 SV=2	8	6	Carbamidomethylation; Oxidation (M)	57349	52507	56955		75807	62122	75835
Q9MA79	Fructose-1 6-bisphosphatase cytosolic OS=Arabidopsis thaliana OX=3702 GN=CYFBP PE=1 SV=1	19	19	Carbamidomethylation; Oxidation (M)	171490	198780	223520		213150	298500	225240
Q944I4	D-glycerate 3-kinase chloroplastic OS=Arabidopsis thaliana OX=3702 GN=GLYK PE=1 SV=2	16	16	Carbamidomethylation; Oxidation (M)	87009	89743	95327		87411	112440	97889
P10896	Ribulose bisphosphate carboxylase/oxygenase activase chloroplastic OS=Arabidopsis thaliana OX=3702 GN=RCA PE=1 SV=2	29	29	Carbamidomethylation; Oxidation (M)	1526000	1366100	1135700		928430	1383000	1190900
Q9LHH7	Bifunctional protein FolD 2 OS=Arabidopsis thaliana OX=3702 GN=FOLD2 PE=2 SV=1	14	14	Carbamidomethylation; Oxidation (M)	88283	79564	85297		100480	84360	110030
P27140	Beta carbonic anhydrase 1 chloroplastic OS=Arabidopsis thaliana OX=3702 GN=BCA1 PE=1 SV=2	27	17	Carbamidomethylation; Oxidation (M)	843910	801680	639590		540390	684800	652880
F4HYF3	Bifunctional D-cysteine desulfhydrase/1-aminocyclopropane-1-carboxylate deaminase mitochondrial OS=Arabidopsis thaliana OX=3702 GN=DCD PE=1 SV=1	16	16	Carbamidomethylation; Oxidation (M)	81210	80137	106960		110640	135180	125680
Q9FGF0	Phosphoglycerate mutase-like protein 1 OS=Arabidopsis thaliana OX=3702 GN=At5g64460 PE=2 SV=1	8	8	Carbamidomethylation; Oxidation (M)	6899.2	5531.4	5416.3		7146.9	3774.9	6845.7
P68209	Succinate--CoA ligase [ADP-forming] subunit alpha-1 mitochondrial OS=Arabidopsis thaliana OX=3702 GN=At5g08300 PE=1 SV=1	9	4	Carbamidomethylation; Oxidation (M)	26317	43952	30277		18498	26298	25931
P42799	Glutamate-1-semialdehyde 2 1-aminomutase 1 chloroplastic OS=Arabidopsis thaliana OX=3702 GN=GSA1 PE=1 SV=1	8	5	Carbamidomethylation; Oxidation (M)	12883	13082	12148		12599	20392	16914
Q8L7U5	Serine/threonine-protein phosphatase BSL1 OS=Arabidopsis thaliana OX=3702 GN=BSL1 PE=1 SV=2	19	14	Carbamidomethylation; Oxidation (M)	54669	51853	67335		54245	40231	52227
Q9SJL8	S-adenosylmethionine synthase 3 OS=Arabidopsis thaliana OX=3702 GN=METK3 PE=1 SV=1	21	11	Carbamidomethylation; Oxidation (M)	138810	152430	162360		125640	136630	149330
Q8S4Y1	Acetyl-CoA acetyltransferase cytosolic 1 OS=Arabidopsis thaliana OX=3702 GN=AAT1 PE=1 SV=1	7	7	Carbamidomethylation; Oxidation (M)	49387	61877	60602		40932	64121	44609
Q0WM29	Methylmalonate-semialdehyde dehydrogenase [acylating] mitochondrial OS=Arabidopsis thaliana OX=3702 GN=ALDH6B2 PE=1 SV=2	7	7	Carbamidomethylation; Oxidation (M)	23108	23706	31419		29226	31718	32104
Q9LF37	Chaperone protein ClpB3 chloroplastic OS=Arabidopsis thaliana OX=3702 GN=CLPB3 PE=1 SV=1	36	36	Carbamidomethylation; Oxidation (M)	103590	107320	98392		87294	107720	84363
Q9ZW85	3-isopropylmalate dehydratase small subunit 1 OS=Arabidopsis thaliana OX=3702 GN=SSU1 PE=1 SV=1	5	3	Carbamidomethylation; Oxidation (M)	4192.8	9736	9655.2		10028	11730	9070.7
Q9S7E9	Glutamate--glyoxylate aminotransferase 2 OS=Arabidopsis thaliana OX=3702 GN=GGAT2 PE=1 SV=1	20	6	Carbamidomethylation; Oxidation (M)	8973.3	11384	12508		13680	13866	11894
Q9FLY0	Protein SAR DEFICIENT 4 OS=Arabidopsis thaliana OX=3702 GN=SARD4 PE=1 SV=1	9	9	Carbamidomethylation; Oxidation (M)	44611	36901	30597		48210	47222	53589
Q84P21	4-coumarate--CoA ligase-like 5 OS=Arabidopsis thaliana OX=3702 GN=4CLL5 PE=1 SV=2	11	11	Carbamidomethylation; Oxidation (M)	29400	26671	22643		18295	15383	25815
Q39230	Serine--tRNA ligase cytoplasmic OS=Arabidopsis thaliana OX=3702 GN=At5g27470 PE=1 SV=1	19	19	Carbamidomethylation; Oxidation (M)	63100	70009	55366		43523	39203	38545
Q9C7F5	Nuclear transport factor 2B OS=Arabidopsis thaliana OX=3702 GN=NTF2B PE=1 SV=1	3	3	Carbamidomethylation; Oxidation (M)	34058	30467	32409		40213	36961	39375
Q9LX99	Kinesin-like protein KIN-14A OS=Arabidopsis thaliana OX=3702 GN=KIN14A PE=1 SV=1	11	8	Carbamidomethylation; Oxidation (M)	45981	42098	43280		33354	27504	41804
Q9ZUY6	UDP-D-apiose/UDP-D-xylose synthase 1 OS=Arabidopsis thaliana OX=3702 GN=AXS1 PE=1 SV=1	16	6	Carbamidomethylation; Oxidation (M)	26198	34670	29393		22818	50548	36765
P47999	Cysteine synthase chloroplastic/chromoplastic OS=Arabidopsis thaliana OX=3702 GN=OASB PE=1 SV=2	19	17	Carbamidomethylation; Oxidation (M)	154310	159470	129450		142470	242390	172180
Q07488	Blue copper protein OS=Arabidopsis thaliana OX=3702 GN=BCB PE=2 SV=2	2	2	Carbamidomethylation; Oxidation (M)	2252.7	2235.4	1521.8		1353.4	1036.2	2290.6
Q96529	Adenylosuccinate synthetase chloroplastic OS=Arabidopsis thaliana OX=3702 GN=PURA PE=1 SV=1	25	25	Carbamidomethylation; Oxidation (M)	274600	244070	259670		332640	316720	366590
Q07100	Serine/threonine-protein phosphatase PP2A-3 catalytic subunit OS=Arabidopsis thaliana OX=3702 GN=PP2A3 PE=1 SV=2	8	1	Carbamidomethylation; Oxidation (M)	1947	2375.7	2875.1		3548.4	2911.3	3208.5
Q9FN08	Beta-galactosidase 10 OS=Arabidopsis thaliana OX=3702 GN=BGAL10 PE=2 SV=1	13	13	Carbamidomethylation; Oxidation (M)	24747	25225	33700		36889	36449	35260
Q9LFN6	DEAD-box ATP-dependent RNA helicase 56 OS=Arabidopsis thaliana OX=3702 GN=RH56 PE=1 SV=2	12	12	Carbamidomethylation; Oxidation (M)	47672	47679	63148		49025	45088	50099
Q9SJU4	Fructose-bisphosphate aldolase 1 chloroplastic OS=Arabidopsis thaliana OX=3702 GN=FBA1 PE=1 SV=2	25	13	Carbamidomethylation; Oxidation (M)	235240	223760	167940		115800	154290	138670
Q8H1Y0	Pyruvate dehydrogenase E1 component subunit alpha-2 mitochondrial OS=Arabidopsis thaliana OX=3702 GN=IAR4 PE=1 SV=2	11	7	Carbamidomethylation; Oxidation (M)	8280.1	7224.8	6775.2		6294.6	5406.6	7080.2
P48578	Serine/threonine-protein phosphatase PP2A-4 catalytic subunit OS=Arabidopsis thaliana OX=3702 GN=PP2A4 PE=1 SV=1	8	1	Carbamidomethylation; Oxidation (M)	5077	5049.9	5697.8		5930.4	7747.2	7200.1
Q84TF0	Aldo-keto reductase family 4 member C10 OS=Arabidopsis thaliana OX=3702 GN=AKR4C10 PE=1 SV=1	10	9	Carbamidomethylation; Oxidation (M)	12350	11472	8929		8122.2	12350	14547
Q9LVY1	Tyrosine aminotransferase OS=Arabidopsis thaliana OX=3702 GN=TAT PE=2 SV=1	6	6	Carbamidomethylation; Oxidation (M)	17812	27139	24136		23260	32564	25496
O82662	Succinate--CoA ligase [ADP-forming] subunit beta mitochondrial OS=Arabidopsis thaliana OX=3702 GN=At2g20420 PE=1 SV=1	18	18	Carbamidomethylation; Oxidation (M)	147090	119720	118570		115170	100680	127310
Q93ZG7	DEAD-box ATP-dependent RNA helicase 38 OS=Arabidopsis thaliana OX=3702 GN=RH38 PE=1 SV=2	14	14	Carbamidomethylation; Oxidation (M)	27129	24328	31204		40832	37245	40179
P48349	14-3-3-like protein GF14 lambda OS=Arabidopsis thaliana OX=3702 GN=GRF6 PE=1 SV=1	8	4	Carbamidomethylation; Oxidation (M)	89116	70168	92905		94119	89115	98898
O04630	Threonine--tRNA ligase mitochondrial 1 OS=Arabidopsis thaliana OX=3702 GN=THRRS PE=1 SV=3	20	20	Carbamidomethylation; Oxidation (M)	57044	62718	57974		67792	56844	69842
Q0WV90	Topless-related protein 1 OS=Arabidopsis thaliana OX=3702 GN=TPR1 PE=1 SV=3	12	1	Carbamidomethylation; Oxidation (M)	1291.6	2327.8	1402.6		2646.7	2443.7	2625.2
O81645	Villin-3 OS=Arabidopsis thaliana OX=3702 GN=VLN3 PE=1 SV=2	24	20	Carbamidomethylation; Oxidation (M)	47468	49551	39573		50892	48490	55294
Q8GSJ1	ATP phosphoribosyltransferase 2 chloroplastic OS=Arabidopsis thaliana OX=3702 GN=HISN1B PE=1 SV=1	9	8	Carbamidomethylation; Oxidation (M)	56739	73654	64334		58051	53979	59867
Q9SGE0	UDP-D-apiose/UDP-D-xylose synthase 2 OS=Arabidopsis thaliana OX=3702 GN=AXS2 PE=2 SV=1	18	8	Carbamidomethylation; Oxidation (M)	27229	18783	18688		14873	24006	14177
B9DGD6	Acetyl-coenzyme A synthetase chloroplastic/glyoxysomal OS=Arabidopsis thaliana OX=3702 GN=ACS PE=1 SV=1	18	18	Carbamidomethylation; Oxidation (M)	56013	61559	83987		84566	98947	94580
O65258	Beta-amylase 2 chloroplastic OS=Arabidopsis thaliana OX=3702 GN=BAM2 PE=1 SV=2	20	20	Carbamidomethylation; Oxidation (M)	96622	103130	120180		126440	121590	127510
O22832	Stearoyl-[acyl-carrier-protein] 9-desaturase 7 chloroplastic OS=Arabidopsis thaliana OX=3702 GN=FAB2 PE=1 SV=1	8	5	Carbamidomethylation; Oxidation (M)	22575	20926	24229		26647	24415	25337
Q9LSY9	UDP-glycosyltransferase 71B1 OS=Arabidopsis thaliana OX=3702 GN=UGT71B1 PE=2 SV=1	9	9	Carbamidomethylation; Oxidation (M)	33664	41969	36454		47115	28741	42447
P54609	Cell division control protein 48 homolog A OS=Arabidopsis thaliana OX=3702 GN=CDC48A PE=1 SV=1	24	24	Carbamidomethylation; Oxidation (M)	72931	71774	74805		80395	64485	78929
P34790	Peptidyl-prolyl cis-trans isomerase CYP18-3 OS=Arabidopsis thaliana OX=3702 GN=CYP18-3 PE=1 SV=1	6	3	Carbamidomethylation; Oxidation (M)	77466	72028	59343		96865	62787	82952
P25696	Bifunctional enolase 2/transcriptional activator OS=Arabidopsis thaliana OX=3702 GN=ENO2 PE=1 SV=1	25	25	Carbamidomethylation; Oxidation (M)	304620	294230	354500		333610	419530	404470
Q9ZPI6	Peroxisomal fatty acid beta-oxidation multifunctional protein AIM1 OS=Arabidopsis thaliana OX=3702 GN=AIM1 PE=1 SV=1	18	17	Carbamidomethylation; Oxidation (M)	142450	153410	170820		134850	114770	134080
F4K0E8	4-hydroxy-3-methylbut-2-en-1-yl diphosphate synthase (ferredoxin) chloroplastic OS=Arabidopsis thaliana OX=3702 GN=ISPG PE=1 SV=1	23	23	Carbamidomethylation; Oxidation (M)	66624	64225	63995		63585	58793	67264
Q9ZV19	DJ-1 protein homolog E OS=Arabidopsis thaliana OX=3702 GN=DJ1E PE=1 SV=1	3	3	Carbamidomethylation; Oxidation (M)	3273	2668.5	2533.8		3082.9	4338.1	3112
P48491	Triosephosphate isomerase cytosolic OS=Arabidopsis thaliana OX=3702 GN=CTIMC PE=1 SV=2	16	15	Carbamidomethylation; Oxidation (M)	319350	274160	207140		249650	344500	228880
P29517	Tubulin beta-9 chain OS=Arabidopsis thaliana OX=3702 GN=TUBB9 PE=1 SV=1	17	1	Carbamidomethylation; Oxidation (M)	3421.6	4304.8	3673.3		5853.5	4222.8	5707.7
Q8RXK8	Isoleucine--tRNA ligase chloroplastic/mitochondrial OS=Arabidopsis thaliana OX=3702 GN=OVA2 PE=2 SV=1	18	18	Carbamidomethylation; Oxidation (M)	50574	49158	50277		48463	54083	58648
O04197	Coronatine-insensitive protein 1 OS=Arabidopsis thaliana OX=3702 GN=COI1 PE=1 SV=1	8	8	Carbamidomethylation; Oxidation (M)	6415.4	12579	7737.8		15246	10912	13837
Q93WN0	Selenium-binding protein 2 OS=Arabidopsis thaliana OX=3702 GN=SBP2 PE=1 SV=1	16	12	Carbamidomethylation; Oxidation (M)	76768	78910	98243		65013	52561	72421
Q9LEU8	Argininosuccinate lyase chloroplastic OS=Arabidopsis thaliana OX=3702 GN=At5g10920 PE=2 SV=1	18	18	Carbamidomethylation; Oxidation (M)	70955	59299	55337		72448	86701	85648
Q9M8L4	Glycerol kinase OS=Arabidopsis thaliana OX=3702 GN=GLPK PE=1 SV=1	10	10	Carbamidomethylation; Oxidation (M)	38532	32057	41544		40307	40036	37148
Q9SUL1	Probable cysteine protease RD19C OS=Arabidopsis thaliana OX=3702 GN=RD19C PE=2 SV=1	5	5	Carbamidomethylation; Oxidation (M)	2256.3	6820.7	10354		10880	14055	8660.6
Q94C74	Serine hydroxymethyltransferase 2 mitochondrial OS=Arabidopsis thaliana OX=3702 GN=SHM2 PE=1 SV=2	14	4	Carbamidomethylation; Oxidation (M)	15883	24509	20086		17219	12199	18794
Q9STG9	Amidophosphoribosyltransferase 2 chloroplastic OS=Arabidopsis thaliana OX=3702 GN=ASE2 PE=1 SV=1	12	12	Carbamidomethylation; Oxidation (M)	49889	54688	66931		82956	70372	69664
Q01525	14-3-3-like protein GF14 omega OS=Arabidopsis thaliana OX=3702 GN=GRF2 PE=1 SV=2	12	7	Carbamidomethylation; Oxidation (M)	32557	32366	27069		25135	25717	28135
Q9M084	Aspartate--tRNA ligase 2 cytoplasmic OS=Arabidopsis thaliana OX=3702 GN=IBI1 PE=1 SV=1	18	14	Carbamidomethylation; Oxidation (M)	28554	27470	24562		26486	57038	40357
Q9LZ23	ACT domain-containing protein ACR12 OS=Arabidopsis thaliana OX=3702 GN=ACR12 PE=2 SV=1	11	11	Carbamidomethylation; Oxidation (M)	44003	46692	64114		71756	58211	62260
Q9CA90	Glyoxylate/hydroxypyruvate reductase A HPR2 OS=Arabidopsis thaliana OX=3702 GN=HPR2 PE=1 SV=1	5	5	Carbamidomethylation; Oxidation (M)	91181	66835	58440		78514	78386	95140
Q9SYP2	Pyrophosphate--fructose 6-phosphate 1-phosphotransferase subunit alpha 1 OS=Arabidopsis thaliana OX=3702 GN=PFP-ALPHA1 PE=1 SV=1	11	5	Carbamidomethylation; Oxidation (M)	7770.2	7702.9	5974		7279.9	5137.9	4643.1
Q9LYA9	Chloroplast stem-loop binding protein of 41 kDa a chloroplastic OS=Arabidopsis thaliana OX=3702 GN=CSP41A PE=1 SV=1	24	24	Carbamidomethylation; Oxidation (M)	856030	835440	830620		891130	1040000	1034300
Q9S6Z7	Bifunctional L-3-cyanoalanine synthase/cysteine synthase D1 OS=Arabidopsis thaliana OX=3702 GN=CYSD1 PE=1 SV=1	6	4	Carbamidomethylation; Oxidation (M)	2602.4	2930	2223		4123.9	3034.1	4019.5
Q9LZD8	UDP-glycosyltransferase 89A2 OS=Arabidopsis thaliana OX=3702 GN=UGT89A2 PE=2 SV=1	6	6	Carbamidomethylation; Oxidation (M)	3483.5	23656	3847.6		22814	9013	8107.5
Q01908	ATP synthase gamma chain 1 chloroplastic OS=Arabidopsis thaliana OX=3702 GN=ATPC1 PE=1 SV=1	8	8	Carbamidomethylation; Oxidation (M)	48739	52068	42974		34076	41576	39377
Q9M5K3	Dihydrolipoyl dehydrogenase 1 mitochondrial OS=Arabidopsis thaliana OX=3702 GN=LPD1 PE=1 SV=2	25	16	Carbamidomethylation; Oxidation (M)	368290	438920	414770		389650	431930	469130
Q9LYG3	NADP-dependent malic enzyme 2 OS=Arabidopsis thaliana OX=3702 GN=NADP-ME2 PE=1 SV=1	21	19	Carbamidomethylation; Oxidation (M)	323190	339480	244690		327140	339160	396390
P81760	Thylakoid lumenal 17.4 kDa protein chloroplastic OS=Arabidopsis thaliana OX=3702 GN=TL17 PE=1 SV=2	5	5	Carbamidomethylation; Oxidation (M)	20562	19855	15773		8974.1	19610	14097
Q9S795	Betaine aldehyde dehydrogenase 1 chloroplastic OS=Arabidopsis thaliana OX=3702 GN=ALDH10A8 PE=2 SV=1	9	8	Carbamidomethylation; Oxidation (M)	132370	122530	116400		109680	99015	114950
P42644	14-3-3-like protein GF14 psi OS=Arabidopsis thaliana OX=3702 GN=GRF3 PE=1 SV=2	13	7	Carbamidomethylation; Oxidation (M)	84907	77471	63782		66701	64317	67755
Q8VZF3	Probable glutamyl endopeptidase chloroplastic OS=Arabidopsis thaliana OX=3702 GN=GEP PE=2 SV=2	32	32	Carbamidomethylation; Oxidation (M)	216690	252270	291200		283670	294980	294010
Q9ZPF5	Arginase 2 chloroplastic/mitochondrial OS=Arabidopsis thaliana OX=3702 GN=ARGAH2 PE=1 SV=1	12	7	Carbamidomethylation; Oxidation (M)	38271	43458	38063		31743	37213	37620
Q9S7C0	Heat shock 70 kDa protein 14 OS=Arabidopsis thaliana OX=3702 GN=HSP70-14 PE=1 SV=1	31	7	Carbamidomethylation; Oxidation (M)	35678	32726	41326		39755	37770	41592
Q9S834	ATP-dependent Clp protease proteolytic subunit 5 chloroplastic OS=Arabidopsis thaliana OX=3702 GN=CLPP5 PE=1 SV=1	7	7	Carbamidomethylation; Oxidation (M)	99784	85851	67435		103670	84060	102570
Q9LVW7	Carbamoyl-phosphate synthase small chain chloroplastic OS=Arabidopsis thaliana OX=3702 GN=CARA PE=1 SV=1	5	5	Carbamidomethylation; Oxidation (M)	29229	30773	46204		41549	37933	36872
Q43295	Adenylyl-sulfate kinase 1 chloroplastic OS=Arabidopsis thaliana OX=3702 GN=APK1 PE=1 SV=1	2	2	Carbamidomethylation; Oxidation (M)	876.98	2776.6	2716.6		1013.5	3690	3167.8
Q9SA52	Chloroplast stem-loop binding protein of 41 kDa b chloroplastic OS=Arabidopsis thaliana OX=3702 GN=CSP41B PE=1 SV=1	26	26	Carbamidomethylation; Oxidation (M)	773850	817390	788030		763150	784040	810690
Q9LVQ8	Probable protein phosphatase 2C 80 OS=Arabidopsis thaliana OX=3702 GN=At5g66720 PE=2 SV=1	3	3	Carbamidomethylation; Oxidation (M)	17023	6748.4	6506.9		12468	10967	10856
Q8VY06	Presequence protease 2 chloroplastic/mitochondrial OS=Arabidopsis thaliana OX=3702 GN=PREP2 PE=1 SV=1	16	5	Carbamidomethylation; Oxidation (M)	5917.3	6555.2	5657.6		4657.8	5867.6	4153.9
Q9SVD7	Ubiquitin-conjugating enzyme E2 variant 1D OS=Arabidopsis thaliana OX=3702 GN=UEV1D PE=1 SV=1	8	4	Carbamidomethylation; Oxidation (M)	13372	13939	13473		20958	11719	16028
Q9FV49	Methionine aminopeptidase 2A OS=Arabidopsis thaliana OX=3702 GN=MAP2A PE=2 SV=2	3	1	Carbamidomethylation; Oxidation (M)	583.64	191.42	108.57		286.23	331.44	44.324
Q9ZPI1	Lysine--tRNA ligase cytoplasmic OS=Arabidopsis thaliana OX=3702 GN=At3g11710 PE=1 SV=1	13	13	Carbamidomethylation; Oxidation (M)	51603	43813	39918		46347	43462	45265
O82768	Histidine biosynthesis bifunctional protein hisIE chloroplastic OS=Arabidopsis thaliana OX=3702 GN=HISN2 PE=1 SV=1	6	6	Carbamidomethylation; Oxidation (M)	28057	12369	8465.9		20068	10947	27157
O22287	Mannose-1-phosphate guanylyltransferase 1 OS=Arabidopsis thaliana OX=3702 GN=CYT1 PE=1 SV=1	6	4	Carbamidomethylation; Oxidation (M)	21530	20285	24654		25881	21610	29703
Q9T034	Phenylalanine--tRNA ligase alpha subunit cytoplasmic OS=Arabidopsis thaliana OX=3702 GN=At4g39280 PE=2 SV=3	5	5	Carbamidomethylation; Oxidation (M)	8099.1	8529.8	13285		8063.9	9476.6	7503.7
Q9LFW1	UDP-arabinopyranose mutase 2 OS=Arabidopsis thaliana OX=3702 GN=RGP2 PE=1 SV=1	9	9	Carbamidomethylation; Oxidation (M)	20931	21370	27997		13628	27471	20703
Q9SUR6	Cystine lyase CORI3 OS=Arabidopsis thaliana OX=3702 GN=CORI3 PE=1 SV=1	19	19	Carbamidomethylation; Oxidation (M)	466120	506040	468410		532480	605330	585790
O65719	Heat shock 70 kDa protein 3 OS=Arabidopsis thaliana OX=3702 GN=HSP70-3 PE=1 SV=1	34	15	Carbamidomethylation; Oxidation (M)	273250	275820	253930		252100	182500	242580
Q39023	Mitogen-activated protein kinase 3 OS=Arabidopsis thaliana OX=3702 GN=MPK3 PE=1 SV=2	13	11	Carbamidomethylation; Oxidation (M)	38119	34328	39675		34202	34195	37866
Q9SDS7	V-type proton ATPase subunit C OS=Arabidopsis thaliana OX=3702 GN=VHA-C PE=1 SV=1	7	7	Carbamidomethylation; Oxidation (M)	21846	32442	23730		19957	34311	32768
P21240	Chaperonin 60 subunit beta 1 chloroplastic OS=Arabidopsis thaliana OX=3702 GN=CPN60B1 PE=1 SV=3	25	6	Carbamidomethylation; Oxidation (M)	68754	76751	90768		41220	65911	52561
Q9M9K1	Probable 2 3-bisphosphoglycerate-independent phosphoglycerate mutase 2 OS=Arabidopsis thaliana OX=3702 GN=PGM2 PE=1 SV=1	26	16	Carbamidomethylation; Oxidation (M)	101650	88744	87454		113320	124620	117540
Q9M2S0	Probable mannose-1-phosphate guanylyltransferase 2 OS=Arabidopsis thaliana OX=3702 GN=At3g55590 PE=2 SV=1	3	1	Carbamidomethylation; Oxidation (M)	111.53	1180.2	239.62		302.05	383.28	508.88
Q9SF85	Adenosine kinase 1 OS=Arabidopsis thaliana OX=3702 GN=ADK1 PE=1 SV=1	17	7	Carbamidomethylation; Oxidation (M)	123150	127890	130340		125820	144720	139190
Q42605	Bifunctional UDP-glucose 4-epimerase and UDP-xylose 4-epimerase 1 OS=Arabidopsis thaliana OX=3702 GN=UGE1 PE=1 SV=2	9	7	Carbamidomethylation; Oxidation (M)	10396	15556	12805		15694	14701	17457
Q9SGZ5	Probable beta-D-xylosidase 7 OS=Arabidopsis thaliana OX=3702 GN=BXL7 PE=2 SV=2	19	19	Carbamidomethylation; Oxidation (M)	46597	54577	47406		44511	64822	56471
Q9SYM5	Trifunctional UDP-glucose 4 6-dehydratase/UDP-4-keto-6-deoxy-D-glucose 3 5-epimerase/UDP-4-keto-L-rhamnose-reductase RHM1 OS=Arabidopsis thaliana OX=3702 GN=RHM1 PE=1 SV=1	9	4	Carbamidomethylation; Oxidation (M)	5954.1	6056	4404.9		4844.4	4104.9	5363.6
Q9ZVA1	EP1-like glycoprotein 1 OS=Arabidopsis thaliana OX=3702 GN=At1g78820 PE=2 SV=1	6	4	Carbamidomethylation; Oxidation (M)	6008.4	6843.2	5389.4		4656.3	7364.3	7736.4
Q0WNZ5	5-methyltetrahydropteroyltriglutamate--homocysteine methyltransferase 3 chloroplastic OS=Arabidopsis thaliana OX=3702 GN=MS3 PE=1 SV=1	13	9	Carbamidomethylation; Oxidation (M)	9801.4	8374.9	11574		10439	12733	10786
P57751	UTP--glucose-1-phosphate uridylyltransferase 1 OS=Arabidopsis thaliana OX=3702 GN=UGP1 PE=2 SV=1	17	7	Carbamidomethylation; Oxidation (M)	32767	27410	26060		32050	28112	29952
Q41931	1-aminocyclopropane-1-carboxylate oxidase 2 OS=Arabidopsis thaliana OX=3702 GN=ACO2 PE=1 SV=2	5	3	Carbamidomethylation; Oxidation (M)	38452	36278	28365		36181	25696	27181
Q56YA5	Serine--glyoxylate aminotransferase OS=Arabidopsis thaliana OX=3702 GN=AGT1 PE=1 SV=2	23	23	Carbamidomethylation; Oxidation (M)	330420	291070	244820		191540	326240	263150
O80944	Aldo-keto reductase family 4 member C8 OS=Arabidopsis thaliana OX=3702 GN=AKR4C8 PE=1 SV=2	11	10	Carbamidomethylation; Oxidation (M)	18522	21479	23671		22765	34683	35256
P23686	S-adenosylmethionine synthase 1 OS=Arabidopsis thaliana OX=3702 GN=SAM1 PE=1 SV=2	22	6	Carbamidomethylation; Oxidation (M)	41219	36240	29956		32736	13820	36214
Q38929	Isopentenyl-diphosphate Delta-isomerase I chloroplastic OS=Arabidopsis thaliana OX=3702 GN=IPP1 PE=1 SV=3	4	3	Carbamidomethylation; Oxidation (M)	6497.8	7322.5	5782.3		7103.2	2693.3	7607.3
Q9ASZ9	Probable aldo-keto reductase 5 OS=Arabidopsis thaliana OX=3702 GN=At1g60730 PE=2 SV=1	8	6	Carbamidomethylation; Oxidation (M)	2933.2	5741.7	5318.6		6331.2	5354.5	5157.3
P36428	Alanine--tRNA ligase OS=Arabidopsis thaliana OX=3702 GN=ALATS PE=1 SV=3	27	27	Carbamidomethylation; Oxidation (M)	188680	212340	199760		234260	182660	251970
O23255	Adenosylhomocysteinase 1 OS=Arabidopsis thaliana OX=3702 GN=SAHH1 PE=1 SV=1	24	5	Carbamidomethylation; Oxidation (M)	66075	69665	63937		67079	46348	62073
O48741	Protochlorophyllide reductase C chloroplastic OS=Arabidopsis thaliana OX=3702 GN=PORC PE=1 SV=1	9	8	Carbamidomethylation; Oxidation (M)	62286	58053	69494		57620	57441	51249
P19366	ATP synthase subunit beta chloroplastic OS=Arabidopsis thaliana OX=3702 GN=atpB PE=1 SV=2	39	38	Carbamidomethylation; Oxidation (M)	1788200	2557600	2258500		1373700	1851700	1445400
Q9SJA7	Probable sarcosine oxidase OS=Arabidopsis thaliana OX=3702 GN=At2g24580 PE=2 SV=1	7	7	Carbamidomethylation; Oxidation (M)	22204	18065	27520		26246	27587	26048
Q9FGX1	ATP-citrate synthase beta chain protein 2 OS=Arabidopsis thaliana OX=3702 GN=ACLB-2 PE=1 SV=1	16	3	Carbamidomethylation; Oxidation (M)	6660.3	3407.9	3669		3847.8	5221.7	3316.7
Q94JQ3	Serine hydroxymethyltransferase 3 chloroplastic OS=Arabidopsis thaliana OX=3702 GN=SHM3 PE=1 SV=2	9	9	Carbamidomethylation; Oxidation (M)	19106	25929	25182		25359	20031	23786
Q5XF33	Magnesium-chelatase subunit ChlI-2 chloroplastic OS=Arabidopsis thaliana OX=3702 GN=CHLI2 PE=1 SV=1	10	6	Carbamidomethylation; Oxidation (M)	3573.2	5670.9	6653.1		3414.8	5020.2	3909.6
Q0WV25	Tubulin alpha-4 chain OS=Arabidopsis thaliana OX=3702 GN=TUBA4 PE=2 SV=2	16	1	Carbamidomethylation; Oxidation (M)	27298	21819	24556		14058	35488	12487
Q56WD9	3-ketoacyl-CoA thiolase 2 peroxisomal OS=Arabidopsis thaliana OX=3702 GN=PED1 PE=1 SV=2	14	13	Carbamidomethylation; Oxidation (M)	114490	123340	126290		145230	124830	127160
P53780	Cystathionine beta-lyase chloroplastic OS=Arabidopsis thaliana OX=3702 GN=At3g57050 PE=1 SV=1	11	11	Carbamidomethylation; Oxidation (M)	29377	28970	34484		23094	28094	22088
Q84WU2	Ubiquitin C-terminal hydrolase 13 OS=Arabidopsis thaliana OX=3702 GN=UBP13 PE=1 SV=1	20	5	Carbamidomethylation; Oxidation (M)	2148.5	1399	2109.7		2003.4	1488.5	2362.8
P17562	S-adenosylmethionine synthase 2 OS=Arabidopsis thaliana OX=3702 GN=SAM2 PE=1 SV=1	21	6	Carbamidomethylation; Oxidation (M)	36142	40623	30089		38931	22035	45322
P11139	Tubulin alpha-1 chain OS=Arabidopsis thaliana OX=3702 GN=TUBA1 PE=2 SV=1	11	3	Carbamidomethylation; Oxidation (M)	2377.4	2984.4	1315.6		2045.5	2701.1	2418.9
P57720	Chorismate synthase chloroplastic OS=Arabidopsis thaliana OX=3702 GN=EMB1144 PE=2 SV=2	11	11	Carbamidomethylation; Oxidation (M)	46820	55657	58248		71699	61226	66131
O82399	Malate dehydrogenase 1 peroxisomal OS=Arabidopsis thaliana OX=3702 GN=PMDH1 PE=1 SV=1	7	7	Carbamidomethylation; Oxidation (M)	15931	37391	21915		30659	16019	35008
Q9LI77	Glutamyl-tRNA(Gln) amidotransferase subunit A chloroplastic/mitochondrial OS=Arabidopsis thaliana OX=3702 GN=GATA PE=2 SV=1	11	11	Carbamidomethylation; Oxidation (M)	52511	34176	43521		45757	50543	53494
O04499	2 3-bisphosphoglycerate-independent phosphoglycerate mutase 1 OS=Arabidopsis thaliana OX=3702 GN=PGM1 PE=1 SV=3	28	18	Carbamidomethylation; Oxidation (M)	141790	128370	118460		135970	129170	143580
Q8VZF1	Acetate/butyrate--CoA ligase AAE7 peroxisomal OS=Arabidopsis thaliana OX=3702 GN=AAE7 PE=1 SV=1	11	11	Carbamidomethylation; Oxidation (M)	61643	58868	66731		57026	49440	57752
O48802	Protein CLMP1 OS=Arabidopsis thaliana OX=3702 GN=CLMP1 PE=1 SV=1	10	10	Carbamidomethylation; Oxidation (M)	12240	10692	11484		8634.8	10095	8975
P25851	Fructose-1 6-bisphosphatase 1 chloroplastic OS=Arabidopsis thaliana OX=3702 GN=CFBP1 PE=1 SV=2	19	19	Carbamidomethylation; Oxidation (M)	769460	963910	978040		953550	1292600	1059500
Q9LTX3	Pyridoxine/pyridoxamine 5'-phosphate oxidase 1 chloroplastic OS=Arabidopsis thaliana OX=3702 GN=PPOX1 PE=1 SV=1	13	13	Carbamidomethylation; Oxidation (M)	39032	42936	40687		48024	62849	55520
Q8W4F3	Glutamine--tRNA ligase cytoplasmic OS=Arabidopsis thaliana OX=3702 GN=OVA9 PE=2 SV=1	17	17	Carbamidomethylation; Oxidation (M)	36453	29853	39106		36427	31220	40180
O82597	Soluble inorganic pyrophosphatase 5 OS=Arabidopsis thaliana OX=3702 GN=PPA5 PE=2 SV=1	8	4	Carbamidomethylation; Oxidation (M)	43813	56738	83624		54663	70183	50871
P0DKC3	Phosphoglycolate phosphatase 1A chloroplastic OS=Arabidopsis thaliana OX=3702 GN=PGLP1A PE=1 SV=1	18	18	Carbamidomethylation; Oxidation (M)	389550	344240	335540		356530	305970	315120
P48641	Glutathione reductase cytosolic OS=Arabidopsis thaliana OX=3702 GN=At3g24170 PE=1 SV=1	19	19	Carbamidomethylation; Oxidation (M)	133300	129030	128260		125420	124970	144310
Q9SQI8	Dihydrolipoyllysine-residue acetyltransferase component 4 of pyruvate dehydrogenase complex chloroplastic OS=Arabidopsis thaliana OX=3702 GN=LTA2 PE=2 SV=1	4	4	Carbamidomethylation; Oxidation (M)	4774.8	5011.4	3894.1		4038.6	3182.5	4079.7
P93819	Malate dehydrogenase 1 cytoplasmic OS=Arabidopsis thaliana OX=3702 GN=MDH1 PE=1 SV=2	20	8	Carbamidomethylation; Oxidation (M)	181420	199900	155670		179870	215270	204680
Q9LZG0	Adenosine kinase 2 OS=Arabidopsis thaliana OX=3702 GN=ADK2 PE=1 SV=1	15	5	Carbamidomethylation; Oxidation (M)	25589	29761	23016		30628	35765	30571
Q9FN89	Monofunctional riboflavin biosynthesis protein RIBA 3 chloroplastic OS=Arabidopsis thaliana OX=3702 GN=RIBA3 PE=1 SV=1	5	4	Carbamidomethylation; Oxidation (M)	12563	11703	11129		12072	9321.3	10276
Q9SIU8	Probable protein phosphatase 2C 20 OS=Arabidopsis thaliana OX=3702 GN=PPC3-1.2 PE=1 SV=3	9	8	Carbamidomethylation; Oxidation (M)	32738	37341	53892		50291	52467	45919
O82796	Phosphoserine phosphatase chloroplastic OS=Arabidopsis thaliana OX=3702 GN=PSP PE=1 SV=2	4	4	Carbamidomethylation; Oxidation (M)	8284.4	9462.5	9000.8		8516.9	8917.3	9033.8
Q9LF46	2-hydroxyacyl-CoA lyase OS=Arabidopsis thaliana OX=3702 GN=HACL PE=1 SV=1	14	14	Carbamidomethylation; Oxidation (M)	53281	64837	107220		78211	66286	76874
P41377	Eukaryotic initiation factor 4A-2 OS=Arabidopsis thaliana OX=3702 GN=TIF4A-2 PE=1 SV=1	15	3	Carbamidomethylation; Oxidation (M)	7247.4	5082.9	2131.8		2930.6	6135.7	5872.1
Q00218	Phospho-2-dehydro-3-deoxyheptonate aldolase 2 chloroplastic OS=Arabidopsis thaliana OX=3702 GN=DHS2 PE=2 SV=2	7	6	Carbamidomethylation; Oxidation (M)	34057	38643	44135		40690	37555	41440
Q43307	Glycerol-3-phosphate acyltransferase chloroplastic OS=Arabidopsis thaliana OX=3702 GN=ATS1 PE=2 SV=2	9	9	Carbamidomethylation; Oxidation (M)	9836	11042	8679.3		6991.6	11143	9715.2
Q8GTR4	Pullulanase 1 chloroplastic OS=Arabidopsis thaliana OX=3702 GN=PU1 PE=1 SV=2	27	27	Carbamidomethylation; Oxidation (M)	115900	110060	110780		146000	116690	156780
Q0PGJ6	NADPH-dependent aldo-keto reductase chloroplastic OS=Arabidopsis thaliana OX=3702 GN=AKR4C9 PE=1 SV=1	12	10	Carbamidomethylation; Oxidation (M)	11253	10852	12643		15142	18561	19183
Q949X7	Diaminopimelate decarboxylase 1 chloroplastic OS=Arabidopsis thaliana OX=3702 GN=LYSA1 PE=1 SV=1	10	2	Carbamidomethylation; Oxidation (M)	1352.9	2620.3	1450.2		1088.5	1941.2	2235.5
Q96520	Peroxidase 12 OS=Arabidopsis thaliana OX=3702 GN=PER12 PE=1 SV=1	6	6	Carbamidomethylation; Oxidation (M)	20552	13450	15609		16795	31545	20218
Q8VYL1	Adenylate kinase 5 chloroplastic OS=Arabidopsis thaliana OX=3702 GN=At5g35170 PE=1 SV=1	13	12	Carbamidomethylation; Oxidation (M)	42889	37314	39588		41906	55310	49391
Q96329	Acyl-coenzyme A oxidase 4 peroxisomal OS=Arabidopsis thaliana OX=3702 GN=ACX4 PE=1 SV=1	7	7	Carbamidomethylation; Oxidation (M)	9093.1	9535.7	11585		7820.9	8775.3	12330
Q8RWV0	Transketolase-1 chloroplastic OS=Arabidopsis thaliana OX=3702 GN=TKL-1 PE=1 SV=1	40	30	Carbamidomethylation; Oxidation (M)	1345000	1421800	1420500		1660400	1784700	2019200
Q8W493	Ferredoxin--NADP reductase leaf isozyme 2 chloroplastic OS=Arabidopsis thaliana OX=3702 GN=LFNR2 PE=1 SV=1	18	17	Carbamidomethylation; Oxidation (M)	435440	372180	311060		285680	409640	430200
Q9FM01	UDP-glucose 6-dehydrogenase 4 OS=Arabidopsis thaliana OX=3702 GN=UGD4 PE=1 SV=1	6	2	Carbamidomethylation; Oxidation (M)	4281.8	2138.2	2141.2		716.12	4112.5	3510.4
Q9LTV6	Peroxisomal 2 4-dienoyl-CoA reductase [(3E)-enoyl-CoA-producing] OS=Arabidopsis thaliana OX=3702 GN=At3g12800 PE=2 SV=1	7	7	Carbamidomethylation; Oxidation (M)	42259	38774	52378		47729	46701	38430
Q84VW9	Phosphoenolpyruvate carboxylase 3 OS=Arabidopsis thaliana OX=3702 GN=PPC3 PE=1 SV=2	25	4	Carbamidomethylation; Oxidation (M)	1968.3	1921.5	3263.5		1407.9	3732.7	2479.6
Q42553	Isopentenyl-diphosphate Delta-isomerase II chloroplastic OS=Arabidopsis thaliana OX=3702 GN=IPP2 PE=1 SV=1	4	3	Carbamidomethylation; Oxidation (M)	4095.4	4018.4	3829		3870	4179	3948.6
P55229	Glucose-1-phosphate adenylyltransferase large subunit 1 chloroplastic OS=Arabidopsis thaliana OX=3702 GN=ADG2 PE=1 SV=3	27	27	Carbamidomethylation; Oxidation (M)	356510	371070	329950		336950	336310	367740
Q0WW26	Coatomer subunit gamma OS=Arabidopsis thaliana OX=3702 GN=At4g34450 PE=1 SV=2	12	12	Carbamidomethylation; Oxidation (M)	21872	24184	28670		30762	34748	34785
O80585	Methylenetetrahydrofolate reductase 2 OS=Arabidopsis thaliana OX=3702 GN=MTHFR2 PE=1 SV=2	20	15	Carbamidomethylation; Oxidation (M)	57848	56950	54834		44234	52862	56144
Q9STW6	Heat shock 70 kDa protein 6 chloroplastic OS=Arabidopsis thaliana OX=3702 GN=HSP70-6 PE=1 SV=1	36	15	Carbamidomethylation; Oxidation (M); DCP-Bio1	98621	89277	65401		175340	128230	184370
O03042	Ribulose bisphosphate carboxylase large chain OS=Arabidopsis thaliana OX=3702 GN=rbcL PE=1 SV=1	53	53	Carbamidomethylation; Oxidation (M); DCP-Bio1	9677500	10846000	11753000		6621100	5127500	6488600
Q9LTX9	Heat shock 70 kDa protein 7 chloroplastic OS=Arabidopsis thaliana OX=3702 GN=HSP70-7 PE=2 SV=1	32	11	Carbamidomethylation; Oxidation (M); DCP-Bio1	46177	46868	36134		77495	71398	79351
P42737	Beta carbonic anhydrase 2 chloroplastic OS=Arabidopsis thaliana OX=3702 GN=BCA2 PE=1 SV=3	28	18	Carbamidomethylation; Oxidation (M); DCP-Bio1; DCP-Bio1hydro	833980	797330	741380		229810	327060	250660
Q8W4L3	Serine/threonine-protein kinase BSK3 OS=Arabidopsis thaliana OX=3702 GN=BSK3 PE=1 SV=1	1	1	Carbamidomethylation; Oxidation (M); DCP-Bio1hydro	4188.3	5601.2	1393.8		0	0	0
Q9SIB9	Aconitate hydratase 3 mitochondrial OS=Arabidopsis thaliana OX=3702 GN=ACO3 PE=1 SV=2	32	25	Carbamidomethylation; Oxidation (M); DCP-Bio1hydro	177700	182840	180900		319820	332380	358770
Q6ZY51	Phosphoglucan water dikinase chloroplastic OS=Arabidopsis thaliana OX=3702 GN=GWD3 PE=1 SV=1	34	34	Carbamidomethylation; Oxidation (M); DCP-Bio1hydro	119660	103800	86375		220820	227930	240040
Q9ASR1	Elongation factor 2 OS=Arabidopsis thaliana OX=3702 GN=LOS1 PE=1 SV=1	48	48	Carbamidomethylation; Oxidation (M); DCP-Bio1hydro	1228600	1272600	1207100		849550	717810	890420
O65355	Gamma-glutamyl hydrolase 2 OS=Arabidopsis thaliana OX=3702 GN=GGH2 PE=1 SV=2	11	11	Carbamidomethylation; Oxidation (M); DCP-Bio1hydro	76594	84045	90398		55471	73842	60981
Q42560	Aconitate hydratase 1 OS=Arabidopsis thaliana OX=3702 GN=ACO1 PE=1 SV=2	26	20	Carbamidomethylation; Oxidation (M); DCP-Bio1hydro	132040	138850	142480		163640	215210	197950
Q9LUT2	S-adenosylmethionine synthase 4 OS=Arabidopsis thaliana OX=3702 GN=METK4 PE=1 SV=1	21	9	Carbamidomethylation; Oxidation (M); DCP-Bio1hydro	124290	134910	116970		110180	109510	128890
P25697	Phosphoribulokinase chloroplastic OS=Arabidopsis thaliana OX=3702 GN=At1g32060 PE=1 SV=1	22	22	Carbamidomethylation; Oxidation (M); DCP-Bio1hydro	1637200	1535300	1687900		1685800	2107700	1703300
Q9LVI8	Glutamine synthetase cytosolic isozyme 1-3 OS=Arabidopsis thaliana OX=3702 GN=GLN1-3 PE=1 SV=1	9	5	Carbamidomethylation; Oxidation (M); DCP-Bio1hydro	5558.4	8391.2	4974.9		6507	6893.5	6346.1
Q9LUJ2	Pentatricopeptide repeat-containing protein At3g22690 OS=Arabidopsis thaliana OX=3702 GN=PCMP-H56 PE=3 SV=1	1	1	DCP-Bio1	2029.5	2308.6	1884		638.3	4101.1	6173.3
Q9LX20	Aspartic proteinase-like protein 1 OS=Arabidopsis thaliana OX=3702 GN=At5g10080 PE=2 SV=1	1	1	DCP-Bio1	95582	88132	139330		81395	65242	74941
Q9LUP5	F-box/kelch-repeat protein At3g17530 OS=Arabidopsis thaliana OX=3702 GN=At3g17530 PE=2 SV=2	1	1	DCP-Bio1	5986	7855.1	6128.7		5762.8	3356.2	5260.4
O23038	Probable pectinesterase 8 OS=Arabidopsis thaliana OX=3702 GN=PME8 PE=2 SV=2	1	1	DCP-Bio1hydro	0	0	0		1861	1608.5	2283.3
Q9FND4	WD repeat-containing protein WDS homolog OS=Arabidopsis thaliana OX=3702 GN=WDS PE=1 SV=1	1	1	DCP-Bio1hydro	11429	8154.5	7872.6		2582.8	391.36	4024.7
Q0WW21	UDP-glycosyltransferase 75C1 OS=Arabidopsis thaliana OX=3702 GN=UGT75C1 PE=2 SV=2	19	19	Oxidation (M)	71507	69701	78217		1100400	873120	1106800
P42760	Glutathione S-transferase F6 OS=Arabidopsis thaliana OX=3702 GN=GSTF6 PE=2 SV=2	16	7	Oxidation (M)	14022	14085	11764		112230	114640	128150
Q9LJB4	Malonyl-CoA:anthocyanidin 5-O-glucoside-6''-O-malonyltransferase OS=Arabidopsis thaliana OX=3702 GN=5MAT PE=1 SV=1	7	7	Oxidation (M)	3641.9	3300.6	3125.4		118330	82883	111750
Q9FI53	Fumarate hydratase 2 OS=Arabidopsis thaliana OX=3702 GN=FUM2 PE=1 SV=1	12	6	Oxidation (M)	32307	30580	24092		7244.5	7155.3	8567.3
Q9C6B9	Phosphoethanolamine N-methyltransferase 3 OS=Arabidopsis thaliana OX=3702 GN=NMT3 PE=2 SV=2	13	11	Oxidation (M)	61431	55525	48006		14330	9465.4	14932
Q8RUW5	Serine carboxypeptidase-like 8 OS=Arabidopsis thaliana OX=3702 GN=SCPL8 PE=1 SV=2	6	6	Oxidation (M)	49595	42279	44375		3129	2662.1	4664.1
Q9SIP1	Stress-response A/B barrel domain-containing protein UP3 OS=Arabidopsis thaliana OX=3702 GN=UP3 PE=1 SV=1	10	10	Oxidation (M)	21970	16771	19524		85815	125020	108950
P30185	Dehydrin Rab18 OS=Arabidopsis thaliana OX=3702 GN=RAB18 PE=2 SV=1	3	3	Oxidation (M)	2299.4	1502.1	45.756		12769	6366.9	12420
P93832	3-isopropylmalate dehydrogenase 2 chloroplastic OS=Arabidopsis thaliana OX=3702 GN=IMDH2 PE=1 SV=1	5	2	Oxidation (M)	3752.6	6077.4	3179.7		272.12	207.76	957.56
P32826	Serine carboxypeptidase-like 49 OS=Arabidopsis thaliana OX=3702 GN=SCPL49 PE=2 SV=2	4	4	Oxidation (M)	4349.9	4841.2	3644.6		23561	25410	24234
Q56ZI2	Patellin-2 OS=Arabidopsis thaliana OX=3702 GN=PATL2 PE=1 SV=2	44	41	Oxidation (M)	138220	112300	100140		340180	288580	314670
Q940Z5	Phenolic glucoside malonyltransferase 1 OS=Arabidopsis thaliana OX=3702 GN=PMAT1 PE=1 SV=1	7	7	Oxidation (M)	4316.3	9267.2	7730.6		31845	23495	26630
Q9M0G0	Glutathione hydrolase 3 OS=Arabidopsis thaliana OX=3702 GN=GGT3 PE=2 SV=1	5	5	Oxidation (M)	2819.3	4972.7	5929.1		18163	17898	14140
Q9LMG7	Probable inactive purple acid phosphatase 2 OS=Arabidopsis thaliana OX=3702 GN=PAP2 PE=2 SV=1	11	11	Oxidation (M)	29130	27067	27651		98452	102530	110210
Q94BT2	Auxin-induced in root cultures protein 12 OS=Arabidopsis thaliana OX=3702 GN=AIR12 PE=1 SV=3	5	5	Oxidation (M)	12388	679.35	4503.2		32943	22211	39308
Q24JL3	Thiosulfate/3-mercaptopyruvate sulfurtransferase 2 OS=Arabidopsis thaliana OX=3702 GN=STR2 PE=1 SV=1	8	8	Oxidation (M)	19954	16346	12126		49094	52144	55675
Q9SMU8	Peroxidase 34 OS=Arabidopsis thaliana OX=3702 GN=PER34 PE=1 SV=1	2	2	Oxidation (M)	7472.5	4309.3	6694.7		32113	24991	22944
P49572	Indole-3-glycerol phosphate synthase chloroplastic OS=Arabidopsis thaliana OX=3702 GN=IGPS PE=1 SV=2	12	12	Oxidation (M)	35029	23200	20408		12981	15914	12844
Q9C9B0	Flavonol 3-O-glucosyltransferase UGT89B1 OS=Arabidopsis thaliana OX=3702 GN=UGT89B1 PE=1 SV=2	6	6	Oxidation (M)	4447.9	4831.7	5599.7		27026	22246	21016
P42759	Dehydrin ERD10 OS=Arabidopsis thaliana OX=3702 GN=ERD10 PE=1 SV=1	7	7	Oxidation (M)	11644	16741	16538		57208	53904	51482
Q06738	Low-temperature-induced 78 kDa protein OS=Arabidopsis thaliana OX=3702 GN=RD29A PE=1 SV=2	25	25	Oxidation (M)	50546	45492	30198		141450	84964	122130
Q93WJ8	Monodehydroascorbate reductase 2 OS=Arabidopsis thaliana OX=3702 GN=MDAR2 PE=1 SV=1	15	15	Oxidation (M)	93903	95586	83764		187690	229520	239600
P82869	Peptidyl-prolyl cis-trans isomerase CYP37 chloroplastic OS=Arabidopsis thaliana OX=3702 GN=CYP37 PE=1 SV=3	14	14	Oxidation (M)	15251	17311	17664		30823	46586	45531
Q9SIU0	NAD-dependent malic enzyme 1 mitochondrial OS=Arabidopsis thaliana OX=3702 GN=NAD-ME1 PE=1 SV=1	9	9	Oxidation (M)	42008	39529	42362		14489	9286.5	15673
Q8LPJ3	Probable alpha-mannosidase At5g13980 OS=Arabidopsis thaliana OX=3702 GN=At5g13980 PE=2 SV=1	27	27	Oxidation (M)	81310	69198	77203		182840	219330	206450
Q8L493	D-amino-acid transaminase chloroplastic OS=Arabidopsis thaliana OX=3702 GN=DAAT PE=1 SV=1	7	7	Oxidation (M)	35002	39054	39609		95772	95897	104970
Q9LNN2	Lectin-like protein At1g53070 OS=Arabidopsis thaliana OX=3702 GN=At1g53070 PE=2 SV=1	4	4	Oxidation (M)	2717.4	3232.4	2591.3		5411.7	13398	6144.5
Q9SW18	Magnesium protoporphyrin IX methyltransferase chloroplastic OS=Arabidopsis thaliana OX=3702 GN=CHLM PE=1 SV=1	10	10	Oxidation (M)	54069	44351	48774		13116	11948	10843
Q9LK72	Lectin-like protein At3g16530 OS=Arabidopsis thaliana OX=3702 GN=At3g16530 PE=1 SV=1	7	6	Oxidation (M)	21739	23744	34433		61166	60564	65379
Q43316	Porphobilinogen deaminase chloroplastic OS=Arabidopsis thaliana OX=3702 GN=HEMC PE=1 SV=1	11	11	Oxidation (M)	259330	251260	225620		102730	102280	111850
Q9SR43	Phytochromobilin:ferredoxin oxidoreductase chloroplastic OS=Arabidopsis thaliana OX=3702 GN=HY2 PE=2 SV=1	4	4	Oxidation (M)	1779.4	1852.6	1552		4846.1	4867.9	5659
P94078	Alpha-mannosidase At3g26720 OS=Arabidopsis thaliana OX=3702 GN=At3g26720 PE=1 SV=1	10	10	Oxidation (M)	20176	21693	21381		56930	66210	61552
Q9SRY5	Glutathione S-transferase F7 OS=Arabidopsis thaliana OX=3702 GN=GSTF7 PE=2 SV=3	13	5	Oxidation (M)	9993.5	7178.3	7909.5		2750.8	1401.3	2309.4
Q9LJR2	Lectin-like protein LEC OS=Arabidopsis thaliana OX=3702 GN=LEC PE=1 SV=1	4	3	Oxidation (M)	1807.3	3259.8	5849.1		13160	13964	11154
Q94JQ4	Reactive Intermediate Deaminase A chloroplastic OS=Arabidopsis thaliana OX=3702 GN=RIDA PE=1 SV=1	6	6	Oxidation (M)	8364.6	6690.2	14981		20779	92796	32185
Q94EG6	Uncharacterized protein At5g02240 OS=Arabidopsis thaliana OX=3702 GN=At5g02240 PE=1 SV=1	9	8	Oxidation (M)	173450	173230	164410		355180	311100	344290
Q9ZRW8	Glutathione S-transferase U19 OS=Arabidopsis thaliana OX=3702 GN=GSTU19 PE=1 SV=1	13	10	Oxidation (M)	153730	157890	121650		298480	286200	314210
Q9SR15	Tryptophan--tRNA ligase cytoplasmic OS=Arabidopsis thaliana OX=3702 GN=At3g04600 PE=2 SV=1	7	7	Oxidation (M)	26624	29786	28115		12361	19865	14547
Q9SKC1	UDP-glycosyltransferase 74C1 OS=Arabidopsis thaliana OX=3702 GN=UGT74C1 PE=2 SV=1	9	9	Oxidation (M)	25599	27953	36198		5689.6	6752	6841.6
Q8W108	1 2-dihydroxy-3-keto-5-methylthiopentene dioxygenase 3 OS=Arabidopsis thaliana OX=3702 GN=ARD3 PE=1 SV=1	7	7	Oxidation (M)	60660	55795	51263		108650	115680	106900
Q8RWU7	Plant UBX domain-containing protein 4 OS=Arabidopsis thaliana OX=3702 GN=PUX4 PE=1 SV=1	6	4	Oxidation (M)	13893	12084	25719		8400.1	4386.6	7245.4
Q41916	Cysteine proteinase inhibitor 5 OS=Arabidopsis thaliana OX=3702 GN=CYS5 PE=2 SV=2	1	1	Oxidation (M)	1138.3	1706.3	2429.1		6509.9	5371	1352.6
Q3E8E5	Putative myrosinase 3 OS=Arabidopsis thaliana OX=3702 GN=TGG3 PE=5 SV=1	5	1	Oxidation (M)	0	0	108.53		1036.2	2830	817.53
Q9FGT8	Temperature-induced lipocalin-1 OS=Arabidopsis thaliana OX=3702 GN=TIL PE=1 SV=1	2	2	Oxidation (M)	1909.2	5685.3	6161.5		22578	21163	24948
Q9LZT4	Expansin-like A1 OS=Arabidopsis thaliana OX=3702 GN=EXLA1 PE=2 SV=1	2	2	Oxidation (M)	7106.8	4441	4529.3		1354.4	1893	2239
Q8L611	Protein transport protein SEC31 homolog B OS=Arabidopsis thaliana OX=3702 GN=SEC31B PE=1 SV=1	13	13	Oxidation (M)	16443	9557.3	18099		30301	34553	31307
P55228	Glucose-1-phosphate adenylyltransferase small subunit chloroplastic OS=Arabidopsis thaliana OX=3702 GN=APS1 PE=2 SV=2	14	14	Oxidation (M)	62685	82771	73124		122800	220860	147850
Q9SJI7	Phospholipase A1-IIdelta OS=Arabidopsis thaliana OX=3702 GN=At2g42690 PE=1 SV=1	4	4	Oxidation (M)	3951	4195.8	4509.7		11299	10915	14169
Q9FVT2	Probable elongation factor 1-gamma 2 OS=Arabidopsis thaliana OX=3702 GN=At1g57720 PE=1 SV=1	17	11	Oxidation (M)	281500	268670	252210		193090	142630	192620
Q9LXJ0	Cell division protein FtsZ homolog 2-2 chloroplastic OS=Arabidopsis thaliana OX=3702 GN=FTSZ2-2 PE=1 SV=1	3	2	Oxidation (M)	1095.1	767.48	831.56		2419.1	4257.8	2518.9
Q9SI96	Histone H2B.3 OS=Arabidopsis thaliana OX=3702 GN=At2g28720 PE=1 SV=3	5	3	Oxidation (M)	481.26	582.6	1268.3		2969	1938.2	1577.7
Q9XI36	Methyl-CpG-binding domain-containing protein 10 OS=Arabidopsis thaliana OX=3702 GN=MBD10 PE=1 SV=1	19	18	Oxidation (M)	15022	14182	19801		50998	36558	44798
O22683	Cyanate hydratase OS=Arabidopsis thaliana OX=3702 GN=CYN PE=2 SV=1	2	2	Oxidation (M)	5255.5	4107.5	3997.1		8962.9	13500	12053
Q8RWY6	CLIP-associated protein OS=Arabidopsis thaliana OX=3702 GN=CLASP PE=1 SV=1	3	3	Oxidation (M)	684.41	738.76	1417.5		268.57	232.88	275.2
Q9SJZ2	Peroxidase 17 OS=Arabidopsis thaliana OX=3702 GN=PER17 PE=2 SV=1	4	4	Oxidation (M)	7446.7	8457.2	7351.9		19075	12638	16082
Q9SJQ9	Fructose-bisphosphate aldolase 6 cytosolic OS=Arabidopsis thaliana OX=3702 GN=FBA6 PE=1 SV=1	18	10	Oxidation (M)	139870	145030	142440		260790	189910	231140
Q05728	Phosphoribosylformylglycinamidine cyclo-ligase chloroplastic OS=Arabidopsis thaliana OX=3702 GN=PUR5 PE=1 SV=2	7	7	Oxidation (M)	19642	30530	22125		48945	46654	53083
P37107	Signal recognition particle 54 kDa protein chloroplastic OS=Arabidopsis thaliana OX=3702 GN=FFC PE=1 SV=1	18	18	Oxidation (M)	92372	86548	68909		39102	31711	39856
Q8H0V6	ABC transporter F family member 3 OS=Arabidopsis thaliana OX=3702 GN=ABCF3 PE=1 SV=1	3	3	Oxidation (M)	4470.6	4047.2	2735.3		1604.7	1305.8	1001.8
Q9FJU9	Glucan endo-1 3-beta-glucosidase 13 OS=Arabidopsis thaliana OX=3702 GN=At5g56590 PE=2 SV=1	5	5	Oxidation (M)	1272.5	1344.3	3414		5639.9	6602	5606.1
Q8GUM2	Heat shock 70 kDa protein 9 mitochondrial OS=Arabidopsis thaliana OX=3702 GN=HSP70-9 PE=1 SV=1	9	6	Oxidation (M)	7101.7	12497	11305		4077.3	6731.7	3001.1
Q9LDA7	Probable protein phosphatase 2C 39 OS=Arabidopsis thaliana OX=3702 GN=At3g15260 PE=2 SV=1	6	6	Oxidation (M)	10844	10816	8995.5		26743	19273	22726
Q9SMM9	Probable carboxylesterase 13 OS=Arabidopsis thaliana OX=3702 GN=CXE13 PE=1 SV=1	2	1	Oxidation (M)	75.379	0	284.19		1074.7	527.83	587.99
P46637	Arginase 1 mitochondrial OS=Arabidopsis thaliana OX=3702 GN=ARGAH1 PE=1 SV=1	6	2	Oxidation (M)	2101.5	2600.5	2057.2		3357.8	13994	7452.7
Q9CAF5	ABC transporter I family member 6 chloroplastic OS=Arabidopsis thaliana OX=3702 GN=ABCI6 PE=1 SV=1	8	8	Oxidation (M)	45745	29439	29455		47961	56243	54196
Q04836	31 kDa ribonucleoprotein chloroplastic OS=Arabidopsis thaliana OX=3702 GN=CP31A PE=1 SV=1	5	5	Oxidation (M)	26853	26368	26167		61108	62561	57293
Q7X9V3	Acetyltransferase NSI OS=Arabidopsis thaliana OX=3702 GN=NSI PE=1 SV=1	1	1	Oxidation (M)	2000.5	3080.9	4627		8156.8	10749	6729.7
Q9SAB1	Heat shock 70 kDa protein 16 OS=Arabidopsis thaliana OX=3702 GN=HSP70-16 PE=2 SV=1	4	4	Oxidation (M)	17041	18000	25400		8984.4	7770.2	10055
Q42545	Cell division protein FtsZ homolog 1 chloroplastic OS=Arabidopsis thaliana OX=3702 GN=FTSZ1 PE=1 SV=2	4	4	Oxidation (M)	1438.4	1541	5102.5		4078.2	12946	7325
Q9SZY1	Nascent polypeptide-associated complex subunit alpha-like protein 4 OS=Arabidopsis thaliana OX=3702 GN=At4g10480 PE=1 SV=1	7	7	Oxidation (M)	30207	29506	29615		14193	17521	15428
Q67XN2	Beta-glucosidase 8 OS=Arabidopsis thaliana OX=3702 GN=BGLU8 PE=2 SV=1	7	3	Oxidation (M)	3202.1	3015.9	1934.8		9379.3	6767.2	5566.7
Q9LFT6	Alpha-hydroxynitrile lyase OS=Arabidopsis thaliana OX=3702 GN=HNL PE=1 SV=1	5	5	Oxidation (M)	239.7	754.04	987.32		1668.4	4523.6	806.84
O64745	Berberine bridge enzyme-like 16 OS=Arabidopsis thaliana OX=3702 GN=At2g34810 PE=2 SV=1	9	9	Oxidation (M)	14998	11801	13062		28755	24621	39045
Q8S948	Solanesyl diphosphate synthase 1 chloroplastic OS=Arabidopsis thaliana OX=3702 GN=SPS1 PE=1 SV=1	3	2	Oxidation (M)	3888.8	1336.5	4007.5		725.33	495.8	1347.9
Q9M2P7	Probable plastid-lipid-associated protein 9 chloroplastic OS=Arabidopsis thaliana OX=3702 GN=PAP9 PE=1 SV=1	1	1	Oxidation (M)	1807	2274.7	2608.1		3765.6	10616	8033.9
Q9T080	UDP-glycosyltransferase 79B2 OS=Arabidopsis thaliana OX=3702 GN=UGT79B2 PE=2 SV=1	8	8	Oxidation (M)	5869.1	6332.1	7470		13157	12736	16748
Q9LZF5	Lectin-like protein OS=Arabidopsis thaliana OX=3702 GN=LLP PE=1 SV=1	7	6	Oxidation (M)	45809	48192	52400		21742	30149	31896
Q9FUS6	Glutathione S-transferase U13 OS=Arabidopsis thaliana OX=3702 GN=GSTU13 PE=2 SV=1	5	5	Oxidation (M)	21748	19660	13697		34335	30891	38775
Q9LZY4	F-box protein At3g60790 OS=Arabidopsis thaliana OX=3702 GN=At3g60790 PE=2 SV=3	1	1	Oxidation (M)	40044	53180	65138		14052	6155.5	15738
Q8LCU7	Enoyl-[acyl-carrier-protein] reductase mitochondrial OS=Arabidopsis thaliana OX=3702 GN=At3g45770 PE=1 SV=1	5	5	Oxidation (M)	14942	12334	10143		29434	21648	26864
P49077	Aspartate carbamoyltransferase chloroplastic OS=Arabidopsis thaliana OX=3702 GN=PYRB PE=1 SV=2	8	8	Oxidation (M)	15052	17707	12963		24383	34010	31607
Q8VX13	Protein disulfide isomerase-like 1-3 OS=Arabidopsis thaliana OX=3702 GN=PDIL1-3 PE=2 SV=1	3	3	Oxidation (M)	3465.7	2580.8	1505.4		1277.7	1080.3	785
Q9FYC4	Farnesoic acid carboxyl-O-methyltransferase OS=Arabidopsis thaliana OX=3702 GN=FAMT PE=1 SV=1	7	7	Oxidation (M)	51128	54331	58506		29630	33931	29604
P34795	Glucose-6-phosphate isomerase cytosolic OS=Arabidopsis thaliana OX=3702 GN=PGIC PE=1 SV=1	10	10	Oxidation (M)	25292	34698	37302		55082	54577	53745
Q9LMI7	Putative acyl-coenzyme A oxidase 3.2 peroxisomal OS=Arabidopsis thaliana OX=3702 GN=ACX3.2 PE=3 SV=1	3	1	Oxidation (M)	90.268	106.23	910.16		1289.8	2364.6	1208.8
Q39108	Heterodimeric geranylgeranyl pyrophosphate synthase small subunit chloroplastic OS=Arabidopsis thaliana OX=3702 GN=GGR PE=1 SV=2	5	5	Oxidation (M)	26108	21238	19810		10890	13303	9918
P43296	Cysteine protease RD19A OS=Arabidopsis thaliana OX=3702 GN=RD19A PE=1 SV=1	3	3	Oxidation (M)	4294	8399.2	8868.6		16625	13312	15372
P56772	Chloroplastic ATP-dependent Clp protease proteolytic subunit 1 OS=Arabidopsis thaliana OX=3702 GN=clpP1 PE=1 SV=2	3	3	Oxidation (M)	16548	18008	12457		21866	34133	29014
P31166	Adenine phosphoribosyltransferase 1 chloroplastic OS=Arabidopsis thaliana OX=3702 GN=APT1 PE=1 SV=2	7	6	Oxidation (M)	18312	11864	14386		31178	29890	25214
Q42029	Oxygen-evolving enhancer protein 2-1 chloroplastic OS=Arabidopsis thaliana OX=3702 GN=PSBP1 PE=1 SV=2	8	6	Oxidation (M)	411140	491530	452120		268720	183200	237360
Q9C891	Dirigent protein 20 OS=Arabidopsis thaliana OX=3702 GN=DIR20 PE=2 SV=1	1	1	Oxidation (M)	1636.5	1099.1	324.07		6411.1	490.27	2275.9
Q9SEU6	Thioredoxin M4 chloroplastic OS=Arabidopsis thaliana OX=3702 GN=At3g15360 PE=2 SV=2	3	3	Oxidation (M)	112350	100790	107320		148490	144440	166390
Q9FH05	Serine carboxypeptidase-like 42 OS=Arabidopsis thaliana OX=3702 GN=SCPL42 PE=2 SV=1	10	10	Oxidation (M)	8102.3	8529.3	9639.8		19518	24366	19997
Q8GWE1	Ubiquitin carboxyl-terminal hydrolase 3 OS=Arabidopsis thaliana OX=3702 GN=UCH3 PE=2 SV=1	6	6	Oxidation (M)	6033.6	5884.9	2943.5		8721.4	9637.9	9781.8
O82660	Photosystem II stability/assembly factor HCF136 chloroplastic OS=Arabidopsis thaliana OX=3702 GN=HCF136 PE=1 SV=1	15	15	Oxidation (M)	137220	154420	136150		141780	208490	168160
Q94K73	Phenylalanine--tRNA ligase chloroplastic/mitochondrial OS=Arabidopsis thaliana OX=3702 GN=At3g58140 PE=1 SV=1	7	7	Oxidation (M)	23452	28939	26392		29627	31575	33322
Q9C5A9	ATP synthase subunit beta-3 mitochondrial OS=Arabidopsis thaliana OX=3702 GN=At5g08680 PE=1 SV=1	21	20	Oxidation (M)	283250	249040	294820		135050	174230	154550
Q9LV33	Beta-glucosidase 44 OS=Arabidopsis thaliana OX=3702 GN=BGLU44 PE=2 SV=1	22	21	Oxidation (M)	202840	218440	227320		266830	267540	305530
Q9ZV06	Probable acetyltransferase NATA1-like OS=Arabidopsis thaliana OX=3702 GN=At2g39020 PE=2 SV=1	5	5	Oxidation (M)	16891	18844	15399		17103	31218	35095
Q9S7U9	Mitogen-activated protein kinase kinase 2 OS=Arabidopsis thaliana OX=3702 GN=MKK2 PE=1 SV=2	5	5	Oxidation (M)	16025	7673.2	18797		17745	28077	23430
Q9CAK8	2-C-methyl-D-erythritol 2 4-cyclodiphosphate synthase chloroplastic OS=Arabidopsis thaliana OX=3702 GN=ISPF PE=1 SV=1	4	4	Oxidation (M)	17148	19958	19680		27487	39923	28668
Q8L831	Nudix hydrolase 3 OS=Arabidopsis thaliana OX=3702 GN=NUDT3 PE=1 SV=1	18	18	Oxidation (M)	61594	57810	56883		69812	76344	74533
P50318	Phosphoglycerate kinase 2 chloroplastic OS=Arabidopsis thaliana OX=3702 GN=At1g56190 PE=1 SV=3	27	9	Oxidation (M)	293220	180280	165330		365590	215760	324270
Q8H185	1 2-dihydroxy-3-keto-5-methylthiopentene dioxygenase 4 OS=Arabidopsis thaliana OX=3702 GN=ARD4 PE=1 SV=1	2	2	Oxidation (M)	10622	8986	5414.2		12187	19571	17438
Q9LKA3	Malate dehydrogenase 2 mitochondrial OS=Arabidopsis thaliana OX=3702 GN=At3g15020 PE=1 SV=1	8	3	Oxidation (M)	946.86	1377.7	1426.1		1924.9	3712.8	3152.1
Q8VXY9	Ureidoglycolate hydrolase OS=Arabidopsis thaliana OX=3702 GN=UAH PE=1 SV=1	8	8	Oxidation (M)	8899.7	9611.6	9414.8		13850	16897	15190
Q9SU13	Fasciclin-like arabinogalactan protein 2 OS=Arabidopsis thaliana OX=3702 GN=FLA2 PE=2 SV=1	7	7	Oxidation (M)	37788	46932	65905		104560	65859	98674
Q9LDZ0	Heat shock 70 kDa protein 10 mitochondrial OS=Arabidopsis thaliana OX=3702 GN=HSP70-10 PE=1 SV=1	17	13	Oxidation (M)	62191	59863	55420		110430	106650	101140
Q9STX5	Endoplasmin homolog OS=Arabidopsis thaliana OX=3702 GN=HSP90-7 PE=1 SV=1	21	20	Oxidation (M)	57557	48270	50187		24125	32438	27827
Q94JY0	Protein IN CHLOROPLAST ATPASE BIOGENESIS chloroplastic OS=Arabidopsis thaliana OX=3702 GN=PAB PE=1 SV=1	11	11	Oxidation (M)	27757	29400	22723		29352	37484	36318
Q9FEA2	Glutamate--tRNA ligase chloroplastic/mitochondrial OS=Arabidopsis thaliana OX=3702 GN=OVA3 PE=1 SV=1	8	8	Oxidation (M)	56526	55866	51171		29449	29665	41209
Q9LSQ5	NAD(P)H dehydrogenase (quinone) FQR1 OS=Arabidopsis thaliana OX=3702 GN=FQR1 PE=1 SV=1	7	7	Oxidation (M)	25571	28851	41218		53976	66830	52705
Q8W4C2	UDP-glycosyltransferase 72B2 OS=Arabidopsis thaliana OX=3702 GN=UGT72B2 PE=2 SV=1	1	1	Oxidation (M)	469.22	556.33	150.45		61.345	221.67	100.9
O80852	Glutathione S-transferase F9 OS=Arabidopsis thaliana OX=3702 GN=GSTF9 PE=1 SV=1	10	9	Oxidation (M)	179070	159280	146780		102000	293670	163150
Q9T0A7	UDP-glucose 4-epimerase 2 OS=Arabidopsis thaliana OX=3702 GN=UGE2 PE=1 SV=1	6	2	Oxidation (M)	7555.3	3509.3	3026.1		10631	6347	9900.9
Q9ASS6	Photosynthetic NDH subunit of lumenal location 5 chloroplastic OS=Arabidopsis thaliana OX=3702 GN=PNSL5 PE=1 SV=1	8	8	Oxidation (M)	82221	92945	96170		184150	91590	118530
Q9FG36	Thioredoxin-like 3-1 chloroplastic OS=Arabidopsis thaliana OX=3702 GN=WCRKC1 PE=2 SV=3	3	3	Oxidation (M)	11171	7761	7015.9		3566.5	2739.4	4813.4
Q9SHJ8	3-hydroxyisobutyryl-CoA hydrolase-like protein 5 OS=Arabidopsis thaliana OX=3702 GN=At1g06550 PE=1 SV=2	9	9	Oxidation (M)	21270	23610	34036		44449	40213	46261
Q9SAJ6	Glyceraldehyde-3-phosphate dehydrogenase GAPCP1 chloroplastic OS=Arabidopsis thaliana OX=3702 GN=GAPCP1 PE=1 SV=1	4	2	Oxidation (M)	3536.3	1153.7	791.77		4105.8	2298.4	3019.3
Q9LFA6	Beta-galactosidase 2 OS=Arabidopsis thaliana OX=3702 GN=BGAL2 PE=2 SV=2	6	3	Oxidation (M)	10874	5424.6	5816.4		6278.2	12213	16611
P48006	Elongation factor 1-delta 1 OS=Arabidopsis thaliana OX=3702 GN=At1g30230 PE=1 SV=2	9	7	Oxidation (M)	87988	95249	99675		105940	117460	97446
Q9SYD8	Stress-response A/B barrel domain-containing protein DABB1 OS=Arabidopsis thaliana OX=3702 GN=DABB1 PE=1 SV=1	5	5	Oxidation (M)	6129.4	4308.5	4336.8		7182.7	8844.5	7606.9
O48676	UDP-glycosyltransferase 74B1 OS=Arabidopsis thaliana OX=3702 GN=UGT74B1 PE=1 SV=1	8	8	Oxidation (M)	36297	46900	55122		31233	26159	24146
Q9SEU8	Thioredoxin M2 chloroplastic OS=Arabidopsis thaliana OX=3702 GN=TRXM2 PE=1 SV=2	5	5	Oxidation (M)	16854	30701	102110		74147	149120	81735
Q9FUZ2	Peptide deformylase 1B chloroplastic/mitochondrial OS=Arabidopsis thaliana OX=3702 GN=PDF1B PE=1 SV=2	4	4	Oxidation (M)	10768	10393	14799		6493.9	7471.3	6207.5
Q96299	14-3-3-like protein GF14 mu OS=Arabidopsis thaliana OX=3702 GN=GRF9 PE=1 SV=2	9	8	Oxidation (M)	26103	26594	21753		17188	23341	14862
O23264	Selenium-binding protein 1 OS=Arabidopsis thaliana OX=3702 GN=SBP1 PE=1 SV=1	16	12	Oxidation (M)	53813	64774	61379		70142	105010	84227
Q9ZQX4	V-type proton ATPase subunit F OS=Arabidopsis thaliana OX=3702 GN=VHA-F PE=2 SV=1	2	2	Oxidation (M)	659.81	501.23	875.56		735.86	1987.6	683
Q8GXR5	Phosphopantothenate--cysteine ligase 1 OS=Arabidopsis thaliana OX=3702 GN=PPCS1 PE=2 SV=1	4	4	Oxidation (M)	1353.4	1567.8	1713.5		2446.1	4761.7	2365.3
Q8L7R2	Homoserine kinase OS=Arabidopsis thaliana OX=3702 GN=HSK PE=1 SV=1	9	9	Oxidation (M)	59177	47117	36637		56423	52298	77780
Q9FK81	Stress-response A/B barrel domain-containing protein At5g22580 OS=Arabidopsis thaliana OX=3702 GN=At5g22580 PE=1 SV=1	5	5	Oxidation (M)	56950	49125	35396		33471	29014	34278
P92549	ATP synthase subunit alpha mitochondrial OS=Arabidopsis thaliana OX=3702 GN=ATPA PE=1 SV=2	8	8	Oxidation (M)	51840	53537	68255		41227	35080	40979
Q9SKZ1	Transcription factor Pur-alpha 1 OS=Arabidopsis thaliana OX=3702 GN=PURA1 PE=1 SV=2	7	7	Oxidation (M)	29177	33160	34847		36360	40255	41331
Q9FMD7	Probable inactive receptor kinase At5g16590 OS=Arabidopsis thaliana OX=3702 GN=At5g16590 PE=1 SV=1	6	3	Oxidation (M)	2714.9	1166.1	2411.9		6584	4429.4	945.21
Q9SPE5	Gamma-soluble NSF attachment protein OS=Arabidopsis thaliana OX=3702 GN=GSNAP PE=2 SV=1	4	4	Oxidation (M)	2530.4	3235.8	3205.4		4569.2	4906.5	4805.3
Q56WK6	Patellin-1 OS=Arabidopsis thaliana OX=3702 GN=PATL1 PE=1 SV=2	41	39	Oxidation (M)	312800	275500	256590		594980	612660	586950
Q9M3C6	Photosystem I assembly factor PSA3 chloroplastic OS=Arabidopsis thaliana OX=3702 GN=PSA3 PE=1 SV=1	3	3	Oxidation (M)	6121.9	5963.8	6866.5		4901.8	2808.4	4586.9
Q9FFZ4	Protein trichome birefringence-like 9 OS=Arabidopsis thaliana OX=3702 GN=TBL9 PE=2 SV=1	1	1	Oxidation (M)	293.86	45.046	102.66		468.67	269.36	305.71
Q93ZC9	Glucuronokinase 1 OS=Arabidopsis thaliana OX=3702 GN=GLCAK1 PE=1 SV=1	3	3	Oxidation (M)	4676.1	8835.3	11192		5036.9	5230	6303.4
Q8L735	Isoamylase 2 chloroplastic OS=Arabidopsis thaliana OX=3702 GN=ISA2 PE=1 SV=2	7	7	Oxidation (M)	6422.7	17936	13957		23834	21353	25569
Q9SV71	Cytochrome b561 and DOMON domain-containing protein At4g12980 OS=Arabidopsis thaliana OX=3702 GN=At4g12980 PE=2 SV=1	2	2	Oxidation (M)	389.54	420.57	457.74		1070.3	385.87	696.49
Q03251	Glycine-rich RNA-binding protein 8 OS=Arabidopsis thaliana OX=3702 GN=RBG8 PE=1 SV=1	4	3	Oxidation (M)	36228	26933	27942		20126	17505	15894
Q9ZU32	Nicotinate-nucleotide pyrophosphorylase [carboxylating] chloroplastic OS=Arabidopsis thaliana OX=3702 GN=QPT PE=2 SV=2	9	9	Oxidation (M)	21263	19773	20047		19468	17362	16713
Q9LNN3	Lectin-like protein At1g53080 OS=Arabidopsis thaliana OX=3702 GN=At1g53080 PE=2 SV=1	2	1	Oxidation (M)	3110.6	4388.3	2475.7		1083.9	1518.9	1975
Q94B60	ATP-dependent Clp protease proteolytic subunit 4 chloroplastic OS=Arabidopsis thaliana OX=3702 GN=CLPP4 PE=1 SV=1	7	7	Oxidation (M)	47520	50424	46196		64872	68402	71079
Q9LNU3	Expansin-A11 OS=Arabidopsis thaliana OX=3702 GN=EXPA11 PE=2 SV=1	1	1	Oxidation (M)	4935.3	3521.9	2998		3664.2	7417.9	5519.6
Q9LZS3	1 4-alpha-glucan-branching enzyme 2-2 chloroplastic/amyloplastic OS=Arabidopsis thaliana OX=3702 GN=SBE2.2 PE=1 SV=1	17	11	Oxidation (M)	12331	12358	10323		14769	10121	14270
Q9FMX0	Superoxide dismutase [Fe] 3 chloroplastic OS=Arabidopsis thaliana OX=3702 GN=FSD3 PE=1 SV=1	4	4	Oxidation (M)	7012.1	4358.8	5412.5		7803.4	5287.8	9098.6
P31265	Translationally-controlled tumor protein 1 OS=Arabidopsis thaliana OX=3702 GN=TCTP1 PE=1 SV=2	6	6	Oxidation (M)	91271	95996	88166		105140	114590	121610
P93025	Phototropin-2 OS=Arabidopsis thaliana OX=3702 GN=PHOT2 PE=1 SV=2	10	8	Oxidation (M)	10846	11945	9626.5		7473.8	8192.4	7687.2
Q93ZN9	LL-diaminopimelate aminotransferase chloroplastic OS=Arabidopsis thaliana OX=3702 GN=DAP PE=1 SV=1	9	9	Oxidation (M)	78058	82861	73989		70726	94828	87309
Q2V465	Serine carboxypeptidase-like 11 OS=Arabidopsis thaliana OX=3702 GN=SCPL11 PE=2 SV=2	6	6	Oxidation (M)	8585.4	7902.9	9629.2		12711	13850	10392
Q9FZK4	Nuclear transport factor 2A OS=Arabidopsis thaliana OX=3702 GN=NTF2A PE=1 SV=1	3	3	Oxidation (M)	10486	7232.5	18639		20408	20517	11889
Q9SUT5	Protein SGT1 homolog B OS=Arabidopsis thaliana OX=3702 GN=SGT1B PE=1 SV=1	6	5	Oxidation (M)	38922	37759	26607		27541	24388	23994
Q84W27	Serine carboxypeptidase-like 43 OS=Arabidopsis thaliana OX=3702 GN=SCPL43 PE=2 SV=1	1	1	Oxidation (M)	0	90.137	87.741		127.59	94.552	125.28
Q9LSV0	Glyoxylate/succinic semialdehyde reductase 1 OS=Arabidopsis thaliana OX=3702 GN=GLYR1 PE=1 SV=1	9	9	Oxidation (M)	86124	87485	54213		73631	71404	67605
F4JLP5	Dihydrolipoyl dehydrogenase 2 chloroplastic OS=Arabidopsis thaliana OX=3702 GN=LPD2 PE=2 SV=2	10	4	Oxidation (M)	30545	33024	27184		46240	32723	40397
Q93Z53	Plastidial pyruvate kinase 3 chloroplastic OS=Arabidopsis thaliana OX=3702 GN=PKP3 PE=1 SV=1	11	10	Oxidation (M)	24137	24770	30466		21129	21862	22872
Q8GZ29	Indole-3-acetic acid-amido synthetase GH3.15 OS=Arabidopsis thaliana OX=3702 GN=GH3.15 PE=1 SV=1	3	3	Oxidation (M)	749.2	947.28	1446.4		1226.8	2050.4	1067.7
Q9T0I8	5'-methylthioadenosine nucleosidase OS=Arabidopsis thaliana OX=3702 GN=MTN1 PE=1 SV=1	4	4	Oxidation (M)	34296	22320	21916		23405	20736	26300
P42761	Glutathione S-transferase F10 OS=Arabidopsis thaliana OX=3702 GN=GSTF10 PE=1 SV=3	8	7	Oxidation (M)	22845	19502	15500		15862	36060	23059
Q8LAS8	S-formylglutathione hydrolase OS=Arabidopsis thaliana OX=3702 GN=SFGH PE=1 SV=2	7	7	Oxidation (M)	120750	138130	183370		124950	93221	112650
Q94JX9	Nascent polypeptide-associated complex subunit alpha-like protein 2 OS=Arabidopsis thaliana OX=3702 GN=At3g49470 PE=2 SV=2	5	5	Oxidation (M)	40081	42207	49548		30772	32510	30908
Q9LHG9	Nascent polypeptide-associated complex subunit alpha-like protein 1 OS=Arabidopsis thaliana OX=3702 GN=At3g12390 PE=1 SV=1	7	2	Oxidation (M)	31337	26362	30277		26422	19705	22110
Q9SXJ6	ATP-dependent Clp protease proteolytic subunit 3 chloroplastic OS=Arabidopsis thaliana OX=3702 GN=CLPP3 PE=1 SV=1	4	4	Oxidation (M)	37911	40558	34545		49081	46728	34368
Q38882	Phospholipase D alpha 1 OS=Arabidopsis thaliana OX=3702 GN=PLDALPHA1 PE=1 SV=2	10	10	Oxidation (M)	16995	20633	17661		16547	8163.3	19516
F4HTT6	Peptidyl-prolyl cis-trans isomerase CYP26-2 chloroplastic OS=Arabidopsis thaliana OX=3702 GN=CYP26-2 PE=2 SV=1	2	2	Oxidation (M)	2122.4	4949.1	7276.5		3148.5	3382.9	2108.2
Q9LPV8	Eukaryotic peptide chain release factor subunit 1-2 OS=Arabidopsis thaliana OX=3702 GN=ERF1-2 PE=1 SV=1	3	2	Oxidation (M)	14633	6298.6	6408.3		6733.2	2766.8	11153
Q84W65	SufE-like protein 1 chloroplastic/mitochondrial OS=Arabidopsis thaliana OX=3702 GN=SUFE1 PE=1 SV=2	10	10	Oxidation (M)	17885	16562	16367		39970	49306	22351
P28769	T-complex protein 1 subunit alpha OS=Arabidopsis thaliana OX=3702 GN=CCT1 PE=1 SV=1	1	1	Oxidation (M)	0	69.349	227.49		201.87	111.16	191.44
O04023	Protein SRC2 homolog OS=Arabidopsis thaliana OX=3702 GN=SRC2 PE=1 SV=1	4	4	Oxidation (M)	1704.7	1869	1783.2		3000.9	3718	2341.7
O23034	Ubiquitin-like modifier-activating enzyme 5 OS=Arabidopsis thaliana OX=3702 GN=At1g05350 PE=3 SV=2	4	4	Oxidation (M)	9221.6	8556.7	12347		8095.9	7511.6	6181.7
Q9ZPS3	Glutamate decarboxylase 4 OS=Arabidopsis thaliana OX=3702 GN=GAD4 PE=1 SV=1	2	1	Oxidation (M)	133.02	177.21	164.21		407.94	88.755	282.5
Q9S9Z8	14-3-3-like protein GF14 omicron OS=Arabidopsis thaliana OX=3702 GN=GRF11 PE=2 SV=2	5	2	Oxidation (M)	1075.7	1132	1117.8		884.4	647.7	844.86
Q9LFG2	Diaminopimelate epimerase chloroplastic OS=Arabidopsis thaliana OX=3702 GN=DAPF PE=1 SV=1	4	4	Oxidation (M)	14951	13283	10488		9023.7	13442	8219.5
Q570C8	3-ketoacyl-CoA thiolase 5 peroxisomal OS=Arabidopsis thaliana OX=3702 GN=KAT5 PE=1 SV=2	13	13	Oxidation (M)	32361	43791	30916		66681	38422	60311
Q96266	Glutathione S-transferase F8 chloroplastic OS=Arabidopsis thaliana OX=3702 GN=GSTF8 PE=1 SV=3	2	2	Oxidation (M)	11153	8952.4	3498.6		9211.9	9533.5	10870
Q9LD47	Copper chaperone for superoxide dismutase chloroplastic/cytosolic OS=Arabidopsis thaliana OX=3702 GN=CCS PE=1 SV=1	2	2	Oxidation (M)	1671.4	1506.7	1765.5		2127.5	2552	1984.6
Q9SCX3	Elongation factor 1-beta 2 OS=Arabidopsis thaliana OX=3702 GN=At5g19510 PE=1 SV=1	6	5	Oxidation (M)	112970	126810	119920		110600	81211	113430
P93033	Fumarate hydratase 1 mitochondrial OS=Arabidopsis thaliana OX=3702 GN=FUM1 PE=1 SV=2	7	2	Oxidation (M)	4583.1	4877.4	1757.7		4791.6	3759.6	6368.6
Q9LHT0	Tropinone reductase homolog At5g06060 OS=Arabidopsis thaliana OX=3702 GN=At5g06060 PE=2 SV=1	5	5	Oxidation (M)	42952	41655	42602		53397	46694	50417
Q9MBH2	Protein AIG2 B OS=Arabidopsis thaliana OX=3702 GN=AIG2B PE=2 SV=1	10	10	Oxidation (M)	103040	86359	68229		118160	125180	113770
Q6NL24	Probable enoyl-CoA hydratase 1 peroxisomal OS=Arabidopsis thaliana OX=3702 GN=ECHIA PE=1 SV=1	6	6	Oxidation (M)	19642	17291	16630		20090	22416	20723
Q9LFF9	Soluble inorganic pyrophosphatase 4 OS=Arabidopsis thaliana OX=3702 GN=PPA4 PE=1 SV=1	5	1	Oxidation (M)	1478.9	334.6	452.59		1010.7	909.55	1458.3
Q9LE06	Methionine aminotransferase BCAT4 OS=Arabidopsis thaliana OX=3702 GN=BCAT4 PE=1 SV=1	8	8	Oxidation (M)	27346	27575	26271		25518	18317	22355
Q9LK08	3-hydroxyisobutyryl-CoA hydrolase-like protein 4 mitochondrial OS=Arabidopsis thaliana OX=3702 GN=At3g24360 PE=2 SV=1	3	1	Oxidation (M)	0	205.49	464.65		522.23	79.351	381.58
Q42431	Oleosin 20.3 kDa OS=Arabidopsis thaliana OX=3702 GN=OL2 PE=2 SV=1	1	1	Oxidation (M)	58.922	251.96	218.7		129.1	128.02	115.2
P46077	14-3-3-like protein GF14 phi OS=Arabidopsis thaliana OX=3702 GN=GRF4 PE=1 SV=2	13	6	Oxidation (M)	46997	42725	33178		39739	29787	38495
Q8RWG3	Protein RETICULATA-RELATED 6 chloroplastic OS=Arabidopsis thaliana OX=3702 GN=RER6 PE=2 SV=1	1	1	Oxidation (M)	1664.2	419.95	832.92		445.22	1920.4	1691.5
P32069	Anthranilate synthase alpha subunit 2 chloroplastic OS=Arabidopsis thaliana OX=3702 GN=ASA2 PE=2 SV=1	5	5	Oxidation (M)	11069	11786	10037		10632	13691	12679
O48788	Probable inactive receptor kinase At2g26730 OS=Arabidopsis thaliana OX=3702 GN=At2g26730 PE=1 SV=1	4	4	Oxidation (M)	5806	4646.2	3785.8		6902.6	4010	5509.7
Q9FIA0	UDP-glycosyltransferase 76C2 OS=Arabidopsis thaliana OX=3702 GN=UGT76C2 PE=1 SV=1	4	3	Oxidation (M)	1103.7	2293.2	1208.8		1079.8	3378.9	1226.9
Q8L785	Glycine--tRNA ligase chloroplastic/mitochondrial 2 OS=Arabidopsis thaliana OX=3702 GN=EDD1 PE=1 SV=1	11	11	Oxidation (M)	12461	10446	10001		10245	11877	12586
Q9LVL2	Peroxidase 67 OS=Arabidopsis thaliana OX=3702 GN=PER67 PE=2 SV=1	3	3	Oxidation (M)	3084.5	2493.5	874.98		1022.1	2071	4394.2
Q9FFC0	Histone H2B.10 OS=Arabidopsis thaliana OX=3702 GN=At5g22880 PE=1 SV=3	3	1	Oxidation (M)	2074.4	1852.4	1727.1		2571.6	3025.3	1788.5
Q9C5U8	Histidinol dehydrogenase chloroplastic OS=Arabidopsis thaliana OX=3702 GN=HISN8 PE=2 SV=1	10	10	Oxidation (M)	36840	37730	39518		34293	49327	40473
Q9SVG3	Berberine bridge enzyme-like 21 OS=Arabidopsis thaliana OX=3702 GN=At4g20840 PE=2 SV=1	7	6	Oxidation (M)	9905.9	8391.2	6563.6		11717	11729	9074.8
Q8LFC0	Isocitrate dehydrogenase [NAD] regulatory subunit 1 mitochondrial OS=Arabidopsis thaliana OX=3702 GN=IDH1 PE=1 SV=2	9	5	Oxidation (M)	18913	20541	19039		11575	19530	19134
Q9LXC9	Soluble inorganic pyrophosphatase 6 chloroplastic OS=Arabidopsis thaliana OX=3702 GN=PPA6 PE=1 SV=1	17	17	Oxidation (M)	271120	234530	177460		268530	340070	330750
Q9SUG6	Plant UBX domain-containing protein 3 OS=Arabidopsis thaliana OX=3702 GN=PUX3 PE=1 SV=1	3	1	Oxidation (M)	879.06	496.88	0		230.68	828.61	690.54
Q43314	Glutamate dehydrogenase 1 OS=Arabidopsis thaliana OX=3702 GN=GDH1 PE=1 SV=1	4	4	Oxidation (M)	13761	17787	20565		19115	17517	18916
P45724	Phenylalanine ammonia-lyase 2 OS=Arabidopsis thaliana OX=3702 GN=PAL2 PE=1 SV=2	4	1	Oxidation (M)	430.16	1123.9	839.74		1015.6	1167.2	812.69
Q38867	Peptidyl-prolyl cis-trans isomerase CYP19-3 OS=Arabidopsis thaliana OX=3702 GN=CYP19-3 PE=2 SV=2	1	1	Oxidation (M)	6292.2	3712.9	2513.2		4670.1	12999	5735.1
Q9SFB3	Protein TAB2 homolog chloroplastic OS=Arabidopsis thaliana OX=3702 GN=ATAB2 PE=2 SV=1	4	4	Oxidation (M)	6230.2	7188.1	7038.6		4468.7	5099	4439.4
F4JJT9	Aspartate--tRNA ligase chloroplastic/mitochondrial OS=Arabidopsis thaliana OX=3702 GN=At4g33760 PE=2 SV=1	10	10	Oxidation (M)	27792	20654	17585		19460	23634	25513
Q6ICZ8	Nascent polypeptide-associated complex subunit alpha-like protein 3 OS=Arabidopsis thaliana OX=3702 GN=At5g13850 PE=1 SV=1	5	1	Oxidation (M)	31669	28373	29876		27197	22582	28208
Q8LB10	ATP-dependent Clp protease proteolytic subunit-related protein 4 chloroplastic OS=Arabidopsis thaliana OX=3702 GN=CLPR4 PE=1 SV=1	3	3	Oxidation (M)	11548	19041	13370		13985	17125	18278
P39207	Nucleoside diphosphate kinase 1 OS=Arabidopsis thaliana OX=3702 GN=NDK1 PE=1 SV=1	9	9	Oxidation (M)	166590	150790	146030		144620	179560	153550
P33207	3-oxoacyl-[acyl-carrier-protein] reductase chloroplastic OS=Arabidopsis thaliana OX=3702 GN=At1g24360 PE=1 SV=2	5	5	Oxidation (M)	15369	13591	11284		21392	12982	15932
Q9FV81	Glutamyl-tRNA(Gln) amidotransferase subunit B chloroplastic/mitochondrial OS=Arabidopsis thaliana OX=3702 GN=GATB PE=2 SV=1	9	9	Oxidation (M)	21216	16450	13853		14559	8805.4	17172
Q9SN95	UDP-glucuronic acid decarboxylase 5 OS=Arabidopsis thaliana OX=3702 GN=UXS5 PE=2 SV=1	9	1	Oxidation (M)	1544.7	971.09	371.74		1181.5	1157.9	1061
Q1G3U6	Plant cysteine oxidase 3 OS=Arabidopsis thaliana OX=3702 GN=PCO3 PE=1 SV=1	1	1	Oxidation (M)	600.59	600.88	438.67		241.02	926.02	741.6
Q9M876	Tyrosine--tRNA ligase chloroplastic/mitochondrial OS=Arabidopsis thaliana OX=3702 GN=EMB2768 PE=2 SV=1	9	9	Oxidation (M)	29417	27105	16188		22000	18947	24796
Q9MAT5	Protein arginine N-methyltransferase PRMT10 OS=Arabidopsis thaliana OX=3702 GN=PRMT10 PE=1 SV=1	3	3	Oxidation (M)	7541.3	6784.6	5930.7		6071.5	6388.8	6919.6
Q8VYF5	N-carbamoylputrescine amidase OS=Arabidopsis thaliana OX=3702 GN=CPA PE=1 SV=2	5	5	Oxidation (M)	17244	19739	16019		24042	13759	16057
Q9SI20	Elongation factor 1-delta 2 OS=Arabidopsis thaliana OX=3702 GN=At2g18110 PE=1 SV=1	5	3	Oxidation (M)	38214	28857	24716		34920	29661	32477
Q38799	Pyruvate dehydrogenase E1 component subunit beta-1 mitochondrial OS=Arabidopsis thaliana OX=3702 GN=PDH2 PE=1 SV=2	5	5	Oxidation (M)	4167.2	5395.5	6966.7		6792.1	7512.5	5805.4
Q9FL69	ADP-ribosylation factor GTPase-activating protein AGD5 OS=Arabidopsis thaliana OX=3702 GN=AGD5 PE=1 SV=1	2	2	Oxidation (M)	3851.5	5026	3172.3		5108.7	4051.3	3440.6
A2RVJ8	Protein HEAT INTOLERANT 4 OS=Arabidopsis thaliana OX=3702 GN=HIT4 PE=1 SV=1	5	5	Oxidation (M)	2921.2	3342.5	3181.5		2408	2797.2	4724.2
Q9C6P3	Calcium-dependent protein kinase 33 OS=Arabidopsis thaliana OX=3702 GN=CPK33 PE=1 SV=1	2	2	Oxidation (M)	2167.2	1523.1	1243.4		1754.9	1781.5	1050.6
P48347	14-3-3-like protein GF14 epsilon OS=Arabidopsis thaliana OX=3702 GN=GRF10 PE=1 SV=1	13	10	Oxidation (M)	51229	49368	29918		35050	33522	43506
O82499	Translation initiation factor IF-1 chloroplastic OS=Arabidopsis thaliana OX=3702 GN=At4g11175 PE=2 SV=2	2	2	Oxidation (M)	1696.8	2310.8	3589.4		3125.9	1371.4	1937.4
Q7DLR9	Proteasome subunit beta type-4 OS=Arabidopsis thaliana OX=3702 GN=PBG1 PE=1 SV=2	3	3	Oxidation (M)	5450.4	7876.7	9624		7446.9	7327.8	6535.3
O49506	Peroxisomal (S)-2-hydroxy-acid oxidase GLO5 OS=Arabidopsis thaliana OX=3702 GN=GLO5 PE=1 SV=1	6	2	Oxidation (M)	2157.7	1249.9	3471.3		1435.3	2548.4	3162.8
Q9LYR5	Peptidyl-prolyl cis-trans isomerase FKBP19 chloroplastic OS=Arabidopsis thaliana OX=3702 GN=FKBP19 PE=1 SV=1	4	4	Oxidation (M)	11206	12718	11469		17870	14712	17033
P42744	NEDD8-activating enzyme E1 regulatory subunit AXR1 OS=Arabidopsis thaliana OX=3702 GN=AXR1 PE=1 SV=1	7	7	Oxidation (M)	20512	16396	14718		19902	11477	21692
Q1JPL7	Pectinesterase/pectinesterase inhibitor 18 OS=Arabidopsis thaliana OX=3702 GN=PME18 PE=1 SV=3	8	8	Oxidation (M)	40717	48435	34697		36631	34226	40200
P35510	Phenylalanine ammonia-lyase 1 OS=Arabidopsis thaliana OX=3702 GN=PAL1 PE=1 SV=3	4	1	Oxidation (M)	2564.5	426.6	2039.2		1301.3	1565.8	2292.3
O04487	Probable elongation factor 1-gamma 1 OS=Arabidopsis thaliana OX=3702 GN=At1g09640 PE=1 SV=1	15	9	Oxidation (M)	46603	67089	57458		47979	63599	59228
P36397	ADP-ribosylation factor 1 OS=Arabidopsis thaliana OX=3702 GN=ARF1 PE=1 SV=2	6	6	Oxidation (M)	49924	40592	51658		39974	59218	50148
Q93YR3	FAM10 family protein At4g22670 OS=Arabidopsis thaliana OX=3702 GN=At4g22670 PE=1 SV=1	6	6	Oxidation (M)	24487	30487	31673		27931	19779	20707
Q39048	Protein ECERIFERUM 2 OS=Arabidopsis thaliana OX=3702 GN=CER2 PE=1 SV=1	4	4	Oxidation (M)	10349	9791.8	10938		10378	9372.8	10094
O22899	Probable pre-mRNA-splicing factor ATP-dependent RNA helicase DEAH3 OS=Arabidopsis thaliana OX=3702 GN=At2g47250 PE=2 SV=1	5	5	Oxidation (M)	3743.6	4311.1	5963.1		4487.3	4500.7	4312.1
Q96262	Plasma membrane-associated cation-binding protein 1 OS=Arabidopsis thaliana OX=3702 GN=PCAP1 PE=1 SV=1	16	16		53008	44161	46741		254960	246240	233150
O78310	Superoxide dismutase [Cu-Zn] 2 chloroplastic OS=Arabidopsis thaliana OX=3702 GN=CSD2 PE=1 SV=2	3	3		8126.8	6738.5	9504.8		80895	48549	78849
Q9M069	Glucan endo-1 3-beta-glucosidase 7 OS=Arabidopsis thaliana OX=3702 GN=At4g34480 PE=1 SV=2	3	3		1239.1	740.99	646.17		9685.8	8400.6	14371
Q9LW00	Methyl-CpG-binding domain-containing protein 11 OS=Arabidopsis thaliana OX=3702 GN=MBD11 PE=1 SV=1	5	4		794.22	487.89	1055		10413	9687	8400
O48737	Thioredoxin M1 chloroplastic OS=Arabidopsis thaliana OX=3702 GN=At1g03680 PE=1 SV=1	5	5		8662.2	16883	25717		31939	182190	80048
O22126	Fasciclin-like arabinogalactan protein 8 OS=Arabidopsis thaliana OX=3702 GN=FLA8 PE=2 SV=1	12	10		43569	50954	50867		192140	236640	183670
P55826	Protoporphyrinogen oxidase 1 chloroplastic OS=Arabidopsis thaliana OX=3702 GN=PPOX1 PE=1 SV=1	12	12		30834	31036	35115		9941.9	9499.6	9896.8
O23593	RGG repeats nuclear RNA binding protein B OS=Arabidopsis thaliana OX=3702 GN=RGGB PE=1 SV=1	3	3		0	49.398	0		437.13	731.54	1090.9
Q6NQA8	Probable apyrase 5 OS=Arabidopsis thaliana OX=3702 GN=APY5 PE=2 SV=1	3	3		7581.2	6824.2	8774.8		49.353	738.86	573.11
Q9LVF0	UDP-glycosyltransferase 84A2 OS=Arabidopsis thaliana OX=3702 GN=UGT84A2 PE=1 SV=1	6	6		3309.3	4020.6	8238.8		28910	32353	37514
Q949Q7	Serine carboxypeptidase-like 29 OS=Arabidopsis thaliana OX=3702 GN=SCPL29 PE=2 SV=1	5	5		2437.4	3568.3	5794.1		15670	25185	22704
Q9SN58	UDP-glucose 4-epimerase 5 OS=Arabidopsis thaliana OX=3702 GN=UGE5 PE=1 SV=3	7	4		6895	5714.8	5337		28264	20981	27549
Q9SSL1	Protein C2-DOMAIN ABA-RELATED 7 OS=Arabidopsis thaliana OX=3702 GN=CAR7 PE=1 SV=1	4	4		2428.1	800.48	836.56		8637.6	12711	10737
Q9M9Q6	Serine carboxypeptidase-like 50 OS=Arabidopsis thaliana OX=3702 GN=SCPL50 PE=2 SV=1	4	4		2438.4	2754.2	1575		8025.6	15812	8190.6
Q9FZP1	Heparanase-like protein 3 OS=Arabidopsis thaliana OX=3702 GN=At5g34940 PE=2 SV=2	4	4		3311.2	2762.7	3297.5		16249	14934	18429
Q9SJL0	UDP-glycosyltransferase 86A1 OS=Arabidopsis thaliana OX=3702 GN=UGT86A1 PE=2 SV=1	3	3		2380.4	1748.7	1164.4		7074.4	11802	10145
Q9M2W2	Glutathione S-transferase L2 chloroplastic OS=Arabidopsis thaliana OX=3702 GN=GSTL2 PE=2 SV=1	4	4		17635	15026	11338		56335	76292	63173
Q9C9G6	Protein AE7 OS=Arabidopsis thaliana OX=3702 GN=AE7 PE=1 SV=2	2	2		148.57	239.36	67.468		977.15	1321.7	1087
P26569	Histone H1.2 OS=Arabidopsis thaliana OX=3702 GN=At2g30620 PE=1 SV=1	4	4		2948.2	2723.9	6232.8		13373	24749	15023
Q9SIT1	Receptor-like kinase TMK3 OS=Arabidopsis thaliana OX=3702 GN=TMK3 PE=1 SV=1	2	2		237.3	317.37	770.28		635.37	12845	636.65
P15458	2S seed storage protein 2 OS=Arabidopsis thaliana OX=3702 GN=AT2S2 PE=2 SV=1	2	2		10478	60104	1638.6		1227.4	192.62	214.21
Q9ZVF1	Protein C2-DOMAIN ABA-RELATED 10 OS=Arabidopsis thaliana OX=3702 GN=CAR10 PE=2 SV=1	3	3		887.1	1289.6	315.27		4422.9	6056.2	4569.3
Q9SGZ8	FCS-Like Zinc finger 6 OS=Arabidopsis thaliana OX=3702 GN=FLZ6 PE=1 SV=1	2	2		1256.5	1778.3	1339.1		0	251.59	0
Q9XFT3	Oxygen-evolving enhancer protein 3-1 chloroplastic OS=Arabidopsis thaliana OX=3702 GN=PSBQ1 PE=1 SV=3	11	10		89945	79119	57034		182910	235760	205610
O04153	Calreticulin-3 OS=Arabidopsis thaliana OX=3702 GN=CRT3 PE=1 SV=2	9	9		23494	23882	24467		4774.4	5331.2	5963.3
Q67XZ3	Beta-fructofuranosidase insoluble isoenzyme CWINV3 OS=Arabidopsis thaliana OX=3702 GN=CWINV3 PE=1 SV=2	5	5		8820.6	8834.6	9540.5		1642.2	2576.7	1228.6
Q9FJ62	Glycerophosphodiester phosphodiesterase GDPDL4 OS=Arabidopsis thaliana OX=3702 GN=GDPDL4 PE=1 SV=1	8	8		8121	5628	9323.3		24723	35434	35513
Q84L30	Ubiquitin receptor RAD23d OS=Arabidopsis thaliana OX=3702 GN=RAD23D PE=1 SV=2	4	4		9886.8	8307.6	6675.9		39179	25997	31811
Q96330	Flavonol synthase/flavanone 3-hydroxylase OS=Arabidopsis thaliana OX=3702 GN=FLS1 PE=1 SV=1	4	4		518.86	328.47	236.08		1028.1	1354.4	1174.9
Q8LEU3	Chlorophyll(ide) b reductase NOL chloroplastic OS=Arabidopsis thaliana OX=3702 GN=NOL PE=1 SV=1	6	6		2656.2	2930.9	4018.4		16688	14920	15935
Q9ZW24	Glutathione S-transferase U7 OS=Arabidopsis thaliana OX=3702 GN=GSTU7 PE=2 SV=1	2	2		1745.6	2894.5	1823		8767.7	16191	15885
Q9FM65	Fasciclin-like arabinogalactan protein 1 OS=Arabidopsis thaliana OX=3702 GN=FLA1 PE=1 SV=1	4	4		8884.9	12254	10743		35177	42575	36733
Q8GY96	Phosphoglycerate mutase-like protein OS=Arabidopsis thaliana OX=3702 GN=PGM PE=2 SV=1	2	2		509.51	498.96	405.02		3417.4	3208.3	2987.1
P0DKL4	Spliceosome-associated protein 130 A OS=Arabidopsis thaliana OX=3702 GN=SAP130A PE=2 SV=1	2	2		0	489.57	1423.8		182.46	0	44.057
Q39199	DNA repair protein recA homolog 1 chloroplastic OS=Arabidopsis thaliana OX=3702 GN=RECA PE=2 SV=1	2	2		232.7	200.55	287.46		1189.9	2301.9	2472.8
Q9M330	Probable proteasome inhibitor OS=Arabidopsis thaliana OX=3702 GN=At3g53970 PE=1 SV=1	4	4		5720.6	5842.3	9414.9		25665	22481	27920
O04314	PYK10-binding protein 1 OS=Arabidopsis thaliana OX=3702 GN=PBP1 PE=1 SV=1	8	8		4625.1	5085.8	9119.4		16449	16851	16963
Q8S9M1	Probable plastid-lipid-associated protein 13 chloroplastic OS=Arabidopsis thaliana OX=3702 GN=PAP13 PE=1 SV=2	4	4		14672	13215	9365.3		32010	51283	44147
Q940X9	La-related protein 1A OS=Arabidopsis thaliana OX=3702 GN=LARP1A PE=1 SV=1	2	2		1571.9	1305.9	981.34		243.38	66.855	304.57
Q9FZE0	Beta-glucosidase 40 OS=Arabidopsis thaliana OX=3702 GN=BGLU40 PE=2 SV=1	7	7		3716.7	4902	3880.6		15612	14919	16925
P24704	Superoxide dismutase [Cu-Zn] 1 OS=Arabidopsis thaliana OX=3702 GN=CSD1 PE=1 SV=2	3	2		718.66	1205.2	1956.2		10630	5912.2	10198
O81439	Probable plastid-lipid-associated protein 1 chloroplastic OS=Arabidopsis thaliana OX=3702 GN=PAP1 PE=1 SV=1	8	8		1457.7	4399.7	3191.8		9151.1	34943	12634
Q8L860	TOM1-like protein 9 OS=Arabidopsis thaliana OX=3702 GN=TOL9 PE=1 SV=1	2	2		1363.9	1414	360.09		3065	5038.2	4574.8
O23523	RGG repeats nuclear RNA binding protein A OS=Arabidopsis thaliana OX=3702 GN=RGGA PE=1 SV=1	3	2		0	265.58	176.88		821.23	2183.5	461.14
Q9S7Z3	Glutathione gamma-glutamylcysteinyltransferase 1 OS=Arabidopsis thaliana OX=3702 GN=PCS1 PE=1 SV=1	10	10		29164	29220	26296		9943.5	8825.9	11354
Q39218	Serine acetyltransferase 3 mitochondrial OS=Arabidopsis thaliana OX=3702 GN=SAT3 PE=1 SV=3	3	3		3504.6	5709.1	5022.2		1298.7	1163	458.35
Q39255	SKP1-like protein 1A OS=Arabidopsis thaliana OX=3702 GN=SKP1A PE=1 SV=1	4	3		1684.4	1672.7	1241.5		4398.2	12713	7684.2
P34802	Heterodimeric geranylgeranyl pyrophosphate synthase large subunit 1 chloroplastic OS=Arabidopsis thaliana OX=3702 GN=GGPPS1 PE=1 SV=2	5	5		30936	28116	20599		8410.9	7711.8	8778.3
Q9LNE6	Flavonol 7-O-rhamnosyltransferase OS=Arabidopsis thaliana OX=3702 GN=UGT89C1 PE=1 SV=1	8	8		8532.9	5690.6	10327		17006	20828	19236
O64732	UDP-glycosyltransferase 87A1 OS=Arabidopsis thaliana OX=3702 GN=UGT87A1 PE=2 SV=1	4	4		13351	6618.2	11738		2063.1	2153.2	3166.4
Q67YC9	Uncharacterized protein At4g14100 OS=Arabidopsis thaliana OX=3702 GN=At4g14100 PE=2 SV=1	3	3		34381	34671	48335		118130	66255	108990
Q6QJ72	Pterin-4-alpha-carbinolamine dehydratase 2 mitochondrial OS=Arabidopsis thaliana OX=3702 GN=PDL2 PE=1 SV=1	2	2		88.797	113.06	248.2		553.39	455.61	2020.6
Q8LDL0	Protein HHL1 chloroplastic OS=Arabidopsis thaliana OX=3702 GN=HHL1 PE=1 SV=1	6	6		62275	69057	70417		22252	11583	21813
O24521	Non-symbiotic hemoglobin 2 OS=Arabidopsis thaliana OX=3702 GN=AHB2 PE=1 SV=1	5	5		26285	20276	18199		53803	58688	53928
Q38924	Fe(3+)-Zn(2+) purple acid phosphatase 12 OS=Arabidopsis thaliana OX=3702 GN=PAP12 PE=2 SV=3	4	4		3329.1	3481.3	3859.8		14581	10699	13724
Q9SS04	Flavin-containing monooxygenase FMO GS-OX1 OS=Arabidopsis thaliana OX=3702 GN=FMOGS-OX1 PE=1 SV=1	2	2		1217.9	370.77	2630.2		238.23	313.53	138.45
Q42539	Protein-L-isoaspartate O-methyltransferase 1 OS=Arabidopsis thaliana OX=3702 GN=PIMT1 PE=1 SV=3	3	3		1948.7	1272.7	1735.3		7390.5	4465	5331.8
Q9SJ66	Probable sucrose-phosphatase 2 OS=Arabidopsis thaliana OX=3702 GN=SPP2 PE=2 SV=2	12	12		17413	17657	16302		30961	28880	35263
F4IIU4	187-kDa microtubule-associated protein AIR9 OS=Arabidopsis thaliana OX=3702 GN=AIR9 PE=1 SV=1	3	3		2147	2607.9	9690.2		1297.1	1667.5	1213.2
O64811	Serine carboxypeptidase-like 9 OS=Arabidopsis thaliana OX=3702 GN=SCPL9 PE=2 SV=1	4	4		1807.6	1184.9	1880.6		6037.8	3155.1	4272.9
Q9SSN3	Toll/interleukin-1 receptor-like protein OS=Arabidopsis thaliana OX=3702 GN=TIR PE=1 SV=1	4	4		27972	31711	27724		8052	7531.6	10019
Q9SEH3	Ras-related protein RABD2c OS=Arabidopsis thaliana OX=3702 GN=RABD2C PE=1 SV=1	2	2		778.85	432.25	641.74		28211	578.16	448.05
P93834	Hexokinase-2 OS=Arabidopsis thaliana OX=3702 GN=HXK2 PE=1 SV=1	3	3		692.27	249.23	366.24		2591.2	1513.4	1837.3
Q8LET2	Nudix hydrolase 11 OS=Arabidopsis thaliana OX=3702 GN=NUDT11 PE=1 SV=2	2	2		611.46	2319.7	6122.3		515.56	656.32	606.24
Q9M1A8	DNA-directed RNA polymerases II IV and V subunit 8B OS=Arabidopsis thaliana OX=3702 GN=NRPB8B PE=1 SV=1	2	2		266.45	380.27	371.29		1354.1	1797.4	1610.5
Q8RV79	Cytosolic sulfotransferase 11 OS=Arabidopsis thaliana OX=3702 GN=SOT11 PE=2 SV=1	7	7		8203.4	10543	10802		2701.9	5790.1	3454.1
O23365	Cytochrome P450 97B3 chloroplastic OS=Arabidopsis thaliana OX=3702 GN=CYP97B3 PE=1 SV=2	4	4		1772.7	4587.3	4098		10396	11716	10064
Q9FN93	Probable LRR receptor-like serine/threonine-protein kinase At5g59680 OS=Arabidopsis thaliana OX=3702 GN=At5g59680 PE=1 SV=1	2	2		671.61	1620.9	233.32		3800.9	4569.4	3822.8
Q96253	ATP synthase subunit epsilon mitochondrial OS=Arabidopsis thaliana OX=3702 GN=At1g51650 PE=1 SV=3	1	1		1919.6	1871.1	2118		213.9	245.1	892.1
Q93V88	Probable protein phosphatase 2C 62 OS=Arabidopsis thaliana OX=3702 GN=At4g33500 PE=2 SV=1	8	8		6703.8	8554.7	9041.9		19647	32161	22588
F4IAG2	Starch synthase 3 chloroplastic/amyloplastic OS=Arabidopsis thaliana OX=3702 GN=SS3 PE=1 SV=1	5	5		11097	8191.6	2349.7		4382.1	3178.7	3374.3
Q9SUA1	DEK domain-containing chromatin-associated protein 3 OS=Arabidopsis thaliana OX=3702 GN=DEK3 PE=1 SV=1	4	4		924.01	450.78	778.65		2419.3	3448.4	2358.8
Q9C8P0	Dihydrolipoyllysine-residue acetyltransferase component 5 of pyruvate dehydrogenase complex chloroplastic OS=Arabidopsis thaliana OX=3702 GN=EMB3003 PE=2 SV=1	5	5		7525.9	23775	27122		5340.7	6769.7	5567.4
Q9LHF1	Leucine-rich repeat extensin-like protein 4 OS=Arabidopsis thaliana OX=3702 GN=LRX4 PE=1 SV=1	2	2		306.32	595.43	384.56		2319.4	1770.8	2035.1
Q41932	Oxygen-evolving enhancer protein 3-2 chloroplastic OS=Arabidopsis thaliana OX=3702 GN=PSBQ2 PE=1 SV=2	10	9		138240	123650	122860		39935	55737	47051
Q9LSW6	1-aminocyclopropane-1-carboxylate oxidase homolog 10 OS=Arabidopsis thaliana OX=3702 GN=At5g43450 PE=2 SV=1	2	2		149.56	590.95	328.76		1219.1	1872.5	1197.8
Q96318	12S seed storage protein CRC OS=Arabidopsis thaliana OX=3702 GN=CRC PE=1 SV=1	9	9		14470	47180	12742		13944	1079.8	1128.7
Q8L4B2	Nuclear transcription factor Y subunit C-9 OS=Arabidopsis thaliana OX=3702 GN=NFYC9 PE=1 SV=1	3	2		831.18	263.69	204.04		1084.5	1550.7	5120.2
Q9SD33	PHAF1 protein At3g51130 OS=Arabidopsis thaliana OX=3702 GN=At3g51130 PE=1 SV=2	1	1		519.15	628.02	179.24		1360.2	3055.3	1329.7
Q8H116	Mannosyl-oligosaccharide 1 2-alpha-mannosidase MNS2 OS=Arabidopsis thaliana OX=3702 GN=MNS2 PE=1 SV=1	2	2		873.62	796.22	358.97		3858.1	2105.1	3861.2
Q9LSW7	1-aminocyclopropane-1-carboxylate oxidase homolog 9 OS=Arabidopsis thaliana OX=3702 GN=At5g43440 PE=2 SV=1	3	2		163.84	536.43	125.43		841.93	1357.9	1727.2
O65896	Cytidine deaminase 1 OS=Arabidopsis thaliana OX=3702 GN=CDA1 PE=1 SV=1	3	3		5629.2	5457.4	3991.1		1798.4	725.56	1831.1
Q0WPR4	Serine carboxypeptidase-like 34 OS=Arabidopsis thaliana OX=3702 GN=SCPL34 PE=2 SV=2	3	3		1377.2	4064.7	5735.2		10495	11828	8896.5
Q9ZVQ3	Glutathione S-transferase Z1 OS=Arabidopsis thaliana OX=3702 GN=GSTZ1 PE=1 SV=1	3	3		15604	13074	10522		25577	33910	43788
Q8VYE5	Glucan endo-1 3-beta-glucosidase 12 OS=Arabidopsis thaliana OX=3702 GN=At4g29360 PE=2 SV=1	2	2		507.29	859.85	740.29		2877.2	2780.8	2744.6
Q9SIY3	Triphosphate tunnel metalloenzyme 3 OS=Arabidopsis thaliana OX=3702 GN=TTM3 PE=1 SV=1	2	2		366.39	315.29	1181.9		2064.2	2849.1	2404.3
P11490	Plastocyanin minor isoform chloroplastic OS=Arabidopsis thaliana OX=3702 GN=PETE PE=1 SV=2	1	1		2413	1955.3	1155		26160	21720	27808
Q8L762	Beta-amylase 6 OS=Arabidopsis thaliana OX=3702 GN=BAM6 PE=2 SV=1	3	3		951.45	309.31	740.91		1863	2911.1	2105.5
A0A1P8AUY4	Midasin OS=Arabidopsis thaliana OX=3702 GN=MDN1 PE=1 SV=1	1	1		615.7	751.02	823.96		4193.8	10506	6777.9
O80504	10 kDa chaperonin 2 chloroplastic OS=Arabidopsis thaliana OX=3702 GN=CPN10-2 PE=2 SV=1	1	1		7678.8	7297.6	6077.9		396	0	439.68
Q6NKW9	Glucan endo-1 3-beta-glucosidase 8 OS=Arabidopsis thaliana OX=3702 GN=At1g64760 PE=2 SV=2	2	2		419.86	250.08	83.688		995.32	746.47	1886.7
Q9FFH6	Fasciclin-like arabinogalactan protein 13 OS=Arabidopsis thaliana OX=3702 GN=FLA13 PE=1 SV=1	1	1		0	0	340.77		2936.9	8871.4	2426.4
Q9SCZ4	Receptor-like protein kinase FERONIA OS=Arabidopsis thaliana OX=3702 GN=FER PE=1 SV=1	1	1		371.96	718.7	244.28		3799.7	5853.4	2830.6
Q9LXK7	Probable pectinesterase/pectinesterase inhibitor 32 OS=Arabidopsis thaliana OX=3702 GN=PME32 PE=2 SV=1	1	1		138.07	187.62	240.57		70.275	237.77	12960
Q6NKX1	Proline dehydrogenase 2 mitochondrial OS=Arabidopsis thaliana OX=3702 GN=POX2 PE=2 SV=1	1	1		199.7	402.4	727.68		3735.6	3480.1	3745.6
P93014	30S ribosomal protein S5 chloroplastic OS=Arabidopsis thaliana OX=3702 GN=rps5 PE=2 SV=1	1	1		3627	3222.3	3391.1		253.3	148.18	426.36
Q9LNI1	UDP-glycosyltransferase 72B3 OS=Arabidopsis thaliana OX=3702 GN=UGT72B3 PE=2 SV=1	1	1		121.96	65.786	143.28		1326.2	4990.5	3400.2
P93026	Vacuolar-sorting receptor 1 OS=Arabidopsis thaliana OX=3702 GN=VSR1 PE=1 SV=2	1	1		35.718	24.259	0		2051.1	3840.3	3457.3
O23049	50S ribosomal protein L6 chloroplastic OS=Arabidopsis thaliana OX=3702 GN=RPL6 PE=2 SV=1	3	3		6029.9	5601.7	4832.5		1674.3	1824.5	2071.3
Q39066	Protein ECS1 OS=Arabidopsis thaliana OX=3702 GN=ECS1 PE=2 SV=1	1	1		2206.1	2694.4	2640.3		0	0	0
Q38998	Potassium channel AKT1 OS=Arabidopsis thaliana OX=3702 GN=AKT1 PE=1 SV=2	1	1		19.933	152.53	36.864		21.735	622.47	7079
Q9C635	Heat stress transcription factor B-4 OS=Arabidopsis thaliana OX=3702 GN=HSFB4 PE=2 SV=1	1	1		6278.8	105.65	110.86		113.77	107.71	109.26
Q8LDP4	Peptidyl-prolyl cis-trans isomerase CYP19-4 OS=Arabidopsis thaliana OX=3702 GN=CYP19-4 PE=1 SV=2	1	1		1926.5	2346.2	1598.6		55.897	66.336	538.37
Q5FV41	Probable folate-biopterin transporter 2 OS=Arabidopsis thaliana OX=3702 GN=At5g25050 PE=2 SV=1	1	1		1261.4	2136.6	1427.6		0	0	0
Q42112	60S acidic ribosomal protein P0-2 OS=Arabidopsis thaliana OX=3702 GN=RPP0B PE=1 SV=2	1	1		0	109.45	165.42		94.249	5781.9	56.645
O48845	Cytochrome b5 isoform B OS=Arabidopsis thaliana OX=3702 GN=CYTB5-B PE=1 SV=1	1	1		142.98	54.579	0		2898.8	473.04	1992.1
Q9FHW7	SKP1-like protein 1B OS=Arabidopsis thaliana OX=3702 GN=SKP1B PE=1 SV=1	2	1		0	48.301	180.38		1318.8	2118.6	1647.7
Q9FFB2	Putative serine carboxypeptidase-like 54 OS=Arabidopsis thaliana OX=3702 GN=SCPL54 PE=5 SV=1	1	1		166.11	95.908	207.3		921.29	2413.1	1698.9
Q8GRL7	Tubulin-folding cofactor E OS=Arabidopsis thaliana OX=3702 GN=TFCE PE=2 SV=1	1	1		164.02	80.851	85.617		196.29	521.58	3785
Q43349	29 kDa ribonucleoprotein chloroplastic OS=Arabidopsis thaliana OX=3702 GN=CP29A PE=2 SV=2	3	1		1593.4	2093.2	273.72		107.31	0	206.97
Q9FJE8	Probable histone H2A.7 OS=Arabidopsis thaliana OX=3702 GN=At5g59870 PE=1 SV=1	1	1		1497.9	1372.7	1456.7		0	0	114.95
Q9LHE7	Phytochrome-associated serine/threonine-protein phosphatase 3 OS=Arabidopsis thaliana OX=3702 GN=FYPP3 PE=1 SV=1	1	1		1052.9	1384.8	1091		109.12	0	233.62
Q9FGH4	Glucan endo-1 3-beta-glucosidase 9 OS=Arabidopsis thaliana OX=3702 GN=At5g58480 PE=2 SV=1	1	1		150.91	146.63	53.671		346.22	2914.1	253.91
Q9S745	Lipase-like PAD4 OS=Arabidopsis thaliana OX=3702 GN=PAD4 PE=1 SV=1	1	1		917.84	0	1852.4		0	0	302.59
Q8LGI3	Actin-related protein 2/3 complex subunit 2A OS=Arabidopsis thaliana OX=3702 GN=ARPC2A PE=1 SV=1	1	1		0	60.705	0		916.23	1051.6	1290.9
Q9ZW04	Tropinone reductase homolog At2g29170 OS=Arabidopsis thaliana OX=3702 GN=At2g29170 PE=3 SV=1	2	1		153.4	0	110.34		549.47	1367.5	954.72
Q9LD28	Histone H2A.6 OS=Arabidopsis thaliana OX=3702 GN=RAT5 PE=1 SV=1	1	1		0	0	0		125.11	2613.1	377.74
Q9M9H3	Embryogenesis-like protein OS=Arabidopsis thaliana OX=3702 GN=EML PE=1 SV=1	1	1		0	178.32	0		616.54	1130	897.69
P92976	Protein STRICTOSIDINE SYNTHASE-LIKE 11 OS=Arabidopsis thaliana OX=3702 GN=SSL11 PE=2 SV=2	1	1		0	58.684	204.44		1179.9	562.67	817.33
Q8L7S8	DEAD-box ATP-dependent RNA helicase 3 chloroplastic OS=Arabidopsis thaliana OX=3702 GN=RH3 PE=1 SV=2	1	1		962.69	778.34	832.45		0	0	99.725
O80646	40S ribosomal protein S15a-3 OS=Arabidopsis thaliana OX=3702 GN=RPS15AC PE=2 SV=2	1	1		163.57	814.91	1379.2		62.942	158.12	0
Q9FMA9	Germin-like protein subfamily 1 member 10 OS=Arabidopsis thaliana OX=3702 GN=At5g38930 PE=3 SV=1	1	1		0	194.21	0		586.5	223.21	1385
Q944Z5	Probable 2-oxoglutarate-dependent dioxygenase AOP1 (Fragment) OS=Arabidopsis thaliana OX=3702 GN=AOP1 PE=2 SV=1	1	1		0	211.92	0		586.05	984.74	567.01
Q42525	Hexokinase-1 OS=Arabidopsis thaliana OX=3702 GN=HXK1 PE=1 SV=2	1	1		147.39	0	0		248.54	510.89	1098.5
Q9LZ08	Protein MODIFIER OF SNC1 11 OS=Arabidopsis thaliana OX=3702 GN=MOS11 PE=1 SV=1	1	1		118.43	0	0		1288	65.471	697.53
Q9C503	Protein NDH-DEPENDENT CYCLIC ELECTRON FLOW 5 OS=Arabidopsis thaliana OX=3702 GN=NDF5 PE=2 SV=1	1	1		593.07	660.19	649.95		0	0	0
F4ILR7	DExH-box ATP-dependent RNA helicase DExH1 OS=Arabidopsis thaliana OX=3702 GN=At2g35920 PE=2 SV=1	1	1		749.08	596.98	362.36		199.02	0	0
Q94AF0	Pre-mRNA cleavage factor Im 25 kDa subunit 1 OS=Arabidopsis thaliana OX=3702 GN=CFIS1 PE=1 SV=1	1	1		783.92	542.64	370.4		95.557	0	73.685
Q9M439	Branched-chain-amino-acid aminotransferase 2 chloroplastic OS=Arabidopsis thaliana OX=3702 GN=BCAT2 PE=1 SV=1	1	1		0	0	0		268.23	446.73	681.02
F4IG73	BEACH domain-containing protein C2 OS=Arabidopsis thaliana OX=3702 GN=BCHC2 PE=1 SV=1	1	1		23.941	98.623	0		433.93	238.58	619.78
O65251	Flap endonuclease 1 OS=Arabidopsis thaliana OX=3702 GN=FEN1 PE=3 SV=2	1	1		0	0	0		548.93	325.26	491.41
Q9C8F1	Probable eukaryotic translation initiation factor 5-1 OS=Arabidopsis thaliana OX=3702 GN=At1g36730 PE=2 SV=1	1	1		0	0	0		0	711.78	593.03
Q93VH9	40S ribosomal protein S4-1 OS=Arabidopsis thaliana OX=3702 GN=RPS4A PE=2 SV=1	1	1		119.93	0	0		327.3	472.5	325.62
Q9LW62	Casein kinase 1-like protein 10 OS=Arabidopsis thaliana OX=3702 GN=CKL10 PE=2 SV=1	3	1		213.2	147.04	823.45		0	0	78.631
Q940Q1	Probable pectate lyase 1 OS=Arabidopsis thaliana OX=3702 GN=At1g04680 PE=2 SV=2	1	1		137.68	377.73	576.64		0	0	0
P36212	50S ribosomal protein L12-3 chloroplastic OS=Arabidopsis thaliana OX=3702 GN=RPL12C PE=2 SV=2	1	1		425.07	424.41	173.95		0	0	0
Q9FFF6	Jasmonate-induced oxygenase 2 OS=Arabidopsis thaliana OX=3702 GN=JOX2 PE=1 SV=1	1	1		0	0	0		294.87	264.04	355.17
O80517	Uclacyanin-2 OS=Arabidopsis thaliana OX=3702 GN=At2g44790 PE=2 SV=1	1	1		0	0	61.934		479.86	108.78	332.4
O04719	Protein phosphatase 2C 77 OS=Arabidopsis thaliana OX=3702 GN=ABI2 PE=1 SV=1	1	1		0	0	0		172.14	139.75	619.8
Q8S944	Dynamin-related protein 3A OS=Arabidopsis thaliana OX=3702 GN=DRP3A PE=1 SV=2	1	1		141.04	489.57	316.18		0	0	0
Q9SMP0	Nuclear transcription factor Y subunit C-1 OS=Arabidopsis thaliana OX=3702 GN=NFYC1 PE=1 SV=1	2	1		59.688	0	0		0	326.06	520.88
Q9LLL8	Subtilisin-like protease SBT4.14 OS=Arabidopsis thaliana OX=3702 GN=SBT4.14 PE=2 SV=1	1	1		76.142	252.12	475.56		0	0	0
O22558	Serine/threonine-protein kinase STY8 OS=Arabidopsis thaliana OX=3702 GN=STY8 PE=1 SV=2	1	1		289.08	134.66	344.8		0	0	0
Q9T043	60S ribosomal protein L14-2 OS=Arabidopsis thaliana OX=3702 GN=RPL14B PE=1 SV=1	1	1		397.85	199.1	129.84		0	0	0
Q9FHR8	Delta(3 5)-Delta(2 4)-dienoyl-CoA isomerase peroxisomal OS=Arabidopsis thaliana OX=3702 GN=DCI1 PE=1 SV=1	1	1		666.85	72.885	0		0	0	0
Q9LU60	RNA pseudouridine synthase 7 OS=Arabidopsis thaliana OX=3702 GN=At5g51140 PE=2 SV=1	1	1		307.61	0	326.81		0	0	0
Q8GXS3	Pre-mRNA cleavage factor Im 25 kDa subunit 2 OS=Arabidopsis thaliana OX=3702 GN=CFIS2 PE=1 SV=1	1	1		263.44	229.74	157.42		0	0	0
Q8L9A9	Probable xyloglucan endotransglucosylase/hydrolase protein 8 OS=Arabidopsis thaliana OX=3702 GN=XTH8 PE=2 SV=2	1	1		449.44	65.91	140.42		0	0	0
Q9LXW7	Endoribonuclease Dicer homolog 3 OS=Arabidopsis thaliana OX=3702 GN=DCL3 PE=1 SV=2	1	1		0	0	0		0	687.77	0
Q42538	Serine acetyltransferase 5 OS=Arabidopsis thaliana OX=3702 GN=SAT5 PE=1 SV=1	1	1		250.22	193.89	99.336		0	0	0
Q9FJN7	LanC-like protein GCL1 OS=Arabidopsis thaliana OX=3702 GN=GCL1 PE=2 SV=1	1	1		0	0	0		0	247.34	313.62
Q9SHF3	Protein argonaute 2 OS=Arabidopsis thaliana OX=3702 GN=AGO2 PE=1 SV=1	1	1		235.81	0	309.69		0	0	0
F4IS91	Protein SHORT ROOT IN SALT MEDIUM 1 OS=Arabidopsis thaliana OX=3702 GN=RSA1 PE=1 SV=1	1	1		157.12	134.75	247.46		0	0	0
Q9ZPY2	Laccase-6 OS=Arabidopsis thaliana OX=3702 GN=LAC6 PE=2 SV=1	1	1		0	0	0		144.81	180.2	153.05
Q9FLI4	Subtilisin-like protease SBT1.3 OS=Arabidopsis thaliana OX=3702 GN=SBT1.3 PE=2 SV=1	1	1		0	0	485.5		0	0	0
Q8LE47	Pentatricopeptide repeat-containing protein At1g61870 mitochondrial OS=Arabidopsis thaliana OX=3702 GN=PPR336 PE=2 SV=2	1	1		0	0	0		195.17	216.95	0
Q8LEV7	Probable 6-phosphogluconolactonase 5 OS=Arabidopsis thaliana OX=3702 GN=PGL5 PE=2 SV=2	1	1		120.83	0	284.1		0	0	0
Q9ZUV0	UDP-glycosyltransferase 86A2 OS=Arabidopsis thaliana OX=3702 GN=UGT86A2 PE=2 SV=1	1	1		0	88.672	313.29		0	0	0
Q9SZD5	L-type lectin-domain containing receptor kinase V.9 OS=Arabidopsis thaliana OX=3702 GN=LECRK59 PE=2 SV=1	1	1		46.432	337.22	0		0	0	0
O22874	Expansin-A8 OS=Arabidopsis thaliana OX=3702 GN=EXPA8 PE=2 SV=1	1	1		0	0	387.97		0	0	0
O82291	Probable plastid-lipid-associated protein 3 chloroplastic OS=Arabidopsis thaliana OX=3702 GN=PAP3 PE=1 SV=1	6	6		34992	33248	36718		89134	66527	83927
Q9FHJ2	Probable disease resistance protein At5g45440 OS=Arabidopsis thaliana OX=3702 GN=At5g45440 PE=2 SV=1	1	1		0	33.01	286.19		0	0	0
Q8LGI8	N-terminal acetyltransferase B complex catalytic subunit NAA20 OS=Arabidopsis thaliana OX=3702 GN=NAA20 PE=1 SV=1	1	1		0	0	0		113.93	0	168.91
Q93Y01	Ubiquitin carboxyl-terminal hydrolase 9 OS=Arabidopsis thaliana OX=3702 GN=UBP9 PE=2 SV=1	1	1		0	0	0		0	0	292.73
Q9LNP9	Protein phosphatase 2C 7 OS=Arabidopsis thaliana OX=3702 GN=HAB2 PE=1 SV=2	1	1		0	0	0		76.771	0	175.87
Q6DYE4	Uncharacterized protein At1g26090 chloroplastic OS=Arabidopsis thaliana OX=3702 GN=At1g26090 PE=1 SV=1	1	1		0	0	0		0	181.63	56.092
O65693	Probable ribosome-binding factor A chloroplastic OS=Arabidopsis thaliana OX=3702 GN=At4g34730 PE=2 SV=2	1	1		127.35	0	0		0	0	0
Q8W0Z9	Carbon catabolite repressor protein 4 homolog 1 OS=Arabidopsis thaliana OX=3702 GN=CCR4-1 PE=2 SV=1	1	1		0	0	0		0	0	84.072
P42801	Inositol-3-phosphate synthase isozyme 1 OS=Arabidopsis thaliana OX=3702 GN=IPS1 PE=1 SV=3	5	4		9105.4	8196.6	9415.1		15778	21939	18441
Q9ZQG4	UDP-glycosyltransferase 73B5 OS=Arabidopsis thaliana OX=3702 GN=UGT73B5 PE=2 SV=1	4	4		2442.6	3212.2	3367.2		8736.2	8340.3	10293
Q9LQF2	Alkaline/neutral invertase CINV1 OS=Arabidopsis thaliana OX=3702 GN=CINV1 PE=1 SV=1	3	3		6091.2	5006.9	5942.1		1811.5	1435.9	2661.2
P31168	Dehydrin COR47 OS=Arabidopsis thaliana OX=3702 GN=COR47 PE=1 SV=2	12	10		20453	18343	13147		50094	45833	37230
Q9SJ05	Shikimate kinase 1 chloroplastic OS=Arabidopsis thaliana OX=3702 GN=SK1 PE=1 SV=2	3	2		289.63	175.08	444.77		1285.2	1159.5	1452
Q8VY84	Probable UMP-CMP kinase 1 OS=Arabidopsis thaliana OX=3702 GN=UMK1 PE=2 SV=1	2	2		2639.2	2763.4	2177.2		5843.3	6789.4	6917
Q9FE62	Thioredoxin-like protein YLS8 OS=Arabidopsis thaliana OX=3702 GN=YLS8 PE=1 SV=1	1	1		186.08	4684	128.6		79.381	213.18	406.26
Q8W4Q4	MA3 DOMAIN-CONTAINING TRANSLATION REGULATORY FACTOR 3 OS=Arabidopsis thaliana OX=3702 GN=MRF3 PE=1 SV=1	3	2		6425.5	5429.7	4916.2		1746.7	1677	1719.7
Q9C7U5	Glucan endo-1 3-beta-glucosidase 2 OS=Arabidopsis thaliana OX=3702 GN=At1g66250 PE=2 SV=2	1	1		125.22	152.91	115.76		384.01	1854.9	532.06
Q9LDD8	Methylcrotonoyl-CoA carboxylase beta chain mitochondrial OS=Arabidopsis thaliana OX=3702 GN=MCCB PE=2 SV=1	1	1		3663.2	4190.1	2876.4		1050.5	0	501.45
P0C894	Putative pentatricopeptide repeat-containing protein At2g02150 OS=Arabidopsis thaliana OX=3702 GN=At2g02150 PE=3 SV=1	1	1		152.51	144.5	143.59		149.54	2819.7	107.83
Q0WWQ1	Autophagy-related protein 3 OS=Arabidopsis thaliana OX=3702 GN=ATG3 PE=1 SV=2	2	2		475.82	346.09	149.96		581.7	1258.6	1663.4
Q9M088	Glucan endo-1 3-beta-glucosidase 5 OS=Arabidopsis thaliana OX=3702 GN=At4g31140 PE=2 SV=1	4	4		7548.8	9115.7	4707.9		14909	22354	20141
Q84VX3	Aberrant root formation protein 4 OS=Arabidopsis thaliana OX=3702 GN=ALF4 PE=1 SV=2	2	2		126.64	818.03	794.3		2921	1631.2	2183.6
P56757	ATP synthase subunit alpha chloroplastic OS=Arabidopsis thaliana OX=3702 GN=atpA PE=1 SV=1	19	18		125080	129380	125680		219620	219370	184310
Q9CAJ0	Protein phosphatase 2C 16 OS=Arabidopsis thaliana OX=3702 GN=HAB1 PE=1 SV=1	2	2		784.34	1037.7	751.47		4140	2274	2702.3
Q9SV64	Oleoyl-acyl carrier protein thioesterase 2 chloroplastic OS=Arabidopsis thaliana OX=3702 GN=FATA2 PE=2 SV=1	1	1		875.27	2327.8	5069.4		447.4	546.58	251.56
Q8L799	Inositol oxygenase 1 OS=Arabidopsis thaliana OX=3702 GN=MIOX1 PE=2 SV=1	2	2		634.88	507.35	0		1409.5	1203	2145
O80940	Protein trichome birefringence-like 15 OS=Arabidopsis thaliana OX=3702 GN=TBL15 PE=3 SV=1	2	2		0	198.01	480.72		896.86	728.93	850.64
Q9SJ81	Fasciclin-like arabinogalactan protein 7 OS=Arabidopsis thaliana OX=3702 GN=FLA7 PE=2 SV=1	1	1		1351.9	4648.5	11019		15707	14432	12041
Q9FME2	Nuclear transport factor 2 OS=Arabidopsis thaliana OX=3702 GN=NTF2 PE=1 SV=1	3	3		3871.3	6994.4	7644.2		13924	17560	14772
O49377	Vesicle-associated membrane protein 711 OS=Arabidopsis thaliana OX=3702 GN=VAMP711 PE=1 SV=2	3	3		1108.6	1583.9	1719.4		689.11	455.66	263.84
Q9ZWT1	Lipoyl synthase mitochondrial OS=Arabidopsis thaliana OX=3702 GN=LIP1 PE=1 SV=1	2	2		1200.5	674.51	1207.6		307.17	209.03	277.98
Q9LV17	Transcription factor bHLH79 OS=Arabidopsis thaliana OX=3702 GN=BHLH79 PE=1 SV=1	1	1		1882.8	2483.7	2842.9		320.18	788.19	40.233
Q9FZA2	Non-classical arabinogalactan protein 31 OS=Arabidopsis thaliana OX=3702 GN=AGP31 PE=1 SV=1	3	3		25085	27065	23891		65901	38495	56612
Q6NPM8	Bifunctional phosphatase IMPL2 chloroplastic OS=Arabidopsis thaliana OX=3702 GN=HISN7 PE=1 SV=1	4	4		4272.4	6975.5	7213.7		13336	15559	14676
Q945M1	NADH dehydrogenase [ubiquinone] 1 beta subcomplex subunit 9 OS=Arabidopsis thaliana OX=3702 GN=CIB22 PE=1 SV=1	4	4		6312	5829.4	6366.8		2589.5	3120.1	2182
O65621	Probable cinnamyl alcohol dehydrogenase 6 OS=Arabidopsis thaliana OX=3702 GN=CAD6 PE=2 SV=1	1	1		0	0	140.91		369.93	241.47	265.1
Q9ZST4	Nitrogen regulatory protein P-II homolog OS=Arabidopsis thaliana OX=3702 GN=GLB1 PE=1 SV=1	5	5		40878	44024	38984		84731	62306	83852
Q8L710	Cysteine-rich receptor-like protein kinase 17 OS=Arabidopsis thaliana OX=3702 GN=CRK17 PE=2 SV=2	2	1		170.88	242.76	667.48		1751.7	1439.3	3346
Q8W4D6	Protein HIGH CHLOROPHYLL FLUORESCENCE PHENOTYPE 173 chloroplastic OS=Arabidopsis thaliana OX=3702 GN=HCF173 PE=1 SV=1	6	6		20690	24798	21428		13231	3923.9	7714.5
Q9ZUJ5	Metalloendoproteinase 5-MMP OS=Arabidopsis thaliana OX=3702 GN=5MMP PE=1 SV=1	1	1		78.941	178.45	90.964		522.96	1026	552.91
Q9FK07	CLP protease regulatory subunit CLPX1 mitochondrial OS=Arabidopsis thaliana OX=3702 GN=CLPX1 PE=2 SV=1	1	1		558.4	450.8	172.85		166.74	0	28.627
Q9ZUU4	RNA-binding protein CP29B chloroplastic OS=Arabidopsis thaliana OX=3702 GN=CP29B PE=1 SV=1	9	7		235850	7551.4	3278.6		9324.5	23739	10016
O80574	4-hydroxy-tetrahydrodipicolinate reductase 1 chloroplastic OS=Arabidopsis thaliana OX=3702 GN=DAPB1 PE=1 SV=2	3	3		3024.4	3581.8	3917.8		8055.1	10257	11151
Q42403	Thioredoxin H3 OS=Arabidopsis thaliana OX=3702 GN=TRX3 PE=1 SV=1	8	8		118820	114570	106040		184140	157250	161040
Q9SR59	Monodehydroascorbate reductase 3 OS=Arabidopsis thaliana OX=3702 GN=MDAR3 PE=2 SV=1	1	1		3104.4	3879.9	7286.9		13253	51736	18031
O81884	L-galactose dehydrogenase OS=Arabidopsis thaliana OX=3702 GN=LGALDH PE=1 SV=1	2	2		1152.6	1962.8	1758.6		2064.5	8349.6	5011.9
Q38873	Calcium-dependent protein kinase 7 OS=Arabidopsis thaliana OX=3702 GN=CPK7 PE=2 SV=1	1	1		304.05	210.95	606.62		261.92	5929.9	370.47
Q9LXV0	UDP-glycosyltransferase 92A1 OS=Arabidopsis thaliana OX=3702 GN=UGT92A1 PE=2 SV=1	3	3		3909.7	3987.1	4854.1		9669.4	12113	11953
Q8VY01	Serine carboxypeptidase-like 46 OS=Arabidopsis thaliana OX=3702 GN=SCPL46 PE=2 SV=1	7	7		10875	37945	9766.4		7212	7734.6	5922
Q8GZ99	Leucine-rich repeat receptor protein kinase HPCA1 OS=Arabidopsis thaliana OX=3702 GN=HPCA1 PE=1 SV=1	1	1		2516.9	3841.5	1011.7		12768	14138	15000
P42762	Chaperone protein ClpD chloroplastic OS=Arabidopsis thaliana OX=3702 GN=CLPD PE=1 SV=1	9	9		8861.9	6500.9	7770.9		22505	17235	15780
O04716	DNA mismatch repair protein MSH6 OS=Arabidopsis thaliana OX=3702 GN=MSH6 PE=1 SV=2	1	1		160.92	784.38	1464.5		5649.9	6583.4	1380.9
Q9SX29	ATP-dependent Clp protease adapter protein CLPS1 chloroplastic OS=Arabidopsis thaliana OX=3702 GN=CPLS1 PE=1 SV=1	2	2		698.59	797.02	478.62		1882.8	1859.4	2231.7
Q9SB81	Peroxidase 42 OS=Arabidopsis thaliana OX=3702 GN=PER42 PE=1 SV=2	2	2		6749	6131.4	6299.9		3380	2625	2202.7
Q8L3R2	Probable calcium-binding protein CML41 OS=Arabidopsis thaliana OX=3702 GN=CML41 PE=2 SV=2	1	1		2640.1	2213.3	5701.9		176.52	1437	328.86
Q7G193	Indole-3-acetaldehyde oxidase OS=Arabidopsis thaliana OX=3702 GN=AAO1 PE=1 SV=2	1	1		64.417	0	0		226.71	0	130.12
Q9ZWT2	Cytochrome B5 isoform D OS=Arabidopsis thaliana OX=3702 GN=CYTB5-D PE=1 SV=1	3	3		1343.4	1931.2	1323.5		4923.4	2472.8	3880.1
Q9S7R3	Protein LIGHT-DEPENDENT SHORT HYPOCOTYLS 10 OS=Arabidopsis thaliana OX=3702 GN=LSH10 PE=1 SV=1	1	1		680.51	630.26	486.05		57.105	151.23	124.25
Q84P23	4-coumarate--CoA ligase-like 9 OS=Arabidopsis thaliana OX=3702 GN=4CLL9 PE=1 SV=2	4	4		15083	12592	12347		5885.4	5794.2	6744.1
Q76FS5	Solanesyl diphosphate synthase 2 chloroplastic OS=Arabidopsis thaliana OX=3702 GN=SPS2 PE=1 SV=1	3	2		10863	10398	14909		4512.7	2884.9	4862.8
Q9M9H4	Protein PIGMENT DEFECTIVE 338 chloroplastic OS=Arabidopsis thaliana OX=3702 GN=PDE338 PE=1 SV=1	1	1		0	616.1	870.81		0	277.5	0
Q8W034	Heterogeneous nuclear ribonucleoprotein 1 OS=Arabidopsis thaliana OX=3702 GN=RNP1 PE=1 SV=1	1	1		0	69.39	0		210.22	0	162.64
P0DI79	UPF0496 protein At3g28300 OS=Arabidopsis thaliana OX=3702 GN=At3g28300 PE=2 SV=1	2	2		6003.5	2605	1644.7		331.2	754.03	2227.6
Q39224	Protein SRG1 OS=Arabidopsis thaliana OX=3702 GN=SRG1 PE=2 SV=1	4	4		3062.1	1079.9	1769.1		5713.3	5334.6	4956
Q9FRL8	Glutathione S-transferase DHAR2 OS=Arabidopsis thaliana OX=3702 GN=DHAR2 PE=1 SV=1	6	6		10021	7505.6	5438.4		13096	15681	20409
Q9LE33	Glyoxylate/hydroxypyruvate reductase HPR3 OS=Arabidopsis thaliana OX=3702 GN=HPR3 PE=2 SV=1	1	1		206.9	559.88	583.7		980.88	3609.4	2347.1
Q9LVH5	Outer envelope protein 64 chloroplastic OS=Arabidopsis thaliana OX=3702 GN=OEP64 PE=1 SV=1	1	1		408.91	175.92	38.451		871.57	697.91	1635.8
Q9M4A2	Meiotic recombination protein SPO11-1 OS=Arabidopsis thaliana OX=3702 GN=SPO11-1 PE=1 SV=1	1	1		12989	8904.3	7749		4376.2	0	1536.2
P45951	DNA-(apurinic or apyrimidinic site) endonuclease chloroplastic OS=Arabidopsis thaliana OX=3702 GN=ARP PE=1 SV=2	1	1		0	349.04	420.16		1567.1	1217	1135.9
Q9FK51	ADP-glucose phosphorylase OS=Arabidopsis thaliana OX=3702 GN=At5g18200 PE=1 SV=1	4	4		6506.2	5311.8	2076.8		10490	7795.2	12283
Q940G6	Gibberellin receptor GID1C OS=Arabidopsis thaliana OX=3702 GN=GID1C PE=1 SV=1	2	2		420.73	748.12	444.51		1720.7	1539.8	1869
P33157	Glucan endo-1 3-beta-glucosidase acidic isoform OS=Arabidopsis thaliana OX=3702 GN=BG2 PE=1 SV=2	6	6		21601	27391	29054		12944	9978.5	14313
Q8VY22	Protein trichome birefringence-like 38 OS=Arabidopsis thaliana OX=3702 GN=TBL38 PE=2 SV=1	6	6		6445.9	7968.6	9256.9		16685	14369	14553
Q9SQR4	NADPH-dependent aldehyde reductase-like protein chloroplastic OS=Arabidopsis thaliana OX=3702 GN=At3g03980 PE=3 SV=1	2	1		1864.2	518.02	1189.5		185.1	196.2	328.19
Q43727	Glucose-6-phosphate 1-dehydrogenase 1 chloroplastic OS=Arabidopsis thaliana OX=3702 GN=G6PD1 PE=1 SV=2	6	5		7793.1	8339.4	19975		4575.6	7332.8	3990.4
Q8LDI5	Thioredoxin-like protein CXXS1 OS=Arabidopsis thaliana OX=3702 GN=CXXS1 PE=2 SV=2	1	1		385.18	0	0		650.63	269.75	1007.5
O64733	UDP-glycosyltransferase 87A2 OS=Arabidopsis thaliana OX=3702 GN=UGT87A2 PE=1 SV=1	6	6		4375.6	3808.1	4647.5		7479.9	7676.4	7948.1
Q9LEX1	Calcium-dependent lipid-binding protein OS=Arabidopsis thaliana OX=3702 GN=CLB PE=1 SV=1	2	2		2055.4	1662.4	1652.7		3609.3	5210.8	5988.9
Q9LR02	Histone H3-like 3 OS=Arabidopsis thaliana OX=3702 GN=At1g75600 PE=2 SV=3	1	1		1545.3	1497.9	1544.8		180.49	749.8	0
O23299	Enoyl-CoA delta isomerase 2 peroxisomal OS=Arabidopsis thaliana OX=3702 GN=ECI2 PE=1 SV=1	3	3		11790	10102	9645.1		5303.7	4729	6244.4
Q8VXZ9	Polyadenylate-binding protein RBP47B' OS=Arabidopsis thaliana OX=3702 GN=RBP47B' PE=2 SV=1	5	5		2915.8	2227.4	1893.1		3915.5	5088.4	4480
Q8GYK2	Probable carboxylesterase SOBER1-like OS=Arabidopsis thaliana OX=3702 GN=At4g22300 PE=2 SV=1	3	3		2981.3	1541.4	1780.8		3225.4	5519.9	5520.4
Q9M0M5	Scarecrow-like protein 13 OS=Arabidopsis thaliana OX=3702 GN=SCL13 PE=2 SV=2	2	2		115.56	478.51	1365.9		2125.3	2247.7	1070.4
Q9FLQ4	Dihydrolipoyllysine-residue succinyltransferase component of 2-oxoglutarate dehydrogenase complex 1 mitochondrial OS=Arabidopsis thaliana OX=3702 GN=At5g55070 PE=1 SV=1	1	1		973.45	547.09	568.81		326.68	0	101.88
Q9C801	Protein MOS2 OS=Arabidopsis thaliana OX=3702 GN=MOS2 PE=2 SV=1	2	2		509.96	256.32	66.844		896.63	580.03	958.38
Q8H136	DEAD-box ATP-dependent RNA helicase 14 OS=Arabidopsis thaliana OX=3702 GN=RH14 PE=1 SV=2	1	1		611.43	810.75	501.72		247.33	0	159.55
O22907	DEAD-box ATP-dependent RNA helicase 24 OS=Arabidopsis thaliana OX=3702 GN=RH24 PE=1 SV=2	2	2		391.94	667.65	690.62		2066	545.75	2177.3
O64903	Nucleoside diphosphate kinase II chloroplastic OS=Arabidopsis thaliana OX=3702 GN=NDPK2 PE=1 SV=2	6	6		14059	18431	16720		50453	61193	47814
Q9FZ27	Germin-like protein subfamily 2 member 2 OS=Arabidopsis thaliana OX=3702 GN=At1g02335 PE=2 SV=1	2	1		1896	0	2279.5		5190.9	7928.7	6059.3
Q9SY73	NADPH-dependent pterin aldehyde reductase OS=Arabidopsis thaliana OX=3702 GN=At1g10310 PE=1 SV=1	3	3		2749.2	736.18	1012.8		4024.4	3706.5	3429.5
Q9STY4	Riboflavin biosynthesis protein PYRR chloroplastic OS=Arabidopsis thaliana OX=3702 GN=PYRR PE=1 SV=1	1	1		1067.9	463.45	650.76		303.31	84.745	83.338
Q6AWU6	Probable thiol methyltransferase 2 OS=Arabidopsis thaliana OX=3702 GN=HOL3 PE=1 SV=1	1	1		231.47	0	327.04		1077.2	1456.5	41.352
O65472	Putative cysteine-rich receptor-like protein kinase 12 OS=Arabidopsis thaliana OX=3702 GN=CRK12 PE=3 SV=3	3	2		669.31	638.8	635.39		1262.6	2692.1	1248
Q67XC4	Protein trichome birefringence-like 40 OS=Arabidopsis thaliana OX=3702 GN=TBL40 PE=2 SV=2	4	4		17274	4096.3	8366.1		28416	25864	13074
O23722	Diphosphomevalonate decarboxylase MVD1 peroxisomal OS=Arabidopsis thaliana OX=3702 GN=MVD1 PE=1 SV=1	4	3		4307.4	4597.6	3905.4		2038.4	1280.5	1774.6
Q9SCV0	Beta-galactosidase 12 OS=Arabidopsis thaliana OX=3702 GN=BGAL12 PE=2 SV=1	2	1		0	153.67	0		345.26	359.18	0
Q9LT75	Phosphatidylinositol 3 4 5-trisphosphate 3-phosphatase and protein-tyrosine-phosphatase PTEN2A OS=Arabidopsis thaliana OX=3702 GN=PTEN2A PE=1 SV=1	7	7		13992	13368	9463.5		21258	17569	24972
Q96319	Enhancer of rudimentary homolog OS=Arabidopsis thaliana OX=3702 GN=At5g10810 PE=3 SV=1	1	1		237.49	2334	229.53		96.915	355.95	168.04
Q9SVA6	Developmentally-regulated G-protein 3 OS=Arabidopsis thaliana OX=3702 GN=DRG3 PE=1 SV=1	5	5		5145.5	3807.8	3562.3		1988.9	2198.3	2302.8
Q9ZW27	Glutathione S-transferase U4 OS=Arabidopsis thaliana OX=3702 GN=GSTU4 PE=1 SV=1	1	1		91.505	98.095	274.08		365.54	397.32	1319.4
Q9SP02	Peptidyl-prolyl cis-trans isomerase CYP20-1 OS=Arabidopsis thaliana OX=3702 GN=CYP20-1 PE=1 SV=1	2	2		1775	1560.7	1181.6		630.7	439.82	682.38
Q93Z24	Beta-galactosidase 17 OS=Arabidopsis thaliana OX=3702 GN=BGAL17 PE=2 SV=1	2	2		1286.7	1219.9	854.76		2544.1	2812.4	3317.3
Q9FVC8	4-hydroxy-tetrahydrodipicolinate synthase 2 chloroplastic OS=Arabidopsis thaliana OX=3702 GN=DHDPS2 PE=1 SV=2	2	1		473.95	0	0		0	106.2	0
Q9SR70	Peptidyl-prolyl cis-trans isomerase FKBP16-4 chloroplastic OS=Arabidopsis thaliana OX=3702 GN=FKBP16-4 PE=1 SV=1	6	6		13177	7293.9	5085.4		7705.8	25974	14256
Q681Y3	Putative transferase At1g60990 chloroplastic OS=Arabidopsis thaliana OX=3702 GN=At1g60990 PE=1 SV=1	3	3		2154	2385.7	40573		4767.8	6190.9	3584.3
Q9SV21	Coatomer subunit beta-1 OS=Arabidopsis thaliana OX=3702 GN=At4g31480 PE=3 SV=2	8	8		7726.2	4140.7	3503.3		9141.4	10449	10301
Q8S929	Cysteine protease ATG4a OS=Arabidopsis thaliana OX=3702 GN=ATG4A PE=2 SV=1	1	1		98.224	72.882	16.382		12.925	21.649	794.57
Q94B74	Nudix hydrolase 2 OS=Arabidopsis thaliana OX=3702 GN=NUDT2 PE=1 SV=1	4	4		4068.6	4148.6	5192.8		8516.2	10088	10202
Q8RWQ9	Thiol protease aleurain-like OS=Arabidopsis thaliana OX=3702 GN=At3g45310 PE=2 SV=1	2	1		4791	3248.7	10449		4713.9	1095.8	1193.9
Q9SSK9	MLP-like protein 28 OS=Arabidopsis thaliana OX=3702 GN=MLP28 PE=1 SV=1	4	4		4950.4	5628.7	5247.6		3088.7	1605.5	1331.3
Q9FE06	Protein EXORDIUM-like 2 OS=Arabidopsis thaliana OX=3702 GN=EXL2 PE=2 SV=1	2	2		3504.7	3692.8	3397.1		8586.6	8767.7	8813.8
Q9FVR6	Uncharacterized protein At1g32220 chloroplastic OS=Arabidopsis thaliana OX=3702 GN=At1g32220 PE=1 SV=1	2	2		61152	49111	57805		119010	92301	113360
Q9LFE4	WEB family protein At5g16730 chloroplastic OS=Arabidopsis thaliana OX=3702 GN=At5g16730 PE=1 SV=1	3	3		8845.7	806.4	9001.4		2647.1	1277.2	2373.4
F4IH25	Ribosome biogenesis protein BOP1 homolog OS=Arabidopsis thaliana OX=3702 GN=BOP1 PE=1 SV=1	1	1		627.36	2344.7	1545		339.73	391.55	332.27
O23403	PsbP domain-containing protein 1 chloroplastic OS=Arabidopsis thaliana OX=3702 GN=PPD1 PE=1 SV=1	4	4		24590	22944	14292		21378	26775	28641
Q94JX5	LIM domain-containing protein WLIM1 OS=Arabidopsis thaliana OX=3702 GN=WLIM1 PE=1 SV=1	2	2		9530.9	12539	12536		9490.8	3937.1	4404
Q8GWE0	Pentatricopeptide repeat-containing protein At4g16390 chloroplastic OS=Arabidopsis thaliana OX=3702 GN=P67 PE=1 SV=3	1	1		1184.1	1273.6	1701.6		427.78	187.26	373.28
Q9S9N9	Cinnamoyl-CoA reductase 1 OS=Arabidopsis thaliana OX=3702 GN=CCR1 PE=1 SV=1	4	4		4430.5	4627.3	5535.1		8592.8	11762	8008.6
Q9LIN5	Eukaryotic translation initiation factor 4B1 OS=Arabidopsis thaliana OX=3702 GN=EIF4B1 PE=1 SV=1	3	1		338.36	612.61	356.76		124.06	41.458	145.79
Q8VZ74	GTPase ERA-like chloroplastic OS=Arabidopsis thaliana OX=3702 GN=At5g66470 PE=2 SV=1	1	1		609.84	175.47	246.88		130.79	0	114.77
Q3B724	Callose synthase 5 OS=Arabidopsis thaliana OX=3702 GN=CALS5 PE=1 SV=1	1	1		3133.9	2852.1	2559.8		242.98	192.3	1635.6
Q8RXK6	DEAD-box ATP-dependent RNA helicase 8 OS=Arabidopsis thaliana OX=3702 GN=RH8 PE=2 SV=1	5	3		1722.7	1916.4	1409.2		542.11	704.32	978.22
Q9LXT3	Multiprotein-bridging factor 1b OS=Arabidopsis thaliana OX=3702 GN=MBF1B PE=1 SV=1	1	1		16.69	40.968	124.66		467.05	238.1	53.027
Q9C774	26S proteasome non-ATPase regulatory subunit 7 homolog B OS=Arabidopsis thaliana OX=3702 GN=RPN8B PE=1 SV=1	2	1		467.13	371.92	1515.8		3180.4	897.42	1803.4
Q9FPE4	GDSL esterase/lipase At1g28660 OS=Arabidopsis thaliana OX=3702 GN=At1g28660 PE=2 SV=1	3	3		3010.7	2160	2382.9		6527.2	5073.7	5378.5
A8MRP2	AIG2-like protein D OS=Arabidopsis thaliana OX=3702 GN=AIG2LD PE=2 SV=1	3	3		4543	2736.9	4018.2		5386.6	9388.6	8154.2
Q9FI13	Probable ribose-5-phosphate isomerase 4 chloroplastic OS=Arabidopsis thaliana OX=3702 GN=RPI4 PE=2 SV=1	4	4		4651.6	4432.6	4765.7		3678.3	646.93	2087.1
Q9M8T0	Probable inactive receptor kinase At3g02880 OS=Arabidopsis thaliana OX=3702 GN=At3g02880 PE=1 SV=1	4	2		1255.2	692.3	1723.9		3451.7	3303	2443.4
O48963	Phototropin-1 OS=Arabidopsis thaliana OX=3702 GN=PHOT1 PE=1 SV=1	5	5		5416.2	5050.2	2784.5		1995.2	2024.8	1735.7
Q9ZUH5	Short-chain dehydrogenase/reductase 2b OS=Arabidopsis thaliana OX=3702 GN=SDR2b PE=1 SV=1	1	1		0	0	374.4		356.71	968.77	195.39
Q84L31	Ubiquitin receptor RAD23c OS=Arabidopsis thaliana OX=3702 GN=RAD23C PE=1 SV=2	6	6		4760.4	5081.2	8410.7		14800	10283	10807
P52577	Isoflavone reductase homolog P3 OS=Arabidopsis thaliana OX=3702 GN=At1g75280 PE=2 SV=1	8	8		55984	61855	46610		84564	83597	93719
Q9SU25	Transcription initiation factor IIF subunit alpha OS=Arabidopsis thaliana OX=3702 GN=RAP74 PE=1 SV=1	1	1		0	199.04	0		420.9	185.49	201.95
P56820	Eukaryotic translation initiation factor 3 subunit D OS=Arabidopsis thaliana OX=3702 GN=TIF3D1 PE=1 SV=1	5	5		17819	14862	29803		14142	9994.6	10491
O64688	Pyruvate dehydrogenase E1 component subunit beta-3 chloroplastic OS=Arabidopsis thaliana OX=3702 GN=E1-BETA-2 PE=1 SV=1	2	1		481.27	542.46	433.83		79.52	122.09	162.14
Q94CB1	Probable pectinesterase/pectinesterase inhibitor 25 OS=Arabidopsis thaliana OX=3702 GN=PME25 PE=2 SV=1	1	1		1137.4	928.07	1490.5		564.02	0	331.18
O64764	Thioredoxin O1 mitochondrial OS=Arabidopsis thaliana OX=3702 GN=At2g35010 PE=1 SV=1	2	2		5549.7	5377.7	6492.4		16385	8835.7	10347
Q94C57	UDP-glucosyl transferase 73B2 OS=Arabidopsis thaliana OX=3702 GN=UGT73B2 PE=1 SV=1	2	2		632.4	1557.7	1101.4		2966.1	1897.8	2927
P38418	Lipoxygenase 2 chloroplastic OS=Arabidopsis thaliana OX=3702 GN=LOX2 PE=1 SV=1	3	3		1576.9	1813.9	2739.9		605.34	16854	1022.5
P15455	12S seed storage protein CRA1 OS=Arabidopsis thaliana OX=3702 GN=CRA1 PE=1 SV=2	2	1		0	1430.5	0		0	0	362.79
Q9FM54	Dihydroneopterin aldolase 2 OS=Arabidopsis thaliana OX=3702 GN=FOLB2 PE=1 SV=1	1	1		103.61	147.52	317.53		314.47	1015.9	899.23
Q9CA25	Auxin transporter-like protein 3 OS=Arabidopsis thaliana OX=3702 GN=LAX3 PE=2 SV=1	1	1		653.64	527.24	858.32		2602.3	3634.5	1648.5
Q6NQJ6	Ribonuclease II chloroplastic/mitochondrial OS=Arabidopsis thaliana OX=3702 GN=RNR1 PE=2 SV=1	1	1		191.15	776.51	678.65		228.78	194.72	0
Q9LJE2	Lysine--tRNA ligase chloroplastic/mitochondrial OS=Arabidopsis thaliana OX=3702 GN=OVA5 PE=2 SV=1	2	2		1230.4	2436	3948.7		570.85	709.93	1571.9
Q9SGH4	Photosynthetic NDH subunit of lumenal location 3 chloroplastic OS=Arabidopsis thaliana OX=3702 GN=PNSL3 PE=1 SV=1	1	1		1496.4	1428.4	772.57		703.37	0	258.77
P43333	U2 small nuclear ribonucleoprotein A' OS=Arabidopsis thaliana OX=3702 GN=At1g09760 PE=2 SV=2	1	1		286.09	177.76	363.16		1867.9	691.61	616.41
Q9FZD1	Pentatricopeptide repeat-containing protein At1g26460 mitochondrial OS=Arabidopsis thaliana OX=3702 GN=At1g26460 PE=1 SV=1	5	5		7350.9	3832.7	7279.2		4388.7	3005.9	2657.1
Q94C48	Protein WVD2-like 5 OS=Arabidopsis thaliana OX=3702 GN=WDL5 PE=1 SV=1	2	2		2304.7	1434	1650.1		1327.3	383.2	608.64
P52422	Phosphoribosylglycinamide formyltransferase chloroplastic OS=Arabidopsis thaliana OX=3702 GN=PUR3 PE=2 SV=2	7	7		6851.1	10816	9384		11190	11229	11718
Q8VXX5	Monocopper oxidase-like protein SKS1 OS=Arabidopsis thaliana OX=3702 GN=SKS1 PE=2 SV=1	2	2		11879	7552.3	8218.1		13037	27922	22854
O81865	Protein PHLOEM PROTEIN 2-LIKE A1 OS=Arabidopsis thaliana OX=3702 GN=PP2A1 PE=2 SV=1	1	1		149.66	163.43	51.341		333.84	546.58	506
A2RVS4	AIG2-like protein C OS=Arabidopsis thaliana OX=3702 GN=AIG2LC PE=1 SV=1	2	2		6671.3	3997.3	2457.2		3386.8	10538	12065
O82782	1-(5-phosphoribosyl)-5-[(5-phosphoribosylamino)methylideneamino] imidazole-4-carboxamide isomerase chloroplastic OS=Arabidopsis thaliana OX=3702 GN=HISN3 PE=2 SV=1	5	5		3703.9	2962.2	4542.4		8545.5	6927.9	8845.5
Q9LYV6	GEM-like protein 5 OS=Arabidopsis thaliana OX=3702 GN=At5g13200 PE=1 SV=1	5	5		56404	63663	3515.8		19877	12782	14398
Q8GW31	mRNA-decapping enzyme subunit 2 OS=Arabidopsis thaliana OX=3702 GN=DCP2 PE=1 SV=1	1	1		0	179.83	0		140.79	254.35	279.71
Q8GW72	Alpha-L-fucosidase 1 OS=Arabidopsis thaliana OX=3702 GN=FUC1 PE=1 SV=2	1	1		342.98	147.77	681.74		1167.5	1919.7	1263.3
Q9LS39	Carbon catabolite repressor protein 4 homolog 3 OS=Arabidopsis thaliana OX=3702 GN=CCR4-3 PE=2 SV=2	7	7		5327.7	5979.8	5821.1		10690	10103	11121
Q9FV50	Methionine aminopeptidase 1D chloroplastic/mitochondrial OS=Arabidopsis thaliana OX=3702 GN=MAP1D PE=1 SV=1	5	5		9436.4	10350	9482		5606.8	4984.9	4951.8
Q9ZU23	Jacalin-related lectin 5 OS=Arabidopsis thaliana OX=3702 GN=JAL5 PE=2 SV=1	7	6		8950	8192.9	6487.5		15742	13379	13553
Q9M336	Uracil phosphoribosyltransferase chloroplastic OS=Arabidopsis thaliana OX=3702 GN=UPP PE=1 SV=1	6	6		21117	24047	23630		35646	48289	43220
Q9FVV7	DNA repair RAD52-like protein 1 mitochondrial OS=Arabidopsis thaliana OX=3702 GN=RAD52-1 PE=1 SV=1	1	1		1194.2	1446	2041.3		670.27	0	1096.2
Q9SUS3	Beta-adaptin-like protein B OS=Arabidopsis thaliana OX=3702 GN=BETAB-AD PE=1 SV=1	2	2		50.01	356.81	369.03		451.36	974.96	661.08
P60040	60S ribosomal protein L7-2 OS=Arabidopsis thaliana OX=3702 GN=RPL7B PE=1 SV=1	1	1		397.29	371.79	1041.4		88.23	79.251	327.19
Q8L719	THO complex subunit 4B OS=Arabidopsis thaliana OX=3702 GN=ALY2 PE=1 SV=1	2	2		1015.8	967.73	1492.7		5220.2	277.54	3660.8
Q9SAD7	Eukaryotic translation initiation factor 4B2 OS=Arabidopsis thaliana OX=3702 GN=EIF4B2 PE=1 SV=1	4	2		1644.2	760.38	1122.5		954.37	172.04	349.55
Q94AD1	Putative DNA-binding protein At1g48610 OS=Arabidopsis thaliana OX=3702 GN=At1g48610 PE=1 SV=1	5	5		5485.7	4931.3	5421.5		12575	2822.8	5098.7
Q93WL3	ATP-dependent Clp protease ATP-binding subunit CLPT1 chloroplastic OS=Arabidopsis thaliana OX=3702 GN=CLPT1 PE=1 SV=1	3	3		6023.3	4652.8	3298.2		6526.4	10695	10275
Q9ST43	Pleckstrin homology domain-containing protein 1 OS=Arabidopsis thaliana OX=3702 GN=PH1 PE=2 SV=2	2	2		1300.2	2402	474.03		1351.5	330.37	535.76
P69834	2-C-methyl-D-erythritol 4-phosphate cytidylyltransferase chloroplastic OS=Arabidopsis thaliana OX=3702 GN=ISPD PE=1 SV=1	4	4		35049	38837	37358		55619	62897	58903
Q94A38	La-related protein 6A OS=Arabidopsis thaliana OX=3702 GN=LARP6A PE=2 SV=1	1	1		0	0	108.35		0	394.44	0
P21276	Superoxide dismutase [Fe] 1 chloroplastic OS=Arabidopsis thaliana OX=3702 GN=FSD1 PE=1 SV=4	4	4		13234	10558	9273.4		12161	28880	19931
O22765	Tryptophan synthase alpha chain OS=Arabidopsis thaliana OX=3702 GN=TRPA1 PE=1 SV=2	3	3		2805.5	1944.1	1595.7		3421.2	4427	4509.3
Q9FIX1	AIG2-like protein B OS=Arabidopsis thaliana OX=3702 GN=AIG2LB PE=1 SV=1	6	6		11139	9246.3	8426.3		13434	25277	17783
Q9SIU2	Nuclear cap-binding protein subunit 1 OS=Arabidopsis thaliana OX=3702 GN=ABH1 PE=1 SV=2	1	1		2988.9	3806.5	4153.9		1474.4	318.83	1290.5
P56792	50S ribosomal protein L14 chloroplastic OS=Arabidopsis thaliana OX=3702 GN=rpl14 PE=3 SV=1	1	1		0	898.08	735.32		412.98	42.938	0
Q9T053	Phospholipase D gamma 1 OS=Arabidopsis thaliana OX=3702 GN=PLDGAMMA1 PE=1 SV=1	1	1		737.4	464.58	452.68		129	0	334.8
O04663	Eukaryotic translation initiation factor isoform 4E OS=Arabidopsis thaliana OX=3702 GN=EIF(ISO)4E PE=1 SV=2	5	5		9852.1	10013	12453		6720.2	6703.4	6364.8
P52839	Cytosolic sulfotransferase 12 OS=Arabidopsis thaliana OX=3702 GN=SOT12 PE=1 SV=2	4	4		5201.2	5811.8	5741.6		1888.7	3011.9	2583.5
Q9ZV52	EG45-like domain containing protein 2 OS=Arabidopsis thaliana OX=3702 GN=EGC2 PE=2 SV=2	1	1		374.68	48.434	823.52		678.65	2100	1617.7
F4JNB7	Disease resistance protein RPP5 OS=Arabidopsis thaliana OX=3702 GN=RPP5 PE=1 SV=1	4	4		1698	2146.5	1967.3		706.62	960.85	1207.7
Q3E6S9	Probable L-cysteine desulfhydrase chloroplastic OS=Arabidopsis thaliana OX=3702 GN=CpNIFS3 PE=1 SV=1	3	3		2403.9	1433.6	2580.9		3383.1	4683.8	4434
Q41969	Eukaryotic translation initiation factor 2 subunit beta OS=Arabidopsis thaliana OX=3702 GN=EIF2B PE=1 SV=3	4	4		7668.7	5445.4	4334.3		2730.5	4536.3	3850.9
Q9SX22	30S ribosomal protein 3-1 chloroplastic OS=Arabidopsis thaliana OX=3702 GN=At1g68590 PE=1 SV=1	3	3		21698	16030	13744		8606.3	6082.1	9384.8
Q9LK88	NADPH:quinone oxidoreductase OS=Arabidopsis thaliana OX=3702 GN=NQR PE=1 SV=1	3	3		7310	9423.5	4565.3		14434	19320	12920
O82383	UDP-glycosyltransferase 71D1 OS=Arabidopsis thaliana OX=3702 GN=UGT71D1 PE=2 SV=1	1	1		529.03	746.28	713.19		150.25	135.27	287.65
Q42290	Probable mitochondrial-processing peptidase subunit beta mitochondrial OS=Arabidopsis thaliana OX=3702 GN=MPPbeta PE=1 SV=2	1	1		3382.4	3530.8	3105.6		984.3	502.91	1450.6
Q93YN9	Inositol-pentakisphosphate 2-kinase OS=Arabidopsis thaliana OX=3702 GN=IPK1 PE=1 SV=1	1	1		474.98	1748.6	540.53		210.92	419.78	175.15
Q8RWL2	Calcium-dependent protein kinase 29 OS=Arabidopsis thaliana OX=3702 GN=CPK29 PE=2 SV=2	1	1		539.22	505.8	561.91		384.91	0	85.11
Q9FMW8	FAD synthetase 1 chloroplastic OS=Arabidopsis thaliana OX=3702 GN=RIBF1 PE=1 SV=1	2	2		803.41	528.95	45.079		1659.1	641.75	848.84
O80526	ATP-citrate synthase alpha chain protein 3 OS=Arabidopsis thaliana OX=3702 GN=ACLA-3 PE=2 SV=1	6	3		12864	8690.7	6356.7		4648.7	3913.2	6610.2
O49292	PsbP domain-containing protein 4 chloroplastic OS=Arabidopsis thaliana OX=3702 GN=PPD4 PE=1 SV=2	5	5		29279	27416	24115		44742	56436	53593
O82533	Cell division protein FtsZ homolog 2-1 chloroplastic OS=Arabidopsis thaliana OX=3702 GN=FTSZ2-1 PE=1 SV=2	5	4		7009.5	4947.2	2758.1		9061.8	8451.5	9889.4
Q9SJ62	Protein WVD2-like 4 OS=Arabidopsis thaliana OX=3702 GN=WDL4 PE=1 SV=2	5	5		1861.8	3188.1	5303.7		1276	2365.1	2088.5
Q56Y42	Pyridoxal reductase chloroplastic OS=Arabidopsis thaliana OX=3702 GN=PLR1 PE=1 SV=1	3	3		2900.2	3300.7	1960.2		4810.2	3996.7	6602.6
Q9LRP6	Pentatricopeptide repeat-containing protein At3g15590 mitochondrial OS=Arabidopsis thaliana OX=3702 GN=At3g15590 PE=1 SV=1	1	1		0	501.26	67.119		178.28	515.98	1214.2
Q8LDQ4	PP2A regulatory subunit TAP46 OS=Arabidopsis thaliana OX=3702 GN=TAP46 PE=1 SV=2	1	1		359.19	0	0		409.15	428.36	370.11
Q9SIV2	26S proteasome non-ATPase regulatory subunit 2 homolog A OS=Arabidopsis thaliana OX=3702 GN=RPN1A PE=1 SV=2	7	7		6899.7	6463.1	4850.3		4276.7	3166.3	4410.7
Q9M354	Probable ADP-ribosylation factor GTPase-activating protein AGD6 OS=Arabidopsis thaliana OX=3702 GN=AGD6 PE=1 SV=1	2	2		636.73	1046.8	631.61		215.6	5329.6	627.69
O82258	Protein CHLORORESPIRATORY REDUCTION 6 chloroplastic OS=Arabidopsis thaliana OX=3702 GN=CRR6 PE=2 SV=1	1	1		4264.2	3393.6	5521		1481.2	1138.8	1379.5
P29976	Phospho-2-dehydro-3-deoxyheptonate aldolase 1 chloroplastic OS=Arabidopsis thaliana OX=3702 GN=DHS1 PE=2 SV=2	2	1		3123.8	1507.1	1291.4		967.01	583.71	240.56
Q67YI9	Clathrin interactor EPSIN 2 OS=Arabidopsis thaliana OX=3702 GN=EPSIN2 PE=1 SV=1	3	3		8544.3	7430.9	7352		2975	3108.9	6623.8
Q9LU14	GDSL esterase/lipase APG OS=Arabidopsis thaliana OX=3702 GN=APG PE=2 SV=1	2	2		1754.6	2428.4	2065.2		615.76	1484.1	710.28
Q9FGT9	Glycerophosphodiester phosphodiesterase GDPDL6 OS=Arabidopsis thaliana OX=3702 GN=GDPDL6 PE=2 SV=1	1	1		682.69	1371	1324.7		2749.6	5047.7	3232.6
Q9ZT87	Protein PELOTA 1 OS=Arabidopsis thaliana OX=3702 GN=PEL1 PE=2 SV=1	1	1		537.13	606.59	614.36		435.99	0	97.368
Q93ZI4	Beta-glucosidase 10 OS=Arabidopsis thaliana OX=3702 GN=BGLU10 PE=2 SV=1	8	4		17108	3631.5	14526		16218	25509	24120
Q9SR13	Flowering locus K homology domain OS=Arabidopsis thaliana OX=3702 GN=FLK PE=1 SV=1	5	5		2163	5851.1	2669.3		4932.7	9588.6	7833.4
Q9FK88	Alkaline/neutral invertase E chloroplastic OS=Arabidopsis thaliana OX=3702 GN=INVE PE=1 SV=1	2	2		3073.7	2761.9	3864.3		1952.7	884.51	1605.8
Q1EBV4	Protein DNA-DAMAGE INDUCIBLE 1 OS=Arabidopsis thaliana OX=3702 GN=DDI1 PE=1 SV=1	6	6		12620	11891	9649		17561	16078	18442
Q9SK66	NADH dehydrogenase [ubiquinone] 1 alpha subcomplex subunit 9 mitochondrial OS=Arabidopsis thaliana OX=3702 GN=At2g20360 PE=1 SV=2	1	1		2165.2	2614.9	1829.9		6918.1	7270.5	6825.7
Q94B46	F-box/LRR-repeat protein At4g14096 OS=Arabidopsis thaliana OX=3702 GN=At4g14096 PE=2 SV=1	1	1		142	110.4	96.896		371.1	310.41	442.08
Q8H151	Malonate--CoA ligase OS=Arabidopsis thaliana OX=3702 GN=AAE13 PE=1 SV=2	5	5		4517.6	3724.2	4946.5		8956.3	6093.2	8398.8
P30186	Proteasome subunit alpha type-7-A OS=Arabidopsis thaliana OX=3702 GN=PAD1 PE=1 SV=1	2	2		1214.3	1044.1	1401		1650.2	4436.2	1676.5
Q941D6	Histone deacetylase 14 chloroplastic OS=Arabidopsis thaliana OX=3702 GN=HDA14 PE=1 SV=1	3	3		1849.9	2688.5	2851.5		4231.7	4200.3	5057.2
Q9ZVX4	UDP-glycosyltransferase 90A1 OS=Arabidopsis thaliana OX=3702 GN=UGT90A1 PE=2 SV=1	3	3		1034.7	1033.1	701.08		2837.3	664.23	1531.5
P34047	Imidazoleglycerol-phosphate dehydratase 1 chloroplastic OS=Arabidopsis thaliana OX=3702 GN=HISN5A PE=1 SV=1	1	1		268	198.23	0		495.96	431.6	558.47
Q84WJ9	Protein phosphatase 1 regulatory inhibitor subunit PPP1R7 homolog OS=Arabidopsis thaliana OX=3702 GN=At5g19680 PE=1 SV=1	1	1		0	161.6	108.74		329.27	159.13	373.41
P38421	DNA-directed RNA polymerase II subunit 7 OS=Arabidopsis thaliana OX=3702 GN=NRPB7 PE=1 SV=1	1	1		10699	7924.9	7071.4		2033.5	5810.4	362.53
Q84JH7	Sirohydrochlorin ferrochelatase chloroplastic OS=Arabidopsis thaliana OX=3702 GN=SIRB PE=1 SV=1	3	3		4582	5411.3	3032		9906.1	6695.1	6779.4
Q9XIB5	B3 domain-containing protein REM19 OS=Arabidopsis thaliana OX=3702 GN=REM19 PE=1 SV=1	4	4		8369.4	20019	15164		16386	2359.8	1993.1
Q9M8X2	U11/U12 small nuclear ribonucleoprotein 48 kDa protein OS=Arabidopsis thaliana OX=3702 GN=SNRNP48 PE=3 SV=1	1	1		55.989	124.72	89.381		771.59	55.117	31.441
A8MS68	Dihydrolipoyl dehydrogenase 1 chloroplastic OS=Arabidopsis thaliana OX=3702 GN=LPD1 PE=2 SV=1	6	1		406.03	326.22	269.38		679.79	1031.7	1449.7
Q94BU8	Guanosine deaminase OS=Arabidopsis thaliana OX=3702 GN=GSDA PE=1 SV=1	1	1		4684.2	4517.7	3300.8		2281.6	824.73	885.67
Q9FMH8	Probable cysteine protease RD21B OS=Arabidopsis thaliana OX=3702 GN=RD21B PE=1 SV=1	1	1		2533.2	446.91	1303.1		5829.9	3458.5	4127
Q9ZQ81	Probable inactive purple acid phosphatase 9 OS=Arabidopsis thaliana OX=3702 GN=PAP9 PE=2 SV=1	7	7		1145.8	1614.1	1036.9		3663.7	3882.5	4337.8
Q9SAB3	Polyadenylate-binding protein RBP45B OS=Arabidopsis thaliana OX=3702 GN=RBP45B PE=1 SV=1	3	3		11941	13097	14745		14968	25441	24268
Q9FIW4	Beta-glucosidase 42 OS=Arabidopsis thaliana OX=3702 GN=BGLU42 PE=2 SV=1	9	8		6378.4	9518.5	9238.4		12155	14368	16906
Q9LMF0	UDP-glycosyltransferase 85A5 OS=Arabidopsis thaliana OX=3702 GN=UGT85A5 PE=2 SV=1	8	8		16824	10737	10445		23739	18530	25217
O04310	Jacalin-related lectin 34 OS=Arabidopsis thaliana OX=3702 GN=JAL34 PE=1 SV=1	1	1		1236	523.98	347.37		2091.5	3251.3	1195.9
O48726	26S proteasome regulatory subunit RPN13 OS=Arabidopsis thaliana OX=3702 GN=RPN13 PE=1 SV=2	4	4		1860.2	2112	2190.7		4725.3	3954.4	3329.5
Q8RW90	Fumarylacetoacetase OS=Arabidopsis thaliana OX=3702 GN=FAH PE=1 SV=1	7	7		62844	59369	84140		121070	115720	120680
O23207	Probable NAD(P)H dehydrogenase (quinone) FQR1-like 2 OS=Arabidopsis thaliana OX=3702 GN=At4g36750 PE=1 SV=1	2	2		1308.1	1223.4	590.12		3369.4	1177.4	2264.1
O22886	Uroporphyrinogen decarboxylase 2 chloroplastic OS=Arabidopsis thaliana OX=3702 GN=HEME2 PE=2 SV=1	12	12		115440	113190	99381		62219	60520	74287
Q6GKV1	Protein GET4 OS=Arabidopsis thaliana OX=3702 GN=MDC12.19 PE=1 SV=1	1	1		2804.3	2836.9	2649.5		879.05	597.83	1248.5
Q9SA75	Subtilisin-like protease SBT2.1 OS=Arabidopsis thaliana OX=3702 GN=SBT2.1 PE=2 SV=1	2	2		858.82	319.08	858.66		1778.3	873.26	1827.4
O22944	Protein N-terminal glutamine amidohydrolase OS=Arabidopsis thaliana OX=3702 GN=NTAQ1 PE=1 SV=1	1	1		581.75	255.19	381.97		1263.2	1265.6	1172.5
O48652	(6-4)DNA photolyase OS=Arabidopsis thaliana OX=3702 GN=UVR3 PE=1 SV=2	1	1		1571.7	1491.9	1785.9		4039.8	6446.8	4098.2
Q93ZE5	Probable acylpyruvase FAHD1 mitochondrial OS=Arabidopsis thaliana OX=3702 GN=FAHD1 PE=1 SV=1	3	3		5634.7	4673.3	4346.3		6006	6727.2	7092.2
Q9SMW7	Basic transcription factor 3 OS=Arabidopsis thaliana OX=3702 GN=BTF3 PE=1 SV=1	3	3		2253.4	2235.6	2764.4		4911.6	6173.9	4109.6
O65902	Cyclase-associated protein 1 OS=Arabidopsis thaliana OX=3702 GN=CAP1 PE=2 SV=1	9	9		8782.4	8517.1	7895.5		11529	17087	12168
Q94CF0	EH domain-containing protein 1 OS=Arabidopsis thaliana OX=3702 GN=EHD1 PE=1 SV=1	6	6		6692.8	6117.9	5216		3255.7	2383.7	4240.2
Q9XI93	Nodulin-related protein 2 OS=Arabidopsis thaliana OX=3702 GN=At1g13930 PE=1 SV=1	2	2		2859.9	915.85	1115.6		2940.4	2632.3	4661.1
Q43870	ATP sulfurylase 2 OS=Arabidopsis thaliana OX=3702 GN=APS2 PE=1 SV=1	5	5		2381.2	8435.6	11617		9910.3	21165	9824.4
Q9C829	Nuclear pore complex protein NUP50A OS=Arabidopsis thaliana OX=3702 GN=NUP50A PE=1 SV=1	2	2		1858.5	2525.1	2563.4		5565.8	4045	4712.4
Q945P1	Ricin B-like lectin EULS3 OS=Arabidopsis thaliana OX=3702 GN=EULS3 PE=1 SV=1	4	4		1369.9	2245.9	3162.6		3256	4488.2	3139.9
Q42342	Cytochrome b5 isoform E OS=Arabidopsis thaliana OX=3702 GN=CYTB5-E PE=1 SV=2	1	1		579.8	296.57	80.269		1029.9	49.574	1671.6
Q38884	Eukaryotic translation initiation factor 3 subunit I OS=Arabidopsis thaliana OX=3702 GN=TIF3I1 PE=2 SV=2	3	3		1805.4	2021.7	1277.3		3279	3122.1	2262.7
Q8L539	5-formyltetrahydrofolate cyclo-ligase mitochondrial OS=Arabidopsis thaliana OX=3702 GN=5FCL PE=1 SV=1	1	1		1295	1254.1	825.62		2420.4	3695.9	3443.4
Q9LMR3	Arogenate dehydrogenase 2 chloroplastic OS=Arabidopsis thaliana OX=3702 GN=TYRAAT2 PE=1 SV=1	3	3		1260.9	1910.8	1445.1		1326.9	697.32	462.06
Q9FV51	Methionine aminopeptidase 1C chloroplastic/mitochondrial OS=Arabidopsis thaliana OX=3702 GN=MAP1C PE=2 SV=2	2	2		127.43	241.03	329.57		293.19	1094.7	256.51
Q9M263	Germin-like protein subfamily 2 member 4 OS=Arabidopsis thaliana OX=3702 GN=GLP10 PE=2 SV=1	2	1		1820.3	2099.5	1600.3		4697.7	5567.9	5227.1
Q8GW78	ATP-dependent Clp protease ATP-binding subunit CLPT2 chloroplastic OS=Arabidopsis thaliana OX=3702 GN=CLPT2 PE=1 SV=1	2	2		4765.4	3244.6	2521.1		7769.4	4297.9	11193
O22160	Thylakoid lumenal 15 kDa protein 1 chloroplastic OS=Arabidopsis thaliana OX=3702 GN=At2g44920 PE=1 SV=2	3	3		12434	10178	16659		27790	20485	16396
P56755	NAD(P)H-quinone oxidoreductase subunit I chloroplastic OS=Arabidopsis thaliana OX=3702 GN=ndhI PE=3 SV=1	1	1		588.89	473.58	1263		257.05	120.09	448.08
Q9LEY1	Serine carboxypeptidase-like 35 OS=Arabidopsis thaliana OX=3702 GN=SCPL35 PE=2 SV=1	4	4		2004.8	3566	3784.1		4317.2	6452.7	4554.6
Q9SR19	Rubisco accumulation factor 1.2 chloroplastic OS=Arabidopsis thaliana OX=3702 GN=RAF1.2 PE=1 SV=1	6	6		15754	14054	12291		9523.7	4821.6	5390
Q39097	Eukaryotic peptide chain release factor subunit 1-1 OS=Arabidopsis thaliana OX=3702 GN=ERF1-1 PE=1 SV=2	2	1		417.69	512.48	274.74		147.96	180.41	101.66
Q9LD90	H/ACA ribonucleoprotein complex subunit 4 OS=Arabidopsis thaliana OX=3702 GN=CBF5 PE=1 SV=1	1	1		122.18	496.18	371.32		0	352.81	0
Q9LTY1	Mitotic spindle checkpoint protein MAD1 OS=Arabidopsis thaliana OX=3702 GN=MAD1 PE=1 SV=1	1	1		10958	10312	7250		6430.9	855.22	3051.3
Q93Z66	Ribose-phosphate pyrophosphokinase 3 chloroplastic OS=Arabidopsis thaliana OX=3702 GN=PRS3 PE=2 SV=1	2	2		9740.2	7754.8	9822.9		4984.7	4189.5	5781
P82538	PsbP-like protein 1 chloroplastic OS=Arabidopsis thaliana OX=3702 GN=PPL1 PE=1 SV=1	10	10		93067	161300	171520		217960	225280	201070
Q9LMK2	Protein LIGHT-DEPENDENT SHORT HYPOCOTYLS 6 OS=Arabidopsis thaliana OX=3702 GN=LSH6 PE=1 SV=1	1	1		681.69	493.22	653.65		3082.2	257.46	1720.8
A8MRX0	Flavin-containing monooxygenase FMO GS-OX5 OS=Arabidopsis thaliana OX=3702 GN=FMOGS-OX5 PE=1 SV=2	1	1		5767.6	2106.8	3187.1		2995	2625.2	24697
Q9FNA3	Alpha-N-acetylglucosaminidase OS=Arabidopsis thaliana OX=3702 GN=NAGLU PE=2 SV=1	7	7		14578	12107	11517		19374	22383	20232
Q7Y175	Plant UBX domain-containing protein 5 OS=Arabidopsis thaliana OX=3702 GN=PUX5 PE=1 SV=1	2	2		232.67	1952.2	1823.3		4099.5	775.27	2739.5
Q8LPS1	Long chain acyl-CoA synthetase 6 peroxisomal OS=Arabidopsis thaliana OX=3702 GN=LACS6 PE=1 SV=1	4	4		4963.8	5061.6	6762.1		4442.7	1999.4	3901.6
Q9LSY5	UDP-glycosyltransferase 71B7 OS=Arabidopsis thaliana OX=3702 GN=UGT71B7 PE=2 SV=2	4	4		10824	8230.9	6990.4		24143	11417	16482
Q9SHH6	Glutathione S-transferase U24 OS=Arabidopsis thaliana OX=3702 GN=GSTU24 PE=2 SV=1	3	1		1502.1	570.97	107.46		381.28	190.56	224.69
Q949X9	Multicopper oxidase LPR2 OS=Arabidopsis thaliana OX=3702 GN=LPR2 PE=2 SV=1	9	9		5130.2	5758.5	4792.4		10091	9155.4	9690.5
Q9SK82	UDP-glycosyltransferase 85A1 OS=Arabidopsis thaliana OX=3702 GN=UGT85A1 PE=2 SV=1	2	1		151.59	423.78	1485.2		2000.1	1683.1	1923.4
Q9LHL5	Geranylgeranyl transferase type-2 subunit beta 2 OS=Arabidopsis thaliana OX=3702 GN=RGTB2 PE=1 SV=1	2	2		408.06	204.72	399.54		2193.6	488.16	916.31
F4JGR5	Pyrophosphate--fructose 6-phosphate 1-phosphotransferase subunit beta 2 OS=Arabidopsis thaliana OX=3702 GN=PFP-BETA2 PE=3 SV=1	7	5		21361	8964.7	6396.1		6966.3	32064	37524
Q7Y228	Probable glutamate carboxypeptidase LAMP1 OS=Arabidopsis thaliana OX=3702 GN=LAMP1 PE=2 SV=1	4	4		3662.8	3999.9	3896.6		8384.9	5710.9	7619.2
Q24JK4	DNA-repair protein XRCC1 OS=Arabidopsis thaliana OX=3702 GN=XRCC1 PE=1 SV=1	1	1		463.17	249.25	378.69		377.17	25.375	0
Q9FNB0	Magnesium-chelatase subunit ChlH chloroplastic OS=Arabidopsis thaliana OX=3702 GN=CHLH PE=1 SV=1	13	13		21507	24839	27932		16194	4107.5	15299
Q9SIH1	Peptidyl-prolyl cis-trans isomerase CYP18-2 OS=Arabidopsis thaliana OX=3702 GN=CYP18-2 PE=2 SV=1	4	4		12309	12307	12075		9449.9	7135.3	9425.5
F4IW10	Elongation factor G-2 mitochondrial OS=Arabidopsis thaliana OX=3702 GN=MEFG2 PE=1 SV=1	2	2		345.36	273.26	508.58		627.48	841.9	714.11
Q38935	Peptidyl-prolyl cis-trans isomerase FKBP15-1 OS=Arabidopsis thaliana OX=3702 GN=FKBP15-1 PE=2 SV=2	2	2		2561.1	881.17	1372.8		1638.9	1176.1	1185.5
B0F9L4	Golgin candidate 6 OS=Arabidopsis thaliana OX=3702 GN=GC6 PE=1 SV=2	2	2		1014.7	866.73	1809.9		858.7	2379.7	1947.8
P54888	Delta-1-pyrroline-5-carboxylate synthase B OS=Arabidopsis thaliana OX=3702 GN=P5CSB PE=2 SV=1	1	1		447.45	742.78	416.54		164.21	157.54	278.96
Q93Z25	Probable pectate lyase 22 OS=Arabidopsis thaliana OX=3702 GN=At5g63180 PE=2 SV=1	4	3		2051.3	2340.3	1891		1214.6	673.34	1172.3
Q8L7S9	Thioredoxin Y2 chloroplastic OS=Arabidopsis thaliana OX=3702 GN=At1g43560 PE=2 SV=1	2	2		3443.9	4733.2	2879.1		1999.5	625.92	2278.8
Q9SMR2	Tubulin-folding cofactor C OS=Arabidopsis thaliana OX=3702 GN=TFCC PE=1 SV=1	1	1		322.85	1098.6	1822.7		321.41	793.4	107.69
Q84MD8	Bifunctional riboflavin kinase/FMN phosphatase OS=Arabidopsis thaliana OX=3702 GN=FHY PE=1 SV=1	4	4		2123.3	5161.4	5888.2		5605	7433.5	7136.9
Q9LX12	Probable inositol 3-phosphate synthase isozyme 3 OS=Arabidopsis thaliana OX=3702 GN=IPS3 PE=1 SV=1	2	1		0	145.33	584.21		58.208	0	217.4
Q9FMN4	Thioredoxin-like protein Clot OS=Arabidopsis thaliana OX=3702 GN=At5g42850 PE=2 SV=1	1	1		724.23	409.29	371.33		1975.5	253.25	1728.1
Q9SZ46	Xanthotoxin 5-hydroxylase CYP82C4 OS=Arabidopsis thaliana OX=3702 GN=CYP82C4 PE=1 SV=1	1	1		1291.6	893.06	688.53		303.34	617.67	171.25
Q9ZVN2	Acyltransferase-like protein At1g54570 chloroplastic OS=Arabidopsis thaliana OX=3702 GN=At1g54570 PE=1 SV=1	1	1		45.945	137.36	391.1		672.69	349.88	487.4
Q8RX71	BAG family molecular chaperone regulator 4 OS=Arabidopsis thaliana OX=3702 GN=BAG4 PE=1 SV=1	2	2		1418.1	930	1094.9		3147	828.48	2431
Q8VY52	PsbP domain-containing protein 2 chloroplastic OS=Arabidopsis thaliana OX=3702 GN=PPD2 PE=1 SV=1	3	3		3873.1	3887.4	5118.3		7435.2	6823.2	6910.5
P94014	Germin-like protein subfamily 2 member 1 OS=Arabidopsis thaliana OX=3702 GN=GLP4 PE=2 SV=2	2	1		0	52.012	0		27.316	57.058	52.772
Q9ASP6	Heterogeneous nuclear ribonucleoprotein Q OS=Arabidopsis thaliana OX=3702 GN=LIF2 PE=1 SV=1	1	1		214.2	302.8	133.54		536.69	601.81	560.41
Q9LKR8	Rubisco accumulation factor 1.1 chloroplastic OS=Arabidopsis thaliana OX=3702 GN=RAF1.1 PE=1 SV=1	6	6		22655	23466	25173		16305	17792	18901
O82179	Glycine cleavage system H protein 2 mitochondrial OS=Arabidopsis thaliana OX=3702 GN=GDH2 PE=2 SV=1	1	1		9445.3	15915	23121		21168	42949	39961
Q3E906	Cell division cycle 20.5 cofactor of APC complex OS=Arabidopsis thaliana OX=3702 GN=CDC20-5 PE=1 SV=3	1	1		456.02	3102	1852.1		1022.3	0	1071.5
O64587	Accelerated cell death 11 OS=Arabidopsis thaliana OX=3702 GN=ACD11 PE=1 SV=1	1	1		239.05	864.34	165.29		171.72	170.4	146.69
P93824	1-aminocyclopropane-1-carboxylate oxidase homolog 6 OS=Arabidopsis thaliana OX=3702 GN=At1g04350 PE=2 SV=1	4	4		9271.2	6619.3	5964.4		8619.7	10602	16032
Q0WRW8	Cytochrome b561 and DOMON domain-containing protein At3g07570 OS=Arabidopsis thaliana OX=3702 GN=At3g07570 PE=2 SV=1	1	1		434.13	70.672	172.38		424.75	633.05	688.5
Q9FX93	Probable carboxylesterase 4 mitochondrial OS=Arabidopsis thaliana OX=3702 GN=CXE4 PE=1 SV=1	4	4		3530	2764	3542		5457.6	5452.7	5795.9
Q8LBB2	SNF1-related protein kinase regulatory subunit gamma-1 OS=Arabidopsis thaliana OX=3702 GN=KING1 PE=1 SV=2	3	3		1445.4	7127.7	6235.6		8374.2	8485.1	6625.4
Q8VY91	30S ribosomal protein S6 alpha chloroplastic OS=Arabidopsis thaliana OX=3702 GN=RPS6 PE=2 SV=1	1	1		3528.5	3231.6	2863.5		1696.4	714.73	1372.3
Q9CA59	NAP1-related protein 1 OS=Arabidopsis thaliana OX=3702 GN=NRP1 PE=1 SV=1	2	2		1188.1	616.88	169.25		1732.1	661.14	1322.4
Q9M5J8	Polygalacturonase inhibitor 2 OS=Arabidopsis thaliana OX=3702 GN=PGIP2 PE=2 SV=2	6	6		27746	29568	34256		39629	47849	45303
Q5M755	Fibrillin-5 chloroplastic OS=Arabidopsis thaliana OX=3702 GN=FBN5 PE=1 SV=1	1	1		115.87	167.83	99.56		231.94	282.34	459.83
Q9SSF9	Pentatricopeptide repeat-containing protein At1g74750 OS=Arabidopsis thaliana OX=3702 GN=At1g74750 PE=2 SV=1	1	1		257.99	845.3	215.23		1248.2	1362.1	711.63
Q8RW96	Serine/threonine protein phosphatase 2A 59 kDa regulatory subunit B' gamma isoform OS=Arabidopsis thaliana OX=3702 GN=B'GAMMA PE=1 SV=2	1	1		80.798	121.63	120.79		92.524	671.29	53.794
Q9S746	Protein HOTHEAD OS=Arabidopsis thaliana OX=3702 GN=HTH PE=1 SV=1	1	1		1747.8	1963	1721.8		287.28	1306.3	570.53
Q9LVV5	Thylakoid lumenal 15.0 kDa protein 2 chloroplastic OS=Arabidopsis thaliana OX=3702 GN=At5g52970 PE=1 SV=2	4	4		3186.1	3344.3	2118.9		2540.2	1724.7	1438.4
Q42529	Tryptophan synthase alpha chain chloroplastic OS=Arabidopsis thaliana OX=3702 GN=TSA1 PE=1 SV=1	7	7		16725	20791	12834		21971	27450	29851
P45725	Phenylalanine ammonia-lyase 3 OS=Arabidopsis thaliana OX=3702 GN=PAL3 PE=1 SV=3	2	2		2708.4	2783.5	3645.3		2469	909.51	1488.6
Q9SAV0	Myrosinase-binding protein 1 OS=Arabidopsis thaliana OX=3702 GN=MBP1 PE=2 SV=1	8	8		10789	11451	14050		20994	15868	21552
Q8LBN7	Costars family protein At4g33640 OS=Arabidopsis thaliana OX=3702 GN=At4g33640 PE=1 SV=1	1	1		1654	771.82	1902		4658.8	2665.3	3455.3
Q9ZNV8	Histidine-containing phosphotransfer protein 2 OS=Arabidopsis thaliana OX=3702 GN=AHP2 PE=1 SV=1	1	1		1784.9	1509.1	1043.4		591.8	495.82	654.77
Q94JZ8	Plant UBX domain-containing protein 7 OS=Arabidopsis thaliana OX=3702 GN=PUX7 PE=1 SV=1	2	2		1552.1	1266.9	1864.3		3679.4	1099.6	3676.2
Q9SXE1	Flavin-containing monooxygenase FMO GS-OX3 OS=Arabidopsis thaliana OX=3702 GN=FMOGS-OX3 PE=1 SV=1	4	3		2454.3	5450.2	4643.6		1551.8	3333.1	1980.3
Q9LDV4	Alanine aminotransferase 2 mitochondrial OS=Arabidopsis thaliana OX=3702 GN=ALAAT2 PE=1 SV=1	6	3		2719.5	2746.5	2899.8		1661.3	583.82	2076.4
Q8S528	Aldehyde dehydrogenase family 2 member B7 mitochondrial OS=Arabidopsis thaliana OX=3702 GN=ALDH2B7 PE=1 SV=2	1	1		0	0	428.44		0	616.36	444.52
Q8GYQ5	Mitogen-activated protein kinase 12 OS=Arabidopsis thaliana OX=3702 GN=MPK12 PE=1 SV=1	3	2		561.52	297.21	733.48		1260.8	978.04	727.74
Q9FHX5	Glucan endo-1 3-beta-glucosidase 10 OS=Arabidopsis thaliana OX=3702 GN=At5g42100 PE=2 SV=1	1	1		395.31	190.3	265.21		735.14	381.07	976.91
O22265	Signal recognition particle 43 kDa protein chloroplastic OS=Arabidopsis thaliana OX=3702 GN=CAO PE=1 SV=2	4	4		5448.9	9856.2	10160		5644.8	5969	4912.6
Q9LNC6	TOM1-like protein 2 OS=Arabidopsis thaliana OX=3702 GN=TOL2 PE=1 SV=1	1	1		813.72	503.8	678.78		2326.7	1113.3	1436.5
Q9M879	Stearoyl-[acyl-carrier-protein] 9-desaturase 5 chloroplastic OS=Arabidopsis thaliana OX=3702 GN=S-ACP-DES5 PE=1 SV=1	6	3		10653	7561.5	6086.7		5934.1	6279	3057.8
P43292	Serine/threonine-protein kinase SRK2G OS=Arabidopsis thaliana OX=3702 GN=SRK2G PE=1 SV=2	2	2		1864.8	1567.5	377.85		3306.1	1173.9	2488.3
Q56Y11	Dehydrodolichyl diphosphate synthase 2 OS=Arabidopsis thaliana OX=3702 GN=At5g58770 PE=2 SV=2	5	5		3255.8	5407.1	4720.6		6095.5	7059.9	6122.4
Q9FN42	ATP-dependent Clp protease proteolytic subunit 2 mitochondrial OS=Arabidopsis thaliana OX=3702 GN=CLPP2 PE=1 SV=1	2	2		5985.8	1710	1730.9		2366.7	791.51	2238
Q9FHI1	MOB kinase activator-like 1A OS=Arabidopsis thaliana OX=3702 GN=MOB1A PE=2 SV=1	5	5		4908.4	4825	6840.5		7178.6	9536.5	5729.7
Q8VZN9	Probable protein phosphatase 2C 11 OS=Arabidopsis thaliana OX=3702 GN=At1g43900 PE=2 SV=1	1	1		334.56	491.01	311.03		796.13	632.68	1310.6
P49598	Protein phosphatase 2C 37 OS=Arabidopsis thaliana OX=3702 GN=PP2CA PE=1 SV=1	1	1		413.82	880.17	862.03		352.59	230.42	312.41
Q9SSK7	MLP-like protein 34 OS=Arabidopsis thaliana OX=3702 GN=MLP34 PE=2 SV=1	1	1		95.316	77.556	3098.6		450.01	286.3	624.6
Q9LK64	ABC transporter C family member 3 OS=Arabidopsis thaliana OX=3702 GN=ABCC3 PE=1 SV=1	1	1		1766	1543.5	4005.4		5367.5	5872.2	6203.5
O23708	Proteasome subunit alpha type-2-A OS=Arabidopsis thaliana OX=3702 GN=PAB1 PE=1 SV=1	5	5		4741.9	5463.2	5281.4		7678.1	8772.1	8747.3
Q9FNN5	NADH dehydrogenase [ubiquinone] flavoprotein 1 mitochondrial OS=Arabidopsis thaliana OX=3702 GN=At5g08530 PE=1 SV=1	1	1		5256.6	6136.4	6233.4		2985.5	1749.5	2712.8
Q9SCY3	Photosynthetic NDH subunit of lumenal location 4 chloroplastic OS=Arabidopsis thaliana OX=3702 GN=PNSL4 PE=1 SV=1	2	2		4675.4	5119.9	7331.9		6861.2	18897	3843.2
Q9C718	DEAD-box ATP-dependent RNA helicase 20 OS=Arabidopsis thaliana OX=3702 GN=RH20 PE=2 SV=1	2	2		699.1	6768.3	1616.1		1807	1569.4	1806.3
Q9LM66	Cysteine protease XCP2 OS=Arabidopsis thaliana OX=3702 GN=XCP2 PE=1 SV=2	1	1		1005	398.81	1342.3		168.62	413.52	574.78
Q9FIK7	Probable acetyl-CoA acetyltransferase cytosolic 2 OS=Arabidopsis thaliana OX=3702 GN=At5g47720 PE=2 SV=1	2	2		462.02	1960.9	831.66		437.6	413.51	987.13
Q9M1X0	Ribosome-recycling factor chloroplastic OS=Arabidopsis thaliana OX=3702 GN=RRF PE=2 SV=2	1	1		97.417	123.16	647.47		374.66	731.79	951.73
Q9FGJ3	Nuclear transcription factor Y subunit B-2 OS=Arabidopsis thaliana OX=3702 GN=NFYB2 PE=1 SV=1	1	1		4155.8	4149.4	5471.3		13591	4499.7	6792.5
P46421	Glutathione S-transferase U5 OS=Arabidopsis thaliana OX=3702 GN=GSTU5 PE=2 SV=1	8	8		56654	74110	82763		85619	98123	90330
O48724	Protein WEAK CHLOROPLAST MOVEMENT UNDER BLUE LIGHT 1 OS=Arabidopsis thaliana OX=3702 GN=WEB1 PE=1 SV=1	7	7		4755.3	4890.4	5695.7		9720.8	5718.2	8995.7
O64816	Casein kinase II subunit alpha-4 chloroplastic OS=Arabidopsis thaliana OX=3702 GN=CKA4 PE=2 SV=1	3	2		1788.1	442.32	2076.2		1947.8	3260.4	2284.8
F4KEV7	Bifunctional bis(5'-adenosyl)-triphosphatase/adenylylsulfatase FHIT OS=Arabidopsis thaliana OX=3702 GN=FHIT PE=1 SV=1	2	2		2103.6	603.01	551.46		718.32	2372.2	1226.2
Q38946	Glutamate dehydrogenase 2 OS=Arabidopsis thaliana OX=3702 GN=GDH2 PE=1 SV=1	2	2		6109.9	6995.8	3074.9		3214	2383.6	3817.9
Q9SG92	Methylesterase 17 OS=Arabidopsis thaliana OX=3702 GN=MES17 PE=1 SV=1	2	2		2611.9	2565.8	2273.1		2101	464.92	1752.1
Q9LIK9	ATP sulfurylase 1 chloroplastic OS=Arabidopsis thaliana OX=3702 GN=APS1 PE=1 SV=1	4	4		18291	19709	21153		13691	12951	11283
Q9FLT2	Inositol polyphosphate multikinase beta OS=Arabidopsis thaliana OX=3702 GN=IPK2b PE=1 SV=1	5	4		2776.7	3361	4405.7		7675.4	5220.2	4113.7
Q9LV21	T-complex protein 1 subunit delta OS=Arabidopsis thaliana OX=3702 GN=CCT4 PE=1 SV=1	4	4		6790.9	4699.1	6316.7		4479.8	3930.7	3107.1
Q94F08	HIPL2 protein OS=Arabidopsis thaliana OX=3702 GN=HIPL2 PE=2 SV=2	3	3		3033.1	5545.1	2836.6		7181.2	5208.6	6105.4
Q9ZUL5	Protein CHROMATIN REMODELING 19 OS=Arabidopsis thaliana OX=3702 GN=ETL1 PE=1 SV=1	1	1		1164.3	1409.4	1092.5		713.91	89.107	785.33
Q9SA34	Inosine-5'-monophosphate dehydrogenase 2 OS=Arabidopsis thaliana OX=3702 GN=At1g16350 PE=1 SV=1	5	5		6541.2	6763.7	4928.2		3250.4	2282.9	3506.9
Q93VI4	Polyadenylate-binding protein 1 OS=Arabidopsis thaliana OX=3702 GN=PABN1 PE=1 SV=1	2	2		1350	930.12	475.86		1657	1235.3	1940.6
P46086	Mevalonate kinase OS=Arabidopsis thaliana OX=3702 GN=At5g27450 PE=2 SV=1	1	1		96.839	60.504	0		68.023	0	0
O49717	Calcium-dependent protein kinase 15 OS=Arabidopsis thaliana OX=3702 GN=CPK15 PE=2 SV=1	1	1		1258	1436.3	920.01		221.34	727.93	628.46
Q8W585	ATP-dependent zinc metalloprotease FTSH 8 chloroplastic OS=Arabidopsis thaliana OX=3702 GN=FTSH8 PE=1 SV=1	1	1		354.57	705.78	909.81		1555.8	1188.5	1757.3
Q8RWZ3	Probable acyl-CoA dehydrogenase IBR3 OS=Arabidopsis thaliana OX=3702 GN=IBR3 PE=1 SV=1	6	6		4012.3	4290.4	3550		1840.2	1761.8	2621.1
Q9LF04	Stearoyl-[acyl-carrier-protein] 9-desaturase 1 chloroplastic OS=Arabidopsis thaliana OX=3702 GN=S-ACP-DES1 PE=1 SV=1	6	2		12764	16883	12688		11645	10816	840.62
Q42527	N-(5'-phosphoribosyl)anthranilate isomerase 2 chloroplastic OS=Arabidopsis thaliana OX=3702 GN=PAI2 PE=2 SV=1	2	1		119.86	187.76	534.84		509.17	533.54	869.04
Q9LE82	RAN GTPase-activating protein 1 OS=Arabidopsis thaliana OX=3702 GN=RANGAP1 PE=1 SV=1	2	2		789.44	1049.6	933.79		1857.1	1656.5	1254.9
Q0WPT7	Uncharacterized methyltransferase At2g41040 chloroplastic OS=Arabidopsis thaliana OX=3702 GN=At2g41040 PE=1 SV=1	2	2		455.07	209.74	461.83		545.59	773	583.47
Q9LTH7	1-aminocyclopropane-1-carboxylate oxidase homolog 12 OS=Arabidopsis thaliana OX=3702 GN=At5g59540 PE=2 SV=1	4	1		475.21	608.57	1240		816.14	1696.5	2730.5
Q9LV66	Uncharacterized protein At5g48480 OS=Arabidopsis thaliana OX=3702 GN=At5g48480 PE=1 SV=1	3	3		6044.1	8391.8	5100.9		15521	10928	12851
Q9C566	Peptidyl-prolyl cis-trans isomerase CYP40 OS=Arabidopsis thaliana OX=3702 GN=CYP40 PE=2 SV=1	1	1		288.22	499.39	827.4		534.59	304.55	2748.2
Q8VYG9	Plant intracellular Ras-group-related LRR protein 9 OS=Arabidopsis thaliana OX=3702 GN=PIRL9 PE=2 SV=1	3	3		2052.1	1773.2	3912.3		3677.4	4909	3054.3
F4I9J7	RNA-binding protein Y14 OS=Arabidopsis thaliana OX=3702 GN=Y14 PE=1 SV=1	2	2		9892.1	11272	9931.6		6998.1	5312.7	6063.4
Q9ZVH8	Transcription elongation factor TFIIS OS=Arabidopsis thaliana OX=3702 GN=TFIIS PE=1 SV=1	1	1		55.58	105.82	76.124		115.14	125.95	285.04
Q7G1L2	Ethylene-responsive transcription factor RAP2-6 OS=Arabidopsis thaliana OX=3702 GN=RAP2-6 PE=2 SV=2	1	1		3209.9	1444.5	2697.3		1147.1	706.46	1494.3
Q9LYU8	Aspartokinase 1 chloroplastic OS=Arabidopsis thaliana OX=3702 GN=AK1 PE=1 SV=1	1	1		897.92	749.45	1640.5		453.99	677.89	361.4
Q84WT8	Cysteine proteinase inhibitor 4 OS=Arabidopsis thaliana OX=3702 GN=CYS4 PE=3 SV=2	2	2		4502	3654.5	6215.4		11462	8551	8322.4
Q42406	Peptidyl-prolyl cis-trans isomerase CYP18-4 OS=Arabidopsis thaliana OX=3702 GN=CYP18-4 PE=1 SV=1	8	5		7379.3	16452	21843		18833	33071	16687
Q94A08	Probable galactinol--sucrose galactosyltransferase 2 OS=Arabidopsis thaliana OX=3702 GN=RFS2 PE=2 SV=2	1	1		377.84	572.31	155.82		469.91	1009.9	946.21
Q9FN05	Probable glucan 1 3-alpha-glucosidase OS=Arabidopsis thaliana OX=3702 GN=PSL5 PE=1 SV=1	8	8		9058	9131.4	8552		7185.2	6276.2	7604
Q9C865	SH3 domain-containing protein 1 OS=Arabidopsis thaliana OX=3702 GN=SH3P1 PE=1 SV=1	2	2		551.22	2425.5	2536.8		3908.2	2579.7	3316
Q9M1Y0	Cysteine protease ATG4b OS=Arabidopsis thaliana OX=3702 GN=ATG4B PE=1 SV=1	2	2		2473	2669.2	3797.5		3097.6	860.82	1571.1
Q680Q4	E3 SUMO-protein ligase SIZ1 OS=Arabidopsis thaliana OX=3702 GN=SIZ1 PE=1 SV=2	1	1		1302.4	2503.8	2340.5		4081.1	4286.7	4857.9
Q9LSB9	PX domain-containing protein EREX OS=Arabidopsis thaliana OX=3702 GN=EREX PE=1 SV=1	1	1		451.71	2172.3	1830		525.25	521.76	1016
Q8GWU0	Phosphoglycolate phosphatase 2 OS=Arabidopsis thaliana OX=3702 GN=PGLP2 PE=1 SV=1	3	3		1115.8	1376.8	1178		1351.1	2075.3	2653.8
Q9M338	Aldo-keto reductase family 4 member C11 OS=Arabidopsis thaliana OX=3702 GN=AKR4C11 PE=1 SV=1	1	1		711.87	451.48	595.98		1181.2	1265.5	1333.1
Q9M4B5	Probable prefoldin subunit 4 OS=Arabidopsis thaliana OX=3702 GN=AIP3 PE=1 SV=3	1	1		583.48	321.66	77.075		637.99	992.86	483.01
O22827	Molybdopterin synthase catalytic subunit OS=Arabidopsis thaliana OX=3702 GN=MOCS2 PE=2 SV=1	2	2		1511.6	1231.1	1918.4		3177.7	2406.2	2076.8
P54121	Protein AIG2 A OS=Arabidopsis thaliana OX=3702 GN=AIG2A PE=2 SV=1	4	4		2846.8	15591	21239		23596	17695	28353
O23138	Cytochrome c-1 OS=Arabidopsis thaliana OX=3702 GN=CYTC-1 PE=1 SV=1	1	1		1565.1	1438.1	1474.9		4142.5	2384.7	2986.7
Q8VXY4	TIP41-like protein OS=Arabidopsis thaliana OX=3702 GN=TIP41L PE=2 SV=1	3	3		6953.3	2352.6	3990		2737.3	2115.2	3417.5
O49629	Probable plastid-lipid-associated protein 2 chloroplastic OS=Arabidopsis thaliana OX=3702 GN=PAP2 PE=1 SV=1	2	2		3035	2421.1	4229.7		2912.3	7990.4	5152.4
Q9C5D0	CBS domain-containing protein CBSX2 chloroplastic OS=Arabidopsis thaliana OX=3702 GN=CBSX2 PE=1 SV=1	1	1		1847.3	1419.7	2261.5		3048.5	5261.5	3323.6
Q7XA67	5'-methylthioadenosine/S-adenosylhomocysteine nucleosidase OS=Arabidopsis thaliana OX=3702 GN=MTN2 PE=1 SV=1	1	1		539.82	730.35	350.47		411.47	42.325	311.8
Q9SRU7	Probable tRNA (guanine(26)-N(2))-dimethyltransferase 2 OS=Arabidopsis thaliana OX=3702 GN=At3g02320 PE=2 SV=3	1	1		392.92	761.63	1130.1		242.47	580.44	262.52
Q93YZ7	Acetolactate synthase small subunit 2 chloroplastic OS=Arabidopsis thaliana OX=3702 GN=At2g31810 PE=1 SV=1	6	6		6740.4	5537.6	4407.6		3306.3	2409.6	15933
Q8W5R5	Kinesin-like protein KIN-7D mitochondrial OS=Arabidopsis thaliana OX=3702 GN=KIN7D PE=2 SV=1	1	1		432.58	75.654	183.55		56.728	271.77	0
Q94A52	Eukaryotic initiation factor 4A-III homolog OS=Arabidopsis thaliana OX=3702 GN=EIF4A3 PE=1 SV=2	7	6		9166.2	9068.7	12218		14744	11897	15158
Q8LD49	Thioredoxin X chloroplastic OS=Arabidopsis thaliana OX=3702 GN=ATHX PE=2 SV=2	3	3		69678	105070	122880		173710	104030	149610
[truncated: 571 more rows]

## Sheet: Dataset S2
Dataset S2. Differentially persulfidated proteins in response to drought stress
		Control			Drought
Accession	Description	Sample 1	Sample 2	Sample 3	Sample 1	Sample 2	Sample 3	Student's T-test Significant Control_Drought	Student's T-test significant	-Log Student's T-test p-value Control_Drought	Student's T-test Difference Control_Drought	Student's T-test Test statistic Control_Drought	p value	Ratio Drought vs Control
Q9LJB4	Malonyl-CoA:anthocyanidin 5-O-glucoside-6''-O-malonyltransferase OS=Arabidopsis thaliana OX=3702 GN=5MAT PE=1 SV=1	12.0166	11.8111	11.7156	16.7115	16.1396	16.5772	+	C_S	4.73588	-4.62831	-23.8362	1.83705e-05	24.7321
Q3ECW8	Beta-glucosidase 1 OS=Arabidopsis thaliana OX=3702 GN=BGLU1 PE=3 SV=2	8.95597	8.09007	6.18023	11.8491	12.0942	11.9095	+	C_S	2.15973	-4.20884	-5.11239	0.00692261	18.4921
Q96323	Leucoanthocyanidin dioxygenase OS=Arabidopsis thaliana OX=3702 GN=LDOX PE=1 SV=1	14.7366	14.2708	14.7375	18.4818	18.3404	18.1545	+	C_S	4.48146	-3.74393	-20.5684	3.3002e-05	13.3979
Q0WW21	UDP-glycosyltransferase 75C1 OS=Arabidopsis thaliana OX=3702 GN=UGT75C1 PE=2 SV=2	16.3103	16.2959	16.469	20.3133	19.6771	20.1599	+	C_S	4.29893	-3.69173	-18.4998	5.02424e-05	12.9218
Q9FE46	Glutathione S-transferase F12 OS=Arabidopsis thaliana OX=3702 GN=GSTF12 PE=1 SV=1	13.0963	12.4035	12.9472	15.7184	16.8347	16.1446	+	C_S	3.03992	-3.41685	-8.81927	0.000912179	10.6801
Q9LW00	Methyl-CpG-binding domain-containing protein 11 OS=Arabidopsis thaliana OX=3702 GN=MBD11 PE=1 SV=1	9.75509	9.08423	10.1388	13.1505	13.0979	12.7834	+	C_S	3.28237	-3.35123	-10.1927	0.000521951	10.2052
Q9M069	Glucan endo-1 3-beta-glucosidase 7 OS=Arabidopsis thaliana OX=3702 GN=At4g34480 PE=1 SV=2	10.3624	9.75509	9.45584	13.043	12.9078	13.5344	+	C_S	3.26411	-3.30394	-10.0827	0.000544365	9.87609
Q9FHW7	SKP1-like protein 1B OS=Arabidopsis thaliana OX=3702 GN=SKP1B PE=1 SV=1	8.88038	5.37867	7.6265	10.2357	10.9642	10.5135	+	C_S	1.45428	-3.27593	-3.13154	0.0351334	9.68619
Q8VXZ7	Alpha-galactosidase 3 OS=Arabidopsis thaliana OX=3702 GN=AGAL3 PE=1 SV=1	13.1566	13.4322	13.0373	16.4281	16.2269	16.3084	+	C_S	4.73402	-3.1124	-23.8106	1.84493e-05	8.6482
P13114	Chalcone synthase OS=Arabidopsis thaliana OX=3702 GN=CHS PE=1 SV=1	13.5371	13.4267	13.1348	15.9709	16.5772	16.4189	+	C_S	3.76936	-2.95618	-13.583	0.000170075	7.76066
Q9SV68	Chloroplast envelope quinone oxidoreductase homolog OS=Arabidopsis thaliana OX=3702 GN=CEQORH PE=1 SV=1	11.2268	10.8946	10.6033	13.8707	13.6196	14.037	+	C_S	3.7602	-2.93418	-13.5102	0.0001737	7.64322
F4I839	Pectin acetylesterase 2 OS=Arabidopsis thaliana OX=3702 GN=PAE2 PE=2 SV=1	13.3685	13.1317	12.7785	15.7402	16.0189	16.0749	+	C_S	3.85013	-2.85176	-14.2408	0.000141211	7.2188
Q9C9G6	Protein AE7 OS=Arabidopsis thaliana OX=3702 GN=AE7 PE=1 SV=2	7.51197	7.98838	6.00919	9.73597	10.3012	9.88117	+	C_S	1.97256	-2.80294	-4.52075	0.0106522	6.97861
Q9SSL1	Protein C2-DOMAIN ABA-RELATED 7 OS=Arabidopsis thaliana OX=3702 GN=CAR7 PE=1 SV=1	11.4281	9.87762	9.79748	12.8678	13.4483	13.134	+	C_S	2.12515	-2.78228	-4.99887	0.00749635	6.87939
P42760	Glutathione S-transferase F6 OS=Arabidopsis thaliana OX=3702 GN=GSTF6 PE=2 SV=2	13.9984	13.989	13.7481	16.6339	16.6235	16.7912	+	C_S	5.02693	-2.77103	-28.2073	9.39875e-06	6.82595
Q9LR73	Coumaroyl-CoA:anthocyanidin 3-O-glucoside-6''-O-coumaroyltransferase 2 OS=Arabidopsis thaliana OX=3702 GN=3AT2 PE=1 SV=1	11.0799	12.0642	13.325	14.7632	14.9396	15.0245	+	C_S	1.8659	-2.75268	-4.20713	0.0136176	6.73968
Q39199	DNA repair protein recA homolog 1 chloroplastic OS=Arabidopsis thaliana OX=3702 GN=RECA PE=2 SV=1	8.02779	7.67594	8.31244	10.0378	11.0947	11.1292	+	C_S	2.61799	-2.74851	-6.82498	0.00240996	6.72023
Q39119	Vacuolar-processing enzyme gamma-isozyme OS=Arabidopsis thaliana OX=3702 GN=At4g32940 PE=1 SV=2	14.5612	14.9052	15.324	17.7996	17.3667	17.6156	+	C_S	3.33225	-2.66389	-10.499	0.000465318	6.3374
O78310	Superoxide dismutase [Cu-Zn] 2 chloroplastic OS=Arabidopsis thaliana OX=3702 GN=CSD2 PE=1 SV=2	13.2217	12.8889	13.3949	16.1315	15.3431	16.0028	+	C_S	3.12819	-2.65731	-9.29805	0.000744406	6.30856
Q9SZH4	RNA-binding KH domain-containing protein PEPPER OS=Arabidopsis thaliana OX=3702 GN=PEP PE=1 SV=1	6.4026	8.95597	8.17102	10.0069	10.5956	10.739	+	C_S	1.52634	-2.60398	-3.30613	0.0297619	6.07962
Q9LVW3	Anthocyanidin 3-O-glucoside 2'''-O-xylosyltransferase OS=Arabidopsis thaliana OX=3702 GN=A3G2XYLT PE=1 SV=1	12.6932	13.8864	14.1865	16.2139	15.9727	16.2324	+	C_S	2.2739	-2.55096	-5.50168	0.00532231	5.86024
P24704	Superoxide dismutase [Cu-Zn] 1 OS=Arabidopsis thaliana OX=3702 GN=CSD1 PE=1 SV=2	9.61742	10.3843	11.0659	13.182	12.4367	13.0603	+	C_S	2.21844	-2.53713	-5.30972	0.00604728	5.80433
Q9ZVF1	Protein C2-DOMAIN ABA-RELATED 10 OS=Arabidopsis thaliana OX=3702 GN=CAR10 PE=2 SV=1	9.92029	10.4973	8.39384	11.9372	12.4612	11.9665	+	C_S	1.74592	-2.5178	-3.8728	0.0179506	5.72708
O64810	Serine carboxypeptidase-like 10 OS=Arabidopsis thaliana OX=3702 GN=SCPL10 PE=2 SV=1	11.3551	12.7702	12.1728	14.6762	14.3946	14.7799	+	C_S	2.38676	-2.51756	-5.90962	0.00410431	5.72613
Q9FJ47	Senescence-specific cysteine protease SAG12 OS=Arabidopsis thaliana OX=3702 GN=SAG12 PE=1 SV=1	11.1227	11.7029	12.165	13.9201	14.4649	14.062	+	C_S	2.71633	-2.48545	-7.24982	0.00192163	5.60009
Q9LS03	Allene oxide cyclase 1 chloroplastic OS=Arabidopsis thaliana OX=3702 GN=AOC1 PE=1 SV=1	10.6677	11.9019	11.7902	13.9429	13.98	13.8707	+	C_S	2.48033	-2.47792	-6.2666	0.0033088	5.57094
Q8GY96	Phosphoglycerate mutase-like protein OS=Arabidopsis thaliana OX=3702 GN=PGM PE=2 SV=1	9.13848	9.13331	8.86081	11.5759	11.5858	11.3824	+	C_S	4.58478	-2.4705	-21.8384	2.60148e-05	5.54236
Q8L710	Cysteine-rich receptor-like protein kinase 17 OS=Arabidopsis thaliana OX=3702 GN=CRK17 PE=2 SV=2	7.72382	8.03904	9.49691	10.686	10.421	11.5581	+	C_S	1.72858	-2.46843	-3.82601	0.0186819	5.53441
Q84MC2	Cytokinin riboside 5'-monophosphate phosphoribohydrolase LOG8 OS=Arabidopsis thaliana OX=3702 GN=LOG8 PE=1 SV=1	12.2737	12.2251	12.8662	14.4528	15.3867	14.8277	+	C_S	2.69244	-2.4341	-7.14456	0.0020303	5.40427
Q9FN93	Probable LRR receptor-like serine/threonine-protein kinase At5g59680 OS=Arabidopsis thaliana OX=3702 GN=At5g59680 PE=1 SV=1	9.48037	10.8118	7.93409	11.7156	12.0674	11.7303	+	C_S	1.35264	-2.429	-2.89369	0.0443977	5.3852
Q9LVF0	UDP-glycosyltransferase 84A2 OS=Arabidopsis thaliana OX=3702 GN=UGT84A2 PE=1 SV=1	11.8897	12.0916	13.1528	14.714	14.7592	14.9411	+	C_S	2.43709	-2.42673	-6.09947	0.00365519	5.37673
P41088	Chalcone--flavanone isomerase 1 OS=Arabidopsis thaliana OX=3702 GN=CHI1 PE=1 SV=2	13.4515	13.3013	13.0774	15.2084	16.2114	15.6413	+	C_S	2.83051	-2.4103	-7.77229	0.00147737	5.31585
Q39131	Lamin-like protein OS=Arabidopsis thaliana OX=3702 GN=At5g15350 PE=2 SV=1	11.7902	11.8479	12.1405	14.1958	14.7846	14.019	+	C_S	3.14969	-2.40695	-9.41828	0.000708451	5.30352
Q9SIK1	Probable glucose-1-phosphate adenylyltransferase large subunit chloroplastic OS=Arabidopsis thaliana OX=3702 GN=At2g21590 PE=2 SV=1	11.7902	10.7517	10.7221	13.6766	13.3228	13.417	+	C_S	2.5391	-2.38413	-6.50001	0.00289001	5.22029
Q6QJ72	Pterin-4-alpha-carbinolamine dehydratase 2 mitochondrial OS=Arabidopsis thaliana OX=3702 GN=PDL2 PE=1 SV=1	6.5996	6.74819	8.07273	8.90672	8.77664	10.7922	+	C_S	1.3692	-2.35169	-2.93182	0.0427366	5.10422
Q9ZW24	Glutathione S-transferase U7 OS=Arabidopsis thaliana OX=3702 GN=GSTU7 PE=2 SV=1	10.8495	11.601	10.949	12.8822	13.7908	13.7066	+	C_S	2.47042	-2.32665	-6.22797	0.00338517	5.01639
Q39182	Defensin-like protein 2 OS=Arabidopsis thaliana OX=3702 GN=PDF2.2 PE=2 SV=1	8.93447	8.83342	8.58813	11.2772	10.647	11.3361	+	C_S	3.15684	-2.30142	-9.45856	0.000696883	4.92943
Q94F40	GDSL esterase/lipase At1g28600 OS=Arabidopsis thaliana OX=3702 GN=At1g28600 PE=2 SV=1	12.6015	12.735	12.5755	15.0936	14.7846	14.9341	+	C_S	4.6402	-2.30007	-22.5513	2.28981e-05	4.92482
Q9FXB2	Galactinol synthase 2 OS=Arabidopsis thaliana OX=3702 GN=GOLS2 PE=1 SV=1	11.9782	10.9823	10.1026	13.2065	13.3785	13.2972	+	C_S	1.85574	-2.27307	-4.17809	0.0139399	4.83351
Q94BY1	Uncharacterized protein At3g52155 chloroplastic OS=Arabidopsis thaliana OX=3702 GN=At3g52155 PE=1 SV=1	9.91074	10.5038	9.38944	11.5203	12.7553	12.2816	+	C_S	2.01922	-2.25108	-4.66315	0.00956709	4.76039
P51102	Dihydroflavonol 4-reductase OS=Arabidopsis thaliana OX=3702 GN=DFRA PE=1 SV=2	14.4316	14.5222	15.0574	16.8246	17.0819	16.7671	+	C_S	3.28199	-2.22085	-10.1904	0.000522408	4.66168
P32826	Serine carboxypeptidase-like 49 OS=Arabidopsis thaliana OX=3702 GN=SCPL49 PE=2 SV=2	12.2875	12.3428	11.9649	14.4128	14.4146	14.3681	+	C_S	4.30029	-2.20008	-18.5144	5.00853e-05	4.59505
O81439	Probable plastid-lipid-associated protein 1 chloroplastic OS=Arabidopsis thaliana OX=3702 GN=PAP1 PE=1 SV=1	10.608	12.2413	11.7593	12.9626	14.8846	13.3568	+	C_S	1.35151	-2.19849	-2.89111	0.0445133	4.58999
Q8GYB8	12-oxophytodienoate reductase 2 OS=Arabidopsis thaliana OX=3702 GN=OPR2 PE=1 SV=2	10.4379	11.011	11.3014	13.0125	12.849	13.4357	+	C_S	2.67834	-2.18232	-7.08303	0.0020973	4.53883
O23512	pFDCC methylesterase MES16 OS=Arabidopsis thaliana OX=3702 GN=MES16 PE=1 SV=1	10.3624	9.74353	10.9629	11.3417	13.5488	12.6932	+	C_S	1.38325	-2.1716	-2.96434	0.0413761	4.50523
Q9LSW7	1-aminocyclopropane-1-carboxylate oxidase homolog 9 OS=Arabidopsis thaliana OX=3702 GN=At5g43440 PE=2 SV=1	7.6265	9.26172	7.15271	9.58331	10.3488	10.578	+	C_S	1.42159	-2.15641	-3.05399	0.03788	4.45804
Q9SJL0	UDP-glycosyltransferase 86A1 OS=Arabidopsis thaliana OX=3702 GN=UGT86A1 PE=2 SV=1	11.3876	10.8875	10.2501	12.5849	13.354	13.0452	+	C_S	2.24804	-2.15298	-5.4115	0.00564885	4.44745
Q9LRJ9	Cysteine-rich repeat secretory protein 38 OS=Arabidopsis thaliana OX=3702 GN=CRRSP38 PE=2 SV=1	11.3437	12.3671	12.2403	13.7928	14.4316	14.1598	+	C_S	2.34951	-2.14437	-5.77232	0.00447188	4.42099
Q9FGT8	Temperature-induced lipocalin-1 OS=Arabidopsis thaliana OX=3702 GN=TIL PE=1 SV=1	11.0372	12.655	12.7923	14.3278	14.1744	14.4062	+	C_S	1.70846	-2.1413	-3.77218	0.0195677	4.41159
Q949Q7	Serine carboxypeptidase-like 29 OS=Arabidopsis thaliana OX=3702 GN=SCPL29 PE=2 SV=1	11.4424	11.9019	12.681	13.7303	14.3946	14.2636	+	C_S	2.16055	-2.12109	-5.1151	0.00690955	4.35022
O24456	Receptor for activated C kinase 1A OS=Arabidopsis thaliana OX=3702 GN=RACK1A PE=1 SV=2	14.2599	14.2395	14.0703	16.2944	16.2197	16.3582	+	C_S	5.0809	-2.10088	-29.1011	8.30042e-06	4.28971
Q9LFJ8	Flavonol 3-O-glucosyltransferase OS=Arabidopsis thaliana OX=3702 GN=UGT78D2 PE=1 SV=1	14.798	15.5601	15.5032	17.4436	17.3058	17.4069	+	C_S	2.9674	-2.09836	-8.44302	0.00107795	4.28222
Q9SIP1	Stress-response A/B barrel domain-containing protein UP3 OS=Arabidopsis thaliana OX=3702 GN=UP3 PE=1 SV=1	14.6222	14.2113	14.4229	16.2088	16.801	16.5399	+	C_S	3.26132	-2.09777	-10.066	0.000547873	4.28047
O80731	Pectin acetylesterase 3 OS=Arabidopsis thaliana OX=3702 GN=PAE3 PE=2 SV=1	11.2504	11.1857	11.3715	13.0599	13.7783	13.2588	+	C_S	3.16203	-2.09646	-9.48793	0.000688605	4.27659
O65390	Aspartic proteinase A1 OS=Arabidopsis thaliana OX=3702 GN=APA1 PE=1 SV=1	13.7303	12.9919	13.5952	15.2498	15.5636	15.7184	+	C_S	2.8363	-2.07144	-7.79964	0.00145781	4.20306
Q8H116	Mannosyl-oligosaccharide 1 2-alpha-mannosidase MNS2 OS=Arabidopsis thaliana OX=3702 GN=MNS2 PE=1 SV=1	9.88471	9.86012	8.55419	11.7285	10.9594	11.7537	+	C_S	1.79494	-2.04752	-4.00715	0.0160347	4.13395
Q9FZP1	Heparanase-like protein 3 OS=Arabidopsis thaliana OX=3702 GN=At5g34940 PE=2 SV=2	11.8897	11.5121	11.8085	13.78	13.6518	13.9023	+	C_S	3.94468	-2.04127	-15.05	0.000113585	4.11608
Q9LHF1	Leucine-rich repeat extensin-like protein 4 OS=Arabidopsis thaliana OX=3702 GN=LRX4 PE=1 SV=1	8.33009	9.39533	8.75639	11.0372	10.745	10.8139	+	C_S	2.49701	-2.03807	-6.33211	0.00318412	4.10696
P93834	Hexokinase-2 OS=Arabidopsis thaliana OX=3702 GN=HXK2 PE=1 SV=1	9.56301	8.09007	8.59549	11.169	10.5135	10.6647	+	C_S	1.88986	-2.03286	-4.27619	0.0128866	4.09215
Q96262	Plasma membrane-associated cation-binding protein 1 OS=Arabidopsis thaliana OX=3702 GN=PCAP1 PE=1 SV=1	15.8847	15.6023	15.7129	17.8796	17.7411	17.6534	+	C_S	4.36566	-2.02474	-19.2312	4.30864e-05	4.06919
Q39255	SKP1-like protein 1A OS=Arabidopsis thaliana OX=3702 GN=SKP1A PE=1 SV=1	10.7896	10.8328	10.3453	11.93	13.4483	12.6519	+	C_S	1.91274	-2.02081	-4.34286	0.0122253	4.05812
O49482	Cinnamyl alcohol dehydrogenase 5 OS=Arabidopsis thaliana OX=3702 GN=CAD5 PE=1 SV=1	13.2637	12.8783	13.3137	15.0478	15.1053	15.3207	+	C_S	3.6255	-2.00605	-12.4832	0.000236865	4.01681
Q9SJ05	Shikimate kinase 1 chloroplastic OS=Arabidopsis thaliana OX=3702 GN=SK1 PE=1 SV=2	8.28623	7.3379	8.99034	10.1859	10.0843	10.3606	+	C_S	1.83904	-2.00544	-4.13065	0.0144864	4.01511
Q9SIY3	Triphosphate tunnel metalloenzyme 3 OS=Arabidopsis thaliana OX=3702 GN=TTM3 PE=1 SV=1	8.60876	8.52232	10.2647	10.9015	11.4264	11.0799	+	C_S	1.56858	-2.004	-3.41096	0.0270035	4.01111
A1A6H3	Ribokinase OS=Arabidopsis thaliana OX=3702 GN=RBSK PE=1 SV=1	13.0489	13.3832	13.161	15.1053	15.4693	14.9798	+	C_S	3.44891	-1.98711	-11.2494	0.000355705	3.96442
Q9LJG3	GDSL esterase/lipase ESM1 OS=Arabidopsis thaliana OX=3702 GN=ESM1 PE=1 SV=1	11.8388	12.8638	12.7515	14.177	14.798	14.4328	+	C_S	2.22896	-1.98456	-5.34572	0.00590255	3.95742
Q9SZU7	Probable esterase KAI2 OS=Arabidopsis thaliana OX=3702 GN=KAI2 PE=1 SV=1	12.6457	13.4383	13.3027	15.245	15.0078	15.0685	+	C_S	2.82821	-1.97823	-7.7614	0.00148522	3.94009
Q8L860	TOM1-like protein 9 OS=Arabidopsis thaliana OX=3702 GN=TOL9 PE=1 SV=1	10.5234	10.5876	8.57219	11.398	12.2187	11.9665	+	C_S	1.30774	-1.96664	-2.79156	0.0492334	3.90857
Q8LEU3	Chlorophyll(ide) b reductase NOL chloroplastic OS=Arabidopsis thaliana OX=3702 GN=NOL PE=1 SV=1	11.5645	11.6306	12.1179	13.8464	13.6518	13.7066	+	C_S	3.3613	-1.96395	-10.6813	0.000435211	3.90129
P54904	Pyrroline-5-carboxylate reductase OS=Arabidopsis thaliana OX=3702 GN=PROC1 PE=2 SV=1	11.8073	11.1437	11.9882	13.4142	13.658	13.7428	+	C_S	2.6876	-1.9586	-7.12338	0.00205305	3.88685
Q9M1A8	DNA-directed RNA polymerases II IV and V subunit 8B OS=Arabidopsis thaliana OX=3702 GN=NRPB8B PE=1 SV=1	8.22386	8.80071	8.66582	10.2984	10.7722	10.4776	+	C_S	3.03306	-1.95258	-8.78303	0.000926702	3.87066
Q9FEB5	Phosphoglucan phosphatase DSP4 chloroplastic OS=Arabidopsis thaliana OX=3702 GN=DSP4 PE=1 SV=1	15.5032	15.8158	16.1883	17.4988	17.8361	18.0111	+	C_S	2.84221	-1.94625	-7.82767	0.0014381	3.85372
Q93Z08	Glucan endo-1 3-beta-glucosidase 6 OS=Arabidopsis thaliana OX=3702 GN=At5g58090 PE=2 SV=2	12.2236	12.3304	13.2108	14.2423	14.6999	14.6607	+	C_S	2.31145	-1.94603	-5.63477	0.00488146	3.85313
Q8H0V3	Lactoylglutathione lyase OS=Arabidopsis thaliana OX=3702 GN=At1g08110 PE=2 SV=1	15.0131	14.9798	14.97	16.984	16.8347	16.9094	+	C_S	5.74372	-1.92173	-42.6649	1.80418e-06	3.78877
Q9C942	Caffeoylshikimate esterase OS=Arabidopsis thaliana OX=3702 GN=CSE PE=1 SV=1	9.52574	10.3294	10.871	12.2019	12.259	12.0113	+	C_S	2.0674	-1.91535	-4.81367	0.00856249	3.77205
Q94JV5	Deaminated glutathione amidase chloroplastic/cytosolic OS=Arabidopsis thaliana OX=3702 GN=NLP2 PE=1 SV=1	11.486	11.2814	11.0521	13.1169	13.2342	13.2003	+	C_S	3.90315	-1.91068	-14.6893	0.000124983	3.75986
Q9S818	Naringenin 2-oxoglutarate 3-dioxygenase OS=Arabidopsis thaliana OX=3702 GN=F3H PE=1 SV=1	14.089	14.0325	14.3015	15.7449	16.5059	15.8927	+	C_S	2.81979	-1.90682	-7.72184	0.00151429	3.74982
Q9SMZ4	Alpha-aminoadipic semialdehyde synthase OS=Arabidopsis thaliana OX=3702 GN=LKR/SDH PE=1 SV=1	10.9291	11.4774	10.4129	12.9513	12.8288	12.7444	+	C_S	2.43011	-1.90167	-6.07283	0.00371441	3.73645
Q9SSG3	HIPL1 protein OS=Arabidopsis thaliana OX=3702 GN=HIPL1 PE=3 SV=2	10.0461	9.94436	9.19936	12.2693	10.5252	12.1	+	C_S	1.4353	-1.90155	-3.08639	0.0367029	3.73614
Q9C9B0	Flavonol 3-O-glucosyltransferase UGT89B1 OS=Arabidopsis thaliana OX=3702 GN=UGT89B1 PE=1 SV=2	12.3224	12.3374	12.6419	14.6257	14.2409	14.1358	+	C_S	3.32586	-1.90023	-10.4592	0.000472215	3.73273
O03983	Probable desiccation-related protein LEA14 OS=Arabidopsis thaliana OX=3702 GN=LEA14 PE=1 SV=1	10.9655	10.5956	11.2408	13.1505	12.5244	12.8086	+	C_S	2.72287	-1.89383	-7.27889	0.00189291	3.7162
Q9ZW04	Tropinone reductase homolog At2g29170 OS=Arabidopsis thaliana OX=3702 GN=At2g29170 PE=3 SV=1	7.59657	8.7227	7.02651	8.89236	10.3624	9.70208	+	C_S	1.3359	-1.87037	-2.85542	0.0461424	3.65626
Q9LSW6	1-aminocyclopropane-1-carboxylate oxidase homolog 10 OS=Arabidopsis thaliana OX=3702 GN=At5g43450 PE=2 SV=1	7.54724	9.38944	8.41863	10.0812	10.8098	10.0616	+	C_S	1.47552	-1.86575	-3.18246	0.0334565	3.64457
Q9M9Q6	Serine carboxypeptidase-like 50 OS=Arabidopsis thaliana OX=3702 GN=SCPL50 PE=2 SV=1	11.4424	11.5037	10.7108	12.7575	13.7303	12.7444	+	C_S	1.96171	-1.85847	-4.48811	0.0109217	3.62623
Q9FK25	Flavone 3'-O-methyltransferase 1 OS=Arabidopsis thaliana OX=3702 GN=OMT1 PE=1 SV=1	13.7651	13.6404	12.6325	15.0443	15.3123	15.2541	+	C_S	2.14143	-1.85756	-5.05208	0.00722055	3.62394
A0A1P8B8F8	Endo-1 4-beta-xylanase 5 OS=Arabidopsis thaliana OX=3702 GN=XYN5 PE=3 SV=1	10.8729	11.2471	11.1478	12.7758	12.9001	13.1566	+	C_S	3.51672	-1.8549	-11.7087	0.000304285	3.61727
P26569	Histone H1.2 OS=Arabidopsis thaliana OX=3702 GN=At2g30620 PE=1 SV=1	11.7156	11.4871	12.8165	13.4883	14.3652	13.5995	+	C_S	1.66741	-1.81128	-3.66385	0.0215075	3.50954
Q3ECP6	GDSL esterase/lipase At1g54790 OS=Arabidopsis thaliana OX=3702 GN=At1g54790 PE=2 SV=1	10.1121	11.6457	11.1144	13.1169	12.6237	12.5488	+	C_S	1.6939	-1.80575	-3.73352	0.0202349	3.49611
Q9ZUG4	Methylthioribose-1-phosphate isomerase OS=Arabidopsis thaliana OX=3702 GN=At2g05830 PE=1 SV=2	14.4316	14.2113	14.4785	16.0189	16.2856	16.2114	+	C_S	4.01824	-1.79821	-15.7104	9.58871e-05	3.47788
O80477	Methylesterase 3 OS=Arabidopsis thaliana OX=3702 GN=MES3 PE=2 SV=1	10.9916	11.1174	10.3914	12.3309	12.946	12.595	+	C_S	2.47747	-1.79048	-6.25544	0.00333066	3.4593
Q9M2W2	Glutathione S-transferase L2 chloroplastic OS=Arabidopsis thaliana OX=3702 GN=GSTL2 PE=2 SV=1	14.305	14.0471	13.6766	15.6399	16.0133	15.6991	+	C_S	2.92176	-1.77453	-8.21379	0.0011974	3.42127
Q9SMU8	Peroxidase 34 OS=Arabidopsis thaliana OX=3702 GN=PER34 PE=1 SV=1	13.0981	12.2075	12.9135	14.8661	14.3738	14.2846	+	C_S	2.25133	-1.76846	-5.42289	0.00560622	3.4069
Q8VYE5	Glucan endo-1 3-beta-glucosidase 12 OS=Arabidopsis thaliana OX=3702 GN=At4g29360 PE=2 SV=1	9.13331	9.98252	9.58781	11.3162	11.3902	11.2999	+	C_S	2.69563	-1.76755	-7.15851	0.00201544	3.40475
O22126	Fasciclin-like arabinogalactan protein 8 OS=Arabidopsis thaliana OX=3702 GN=FLA8 PE=2 SV=1	15.635	15.8411	15.8258	17.5169	17.6719	17.3404	+	C_S	3.93441	-1.74243	-14.9601	0.000116303	3.34598
Q9ZW12	Tropinone reductase homolog At2g29260 chloroplastic OS=Arabidopsis thaliana OX=3702 GN=At2g29260 PE=2 SV=1	9.16595	8.73216	9.19195	10.7108	10.8443	10.739	+	C_S	3.44502	-1.73465	-11.2236	0.000358905	3.32799
Q9SZ11	Glycerophosphodiester phosphodiesterase GDPDL3 OS=Arabidopsis thaliana OX=3702 GN=GDPDL3 PE=2 SV=3	15.159	15.225	14.6557	16.3122	17.0135	16.9094	+	C_S	2.44253	-1.73174	-6.1203	0.00360969	3.32128
Q9SN58	UDP-glucose 4-epimerase 5 OS=Arabidopsis thaliana OX=3702 GN=UGE5 PE=1 SV=3	12.9693	12.6665	12.5755	14.6844	14.1619	14.5525	+	C_S	3.03258	-1.72916	-8.78049	0.000927727	3.31535
Q9LVJ1	Subtilisin-like protease SBT1.4 OS=Arabidopsis thaliana OX=3702 GN=SBT1.4 PE=2 SV=1	16.0849	16.5179	16.0514	17.63	18.2568	17.9459	+	C_S	2.73652	-1.72619	-7.33988	0.00183434	3.30853
Q9SUA1	DEK domain-containing chromatin-associated protein 3 OS=Arabidopsis thaliana OX=3702 GN=DEK3 PE=1 SV=1	9.98252	8.97832	9.70208	11.0957	11.6969	11.0485	+	C_S	2.04145	-1.72609	-4.73215	0.00908971	3.3083
P92985	Ran-binding protein 1 homolog c OS=Arabidopsis thaliana OX=3702 GN=RANBP1C PE=2 SV=1	10.4511	10.4816	10.6033	12.5581	11.8862	12.259	+	C_S	3.00163	-1.72243	-8.61877	0.000996254	3.29992
Q56WF8	Serine carboxypeptidase-like 48 OS=Arabidopsis thaliana OX=3702 GN=SCPL48 PE=2 SV=2	13.2314	13.4906	12.0482	14.4937	14.6938	14.7231	+	C_S	1.72246	-1.71348	-3.80959	0.018947	3.27951
Q9LV60	Cysteine-rich repeat secretory protein 55 OS=Arabidopsis thaliana OX=3702 GN=CRRSP55 PE=2 SV=1	13.322	12.4612	12.8086	14.7231	14.539	14.4649	+	C_S	2.55013	-1.71174	-6.54462	0.00281754	3.27556
O22922	U2 small nuclear ribonucleoprotein B'' OS=Arabidopsis thaliana OX=3702 GN=U2B'' PE=1 SV=1	10.6397	9.84998	10.3191	11.6174	12.336	11.9476	+	C_S	2.26957	-1.69741	-5.4865	0.00537564	3.24318
Q9FJ62	Glycerophosphodiester phosphodiesterase GDPDL4 OS=Arabidopsis thaliana OX=3702 GN=GDPDL4 PE=1 SV=1	13.2153	12.6325	13.3559	14.4937	14.9074	14.88	+	C_S	2.55007	-1.69245	-6.54437	0.00281793	3.23205
Q9LV09	Protein BOBBER 1 OS=Arabidopsis thaliana OX=3702 GN=BOB1 PE=1 SV=1	12.3177	11.3505	12.4294	13.8464	13.6518	13.6591	+	C_S	2.07602	-1.68658	-4.84097	0.00839421	3.21893
O23614	Carboxyl-terminal-processing peptidase 2 chloroplastic OS=Arabidopsis thaliana OX=3702 GN=CTPA2 PE=1 SV=1	11.5605	10.6128	10.1699	12.4673	12.7214	12.1691	+	C_S	1.71816	-1.67153	-3.79806	0.0191355	3.18552
Q8L762	Beta-amylase 6 OS=Arabidopsis thaliana OX=3702 GN=BAM6 PE=2 SV=1	10.0199	8.48201	9.59644	10.7517	11.4635	10.8927	+	C_S	1.51951	-1.66985	-3.28937	0.0302336	3.18182
Q8LDW8	Probable hydroxyacylglutathione hydrolase 2 chloroplastic OS=Arabidopsis thaliana OX=3702 GN=GLX2-4 PE=2 SV=1	12.447	11.0659	11.5314	12.8442	14.1381	13.0603	+	C_S	1.36575	-1.66608	-2.92384	0.0430775	3.17351
Q9SR22	Pectin acetylesterase 5 OS=Arabidopsis thaliana OX=3702 GN=PAE5 PE=2 SV=1	12.4433	12.2631	12.1862	13.7609	14.1619	13.9241	+	C_S	3.53985	-1.65145	-11.8695	0.000288503	3.14149
P06525	Alcohol dehydrogenase class-P OS=Arabidopsis thaliana OX=3702 GN=ADH1 PE=1 SV=2	12.5395	12.9788	13.1094	14.3783	14.7375	14.4179	+	C_S	2.86134	-1.63535	-7.91899	0.00137613	3.10663
O80934	Uncharacterized protein At2g37660 chloroplastic OS=Arabidopsis thaliana OX=3702 GN=At2g37660 PE=1 SV=2	17.503	17.6028	17.4287	19.2967	18.9649	19.1613	+	C_S	3.93777	-1.6295	-14.9894	0.000115406	3.09406
Q940Z5	Phenolic glucoside malonyltransferase 1 OS=Arabidopsis thaliana OX=3702 GN=PMAT1 PE=1 SV=1	12.2737	13.417	13.0727	14.8462	14.3015	14.502	+	C_S	1.91644	-1.62881	-4.35373	0.0121216	3.09258
Q9C907	Glycerophosphodiester phosphodiesterase GDPD5 OS=Arabidopsis thaliana OX=3702 GN=GDPD5 PE=2 SV=1	12.8568	13.2314	13.047	14.7277	14.5794	14.7081	+	C_S	3.79852	-1.62669	-13.817	0.00015903	3.08804
P52410	3-oxoacyl-[acyl-carrier-protein] synthase I chloroplastic OS=Arabidopsis thaliana OX=3702 GN=KAS1 PE=1 SV=2	14.986	14.768	14.1543	16.4014	15.9261	16.4567	+	C_S	2.24675	-1.62533	-5.40701	0.00566565	3.08513
Q8L7B2	Serine carboxypeptidase-like 20 OS=Arabidopsis thaliana OX=3702 GN=SCPL20 PE=2 SV=2	13.4383	13.8707	13.6766	15.2886	15.4368	15.1173	+	C_S	3.31888	-1.61902	-10.416	0.000479866	3.07166
Q9ZVA4	EP1-like glycoprotein 3 OS=Arabidopsis thaliana OX=3702 GN=At1g78850 PE=1 SV=1	13.0599	13.4472	13.2214	14.6981	15.2165	14.6372	+	C_S	2.76405	-1.60774	-7.46423	0.00172167	3.04774
Q9LJR2	Lectin-like protein LEC OS=Arabidopsis thaliana OX=3702 GN=LEC PE=1 SV=1	10.9506	11.7923	12.7028	13.4698	13.5871	13.2003	+	C_S	1.43766	-1.60386	-3.09198	0.036504	3.03955
Q9FF10	Heparanase-like protein 1 OS=Arabidopsis thaliana OX=3702 GN=At5g07830 PE=2 SV=1	12.9513	13.576	12.1562	14.5118	14.8229	14.1299	+	C_S	1.59853	-1.5937	-3.48646	0.025204	3.01822
Q9FZE0	Beta-glucosidase 40 OS=Arabidopsis thaliana OX=3702 GN=BGLU40 PE=2 SV=1	12.0366	12.3566	12.0499	13.7232	13.6518	13.7935	+	C_S	3.82532	-1.57514	-14.0355	0.000149513	2.97964
Q96292	Actin-2 OS=Arabidopsis thaliana OX=3702 GN=ACT2 PE=1 SV=1	16.6768	17.0769	17.1909	18.6073	18.4818	18.573	+	C_S	3.21799	-1.5725	-9.80976	0.000605355	2.9742
Q9C9P4	3-oxoacyl-[acyl-carrier-protein] synthase II chloroplastic OS=Arabidopsis thaliana OX=3702 GN=KAS2 PE=1 SV=1	12.7702	12.3845	12.259	14.1292	13.989	14	+	C_S	3.21374	-1.56819	-9.785	0.000611308	2.96532
Q9M0G0	Glutathione hydrolase 3 OS=Arabidopsis thaliana OX=3702 GN=GGT3 PE=2 SV=1	11.6295	12.3845	12.7214	13.9877	13.9275	13.5071	+	C_S	1.9264	-1.56234	-4.38302	0.0118468	2.95332
Q9M330	Probable proteasome inhibitor OS=Arabidopsis thaliana OX=3702 GN=At3g53970 PE=1 SV=1	12.6679	12.6996	13.3721	14.5574	14.2636	14.5672	+	C_S	2.46072	-1.54954	-6.19032	0.00346162	2.92724
Q84L30	Ubiquitin receptor RAD23d OS=Arabidopsis thaliana OX=3702 GN=RAD23D PE=1 SV=2	13.5085	13.237	12.912	15.1053	14.4613	14.7366	+	C_S	2.43619	-1.54861	-6.09602	0.00366277	2.92535
Q9SLN5	Methionine aminopeptidase 1A OS=Arabidopsis thaliana OX=3702 GN=MAP1A PE=1 SV=1	15.0245	13.7456	13.8754	15.7243	15.7095	15.8536	+	C_S	1.71273	-1.54732	-3.78356	0.0193763	2.92274
Q9CAJ0	Protein phosphatase 2C 16 OS=Arabidopsis thaliana OX=3702 GN=HAB1 PE=1 SV=1	9.74144	10.1899	9.61742	11.8358	11.0732	11.2791	+	C_S	2.24369	-1.54644	-5.39645	0.00570571	2.92095
Q9LJN4	Probable beta-D-xylosidase 5 OS=Arabidopsis thaliana OX=3702 GN=BXL5 PE=2 SV=2	13.3487	14.3211	14.0951	15.3867	15.635	15.3431	+	C_S	2.12101	-1.5333	-4.98542	0.00756815	2.89447
Q9LMG7	Probable inactive purple acid phosphatase 2 OS=Arabidopsis thaliana OX=3702 GN=PAP2 PE=2 SV=1	15.0317	14.88	14.97	16.421	16.4342	16.5579	+	C_S	4.77391	-1.51043	-24.3669	1.68302e-05	2.84895
Q05212	DNA damage-repair/toleration protein DRT102 OS=Arabidopsis thaliana OX=3702 GN=DRT102 PE=1 SV=2	12.9036	12.7421	12.29	13.8228	14.4418	14.1999	+	C_S	2.37574	-1.50956	-5.86875	0.00420979	2.84723
Q8LE52	Glutathione S-transferase DHAR3 chloroplastic OS=Arabidopsis thaliana OX=3702 GN=DHAR3 PE=1 SV=1	14.9798	15.172	14.8622	16.4281	16.6904	16.3971	+	C_S	3.49728	-1.50053	-11.5753	0.000318215	2.82947
Q9FLP6	Small ubiquitin-related modifier 2 OS=Arabidopsis thaliana OX=3702 GN=SUMO2 PE=1 SV=1	11.422	11.2268	11.6774	13.7481	12.1925	12.8783	+	C_S	1.48095	-1.49756	-3.19556	0.0330408	2.82365
Q38924	Fe(3+)-Zn(2+) purple acid phosphatase 12 OS=Arabidopsis thaliana OX=3702 GN=PAP12 PE=2 SV=3	11.9042	11.8758	12.0418	13.6251	13.2214	13.4655	+	C_S	3.51335	-1.49669	-11.6855	0.000306655	2.82195
Q9ZUU2	Thioredoxin-like protein AAED1 chloroplastic OS=Arabidopsis thaliana OX=3702 GN=At2g37240 PE=1 SV=2	12.2533	12.0082	11.1857	13.0373	13.4959	13.3765	+	C_S	1.87722	-1.48751	-4.23964	0.0132672	2.80405
Q9LXJ0	Cell division protein FtsZ homolog 2-2 chloroplastic OS=Arabidopsis thaliana OX=3702 GN=FTSZ2-2 PE=1 SV=1	10.1794	9.81383	9.78321	11.0957	11.9681	11.1603	+	C_S	2.06662	-1.48257	-4.8112	0.00857788	2.79446
Q42539	Protein-L-isoaspartate O-methyltransferase 1 OS=Arabidopsis thaliana OX=3702 GN=PIMT1 PE=1 SV=3	11.06	10.4552	10.8851	12.6419	12.0241	12.1796	+	C_S	2.33981	-1.48175	-5.737	0.00457288	2.79287
Q9FN03	Ultraviolet-B receptor UVR8 OS=Arabidopsis thaliana OX=3702 GN=UVR8 PE=1 SV=1	13.7935	14.1999	15.2474	15.8121	16.1268	15.738	+	C_S	1.52057	-1.47872	-3.29197	0.0301599	2.78701
Q96330	Flavonol synthase/flavanone 3-hydroxylase OS=Arabidopsis thaliana OX=3702 GN=FLS1 PE=1 SV=1	9.18427	8.59549	7.96044	9.81383	10.3408	10.0122	+	C_S	1.72978	-1.47556	-3.82924	0.0186303	2.78092
Q9C8L4	Persulfide dioxygenase ETHE1 homolog mitochondrial OS=Arabidopsis thaliana OX=3702 GN=GLY3 PE=1 SV=3	14.9542	14.6402	14.7375	16.5465	16.0849	16.1268	+	C_S	2.97288	-1.47545	-8.47093	0.00106444	2.7807
Q9FLG1	Beta-D-xylosidase 4 OS=Arabidopsis thaliana OX=3702 GN=BXL4 PE=1 SV=1	14.4624	14.6607	15.1842	16.2633	16.3762	16.0805	+	C_S	2.49986	-1.47091	-6.34335	0.0031633	2.77197
P42759	Dehydrin ERD10 OS=Arabidopsis thaliana OX=3702 GN=ERD10 PE=1 SV=1	13.7303	14.1999	14.2226	15.6737	15.5286	15.3543	+	C_S	2.86382	-1.46798	-7.93087	0.0013683	2.76634
Q9FJU9	Glucan endo-1 3-beta-glucosidase 13 OS=Arabidopsis thaliana OX=3702 GN=At5g56590 PE=2 SV=1	10.408	10.532	11.8646	12.29	12.5849	12.2417	+	C_S	1.40037	-1.43733	-3.00419	0.0397768	2.70819
Q9FM65	Fasciclin-like arabinogalactan protein 1 OS=Arabidopsis thaliana OX=3702 GN=FLA1 PE=1 SV=1	13.3623	13.7886	13.5952	14.973	15.1555	14.9177	+	C_S	3.25843	-1.43337	-10.0487	0.000551531	2.70077
Q42592	L-ascorbate peroxidase S chloroplastic/mitochondrial OS=Arabidopsis thaliana OX=3702 GN=APXS PE=1 SV=2	15.9252	15.653	15.4901	17.1909	17.0639	17.1085	+	C_S	3.38396	-1.43164	-10.8256	0.000413086	2.69753
Q940G6	Gibberellin receptor GID1C OS=Arabidopsis thaliana OX=3702 GN=GID1C PE=1 SV=1	8.85132	9.76875	8.99034	10.6617	10.547	10.686	+	C_S	2.10919	-1.42811	-4.94715	0.00777696	2.69094
Q8S9J6	Aspartyl protease family protein At5g10770 OS=Arabidopsis thaliana OX=3702 GN=At5g10770 PE=2 SV=1	11.8534	11.9698	12.1972	13.4501	13.2342	13.5879	+	C_S	3.22146	-1.4173	-9.83009	0.000600537	2.67085
O23365	Cytochrome P450 97B3 chloroplastic OS=Arabidopsis thaliana OX=3702 GN=CYP97B3 PE=1 SV=2	10.8729	12.2791	12.1363	13.1505	13.3384	13.0452	+	C_S	1.44549	-1.41527	-3.11057	0.0358517	2.6671
Q9ZQ81	Probable inactive purple acid phosphatase 9 OS=Arabidopsis thaliana OX=3702 GN=PAP9 PE=2 SV=1	10.248	10.8069	10.1026	11.6553	11.8292	11.9131	+	C_S	2.46512	-1.41338	-6.20737	0.00342673	2.6636
P53492	Actin-7 OS=Arabidopsis thaliana OX=3702 GN=ACT7 PE=1 SV=1	16.4168	16.5059	16.4359	17.592	18.079	17.9254	+	C_S	3.19163	-1.4126	-9.65695	0.000643235	2.66217
A7WM73	Beta-hexosaminidase 1 OS=Arabidopsis thaliana OX=3702 GN=HEXO1 PE=1 SV=1	14.5137	14.9052	15.3384	16.0699	16.8786	16.015	+	C_S	1.72674	-1.40211	-3.82106	0.0187612	2.64288
Q8S9M1	Probable plastid-lipid-associated protein 13 chloroplastic OS=Arabidopsis thaliana OX=3702 GN=PAP13 PE=1 SV=2	14.0491	13.8864	13.3612	14.8606	15.4171	15.1842	+	C_S	2.20998	-1.38838	-5.28094	0.00616623	2.61785
Q9S726	Probable ribose-5-phosphate isomerase 3 chloroplastic OS=Arabidopsis thaliana OX=3702 GN=RPI3 PE=1 SV=1	18.2945	18.3531	18.3657	19.5759	19.7457	19.8026	+	C_S	4.35914	-1.37034	-19.1585	4.37381e-05	2.58531
Q27GK7	Topless-related protein 4 OS=Arabidopsis thaliana OX=3702 GN=TPR4 PE=1 SV=2	11.8897	11.5813	12.2403	13.0507	13.6655	13.0982	+	C_S	2.12128	-1.36773	-4.98631	0.00756345	2.58064
O23401	UDP-glycosyltransferase 84A3 OS=Arabidopsis thaliana OX=3702 GN=UGT84A3 PE=1 SV=1	14.1865	14.2113	14.3411	15.6399	15.6076	15.5258	+	C_S	4.66657	-1.34481	-22.8983	2.15491e-05	2.53997
A8MS68	Dihydrolipoyl dehydrogenase 1 chloroplastic OS=Arabidopsis thaliana OX=3702 GN=LPD1 PE=2 SV=1	8.76451	8.58813	8.12417	9.23491	9.91074	10.3606	+	C_S	1.62182	-1.34316	-3.54583	0.023888	2.53706
Q8RXD9	4-alpha-glucanotransferase DPE2 OS=Arabidopsis thaliana OX=3702 GN=DPE2 PE=1 SV=1	14.5978	14.858	14.4785	16.0133	15.967	15.9786	+	C_S	3.54156	-1.3415	-11.8814	0.000287369	2.53415
Q42593	L-ascorbate peroxidase T chloroplastic OS=Arabidopsis thaliana OX=3702 GN=APXT PE=2 SV=2	13.0393	12.6325	12.3124	14.1083	13.9275	13.9475	+	C_S	2.44126	-1.33304	-6.11543	0.00362026	2.51933
Q24JL3	Thiosulfate/3-mercaptopyruvate sulfurtransferase 2 OS=Arabidopsis thaliana OX=3702 GN=STR2 PE=1 SV=1	14.4624	14.156	13.781	15.4491	15.4549	15.4799	+	C_S	2.59586	-1.32816	-6.73242	0.00253595	2.51082
Q9SR43	Phytochromobilin:ferredoxin oxidoreductase chloroplastic OS=Arabidopsis thaliana OX=3702 GN=HY2 PE=2 SV=1	10.89	10.949	10.6781	12.0942	12.1497	12.2521	+	C_S	3.82802	-1.32628	-14.0577	0.000148587	2.50755
P43297	Cysteine proteinase RD21A OS=Arabidopsis thaliana OX=3702 GN=RD21A PE=1 SV=1	16.8347	16.8031	16.8297	18.0642	18.1545	18.2261	+	C_S	4.99535	-1.32579	-27.6972	1.01076e-05	2.5067
Q8L799	Inositol oxygenase 1 OS=Arabidopsis thaliana OX=3702 GN=MIOX1 PE=2 SV=1	9.40674	9.1608	8.91105	10.3643	10.1699	10.9099	+	C_S	2.12937	-1.32184	-5.01264	0.00742386	2.49985
Q9LS40	Protein ASPARTIC PROTEASE IN GUARD CELL 1 OS=Arabidopsis thaliana OX=3702 GN=ASPG1 PE=1 SV=1	14.1358	13.7602	13.6358	14.7592	15.7402	14.986	+	C_S	1.77942	-1.31789	-3.96429	0.016618	2.49301
Q9SX29	ATP-dependent Clp protease adapter protein CLPS1 chloroplastic OS=Arabidopsis thaliana OX=3702 GN=CPLS1 PE=1 SV=1	9.58556	9.87262	9.14831	10.7709	10.7975	10.9535	+	C_S	2.40636	-1.30515	-5.98297	0.0039232	2.47109
Q9LHA8	Heat shock 70 kDa protein 4 OS=Arabidopsis thaliana OX=3702 GN=HSP70-4 PE=1 SV=1	13.576	15.0152	14.3226	15.5601	15.3543	15.8847	+	C_S	1.3647	-1.29507	-2.92144	0.0431817	2.45389
Q39172	NADPH-dependent oxidoreductase 2-alkenal reductase OS=Arabidopsis thaliana OX=3702 GN=AER PE=1 SV=1	16.8718	17.2552	17.1909	18.3759	18.4214	18.4037	+	C_S	3.38796	-1.29439	-10.8512	0.000409298	2.45273
O64903	Nucleoside diphosphate kinase II chloroplastic OS=Arabidopsis thaliana OX=3702 GN=NDPK2 PE=1 SV=2	14.0123	14.3411	14.2409	15.4799	15.7	15.2874	+	C_S	2.95693	-1.29102	-8.38992	0.00110426	2.44701
P29514	Tubulin beta-6 chain OS=Arabidopsis thaliana OX=3702 GN=TUBB6 PE=2 SV=1	10.7052	10.0122	9.66551	11.0052	11.4765	11.7169	+	C_S	1.57825	-1.27192	-3.43523	0.0264089	2.41483
Q9LXA8	Probable beta-D-xylosidase 6 OS=Arabidopsis thaliana OX=3702 GN=BXL6 PE=2 SV=1	15.1865	15.2063	15.0996	16.3701	16.3954	16.53	+	C_S	4.54288	-1.26775	-21.3143	2.86497e-05	2.40786
Q9ZQG4	UDP-glycosyltransferase 73B5 OS=Arabidopsis thaliana OX=3702 GN=UGT73B5 PE=2 SV=1	11.4424	11.7682	11.84	12.8774	12.8948	13.0781	+	C_S	3.10461	-1.26661	-9.16786	0.000785941	2.40596
P55231	Glucose-1-phosphate adenylyltransferase large subunit 3 chloroplastic OS=Arabidopsis thaliana OX=3702 GN=APL3 PE=2 SV=2	14.156	14.148	14.2661	15.5156	15.3867	15.4597	+	C_S	4.72579	-1.26396	-23.6975	1.88023e-05	2.40154
Q39224	Protein SRG1 OS=Arabidopsis thaliana OX=3702 GN=SRG1 PE=2 SV=1	11.7711	10.249	10.9015	12.3066	12.314	12.0795	+	C_S	1.31784	-1.2595	-2.81438	0.0481017	2.39413
Q9M263	Germin-like protein subfamily 2 member 4 OS=Arabidopsis thaliana OX=3702 GN=GLP10 PE=2 SV=1	10.9655	11.1535	10.745	12.0499	12.371	12.1728	+	C_S	2.92993	-1.24323	-8.25438	0.00117509	2.36728
Q9SZB9	Peroxidase 47 OS=Arabidopsis thaliana OX=3702 GN=PER47 PE=2 SV=2	10.7896	10.8762	10.0637	11.8281	11.95	11.6472	+	C_S	1.97415	-1.23191	-4.52554	0.0106133	2.34878
Q9SCV4	Beta-galactosidase 8 OS=Arabidopsis thaliana OX=3702 GN=BGAL8 PE=2 SV=2	14.8555	14.8072	15.2541	16.1682	16.2114	16.1991	+	C_S	2.99509	-1.22067	-8.5849	0.00101137	2.33055
Q9SAC6	Alpha-glucan water dikinase 1 chloroplastic OS=Arabidopsis thaliana OX=3702 GN=GWD1 PE=1 SV=2	17.1909	17.351	17.2158	18.5352	18.3657	18.5019	+	C_S	4.14454	-1.21502	-16.9106	7.16902e-05	2.32144
Q93XW5	Nitrile-specifier protein 5 OS=Arabidopsis thaliana OX=3702 GN=NSP5 PE=2 SV=1	12.8976	13.5186	13.989	14.7277	14.5451	14.7409	+	C_S	1.69322	-1.20279	-3.73171	0.0202666	2.30184
Q9SYG7	Aldehyde dehydrogenase family 7 member B4 OS=Arabidopsis thaliana OX=3702 GN=ALDH7B4 PE=2 SV=3	14.7221	15.4444	15.821	16.6339	16.5643	16.3971	+	C_S	1.65989	-1.2026	-3.64421	0.0218832	2.30154
Q9SRI1	Protein transport protein SEC13 homolog A OS=Arabidopsis thaliana OX=3702 GN=SEC13A PE=1 SV=1	13.5371	13.8972	14.2409	15.1053	15.324	14.8425	+	C_S	2.08432	-1.19886	-4.86736	0.00823531	2.29558
Q9SAU2	Ribulose-5-phosphate-3-epimerase chloroplastic OS=Arabidopsis thaliana OX=3702 GN=RPE PE=2 SV=1	16.2483	15.6023	16.4122	17.4203	17.4203	17.0135	+	C_S	1.87917	-1.19709	-4.24528	0.0132078	2.29277
Q9C7W4	Long chain acyl-CoA synthetase 3 OS=Arabidopsis thaliana OX=3702 GN=LACS3 PE=2 SV=1	8.80071	8.86081	8.62341	9.69315	10.0616	10.0938	+	C_S	2.89524	-1.18788	-8.0832	0.0012728	2.27818
Q93V88	Probable protein phosphatase 2C 62 OS=Arabidopsis thaliana OX=3702 GN=At4g33500 PE=2 SV=1	12.9208	13.3118	13.309	14.1011	14.746	14.248	+	C_S	2.14168	-1.18448	-5.05289	0.00721639	2.27281
P94078	Alpha-mannosidase At3g26720 OS=Arabidopsis thaliana OX=3702 GN=At3g26720 PE=1 SV=1	14.4733	14.5692	14.5525	15.6606	15.8258	15.6606	+	C_S	4.33984	-1.18406	-18.9449	4.57257e-05	2.27215
P93836	4-hydroxyphenylpyruvate dioxygenase OS=Arabidopsis thaliana OX=3702 GN=HPD PE=1 SV=2	13.8581	14.1409	13.9626	15.2701	15.0273	15.2042	+	C_S	3.37051	-1.17998	-10.7397	0.000426079	2.26574
O64811	Serine carboxypeptidase-like 9 OS=Arabidopsis thaliana OX=3702 GN=SCPL9 PE=2 SV=1	10.9506	10.3498	11.002	12.371	11.5637	11.8843	+	C_S	1.69147	-1.17216	-3.72709	0.0203484	2.25349
Q56ZI2	Patellin-2 OS=Arabidopsis thaliana OX=3702 GN=PATL2 PE=1 SV=2	17.2135	16.8686	16.7365	18.2945	17.9357	18.0954	+	C_S	2.57338	-1.16899	-6.63955	0.00267067	2.24854
Q9S7T8	Serpin-ZX OS=Arabidopsis thaliana OX=3702 GN=At1g47710 PE=1 SV=1	14.177	14.4316	14.4084	15.4271	15.4027	15.6893	+	C_S	3.16845	-1.16738	-9.52437	0.0006785	2.24603
Q9FH82	Pectin acetylesterase 11 OS=Arabidopsis thaliana OX=3702 GN=PAE11 PE=2 SV=1	12.2875	12.7067	12.5601	13.6156	13.7783	13.6591	+	C_S	3.04165	-1.1662	-8.82847	0.000908552	2.2442
Q9LY14	Peptide methionine sulfoxide reductase A3 OS=Arabidopsis thaliana OX=3702 GN=MSRA3 PE=1 SV=1	11.5941	12.7917	11.95	13.6558	13.0738	13.0982	+	C_S	1.35111	-1.16398	-2.8902	0.0445543	2.24075
Q9M2E2	(+)-neomenthol dehydrogenase OS=Arabidopsis thaliana OX=3702 GN=SDR1 PE=1 SV=1	12.4331	12.9344	11.6206	13.3366	13.5952	13.5479	+	C_S	1.38864	-1.16386	-2.97685	0.0408658	2.24056
Q9LRZ0	Topless-related protein 2 OS=Arabidopsis thaliana OX=3702 GN=TPR2 PE=1 SV=2	11.6318	10.9642	11.5992	12.5488	12.5888	12.5316	+	C_S	2.21944	-1.15797	-5.31314	0.00603337	2.23143
Q56ZQ3	Vacuolar-sorting receptor 4 OS=Arabidopsis thaliana OX=3702 GN=VSR4 PE=2 SV=2	10.6677	10.7709	9.74561	11.6896	11.5938	11.3715	+	C_S	1.56811	-1.15687	-3.40978	0.0270327	2.22973
Q9LEX1	Calcium-dependent lipid-binding protein OS=Arabidopsis thaliana OX=3702 GN=CLB PE=1 SV=1	11.1478	10.8261	10.8193	11.6442	12.2726	12.3309	+	C_S	2.03054	-1.15149	-4.69818	0.00932095	2.22143
B9DGU7	Thiamine pyrophosphokinase 1 OS=Arabidopsis thaliana OX=3702 GN=TPK1 PE=2 SV=1	13.2003	13.5479	13.4807	14.853	14.2409	14.5818	+	C_S	2.29078	-1.14897	-5.56119	0.00511941	2.21756
Q9SHP0	Phosphoserine aminotransferase 2 chloroplastic OS=Arabidopsis thaliana OX=3702 GN=PSAT2 PE=1 SV=1	12.6821	13.1698	12.7923	14.1579	14.4916	13.4272	+	C_S	1.52178	-1.14419	-3.29494	0.030076	2.21022
Q9SJI7	Phospholipase A1-IIdelta OS=Arabidopsis thaliana OX=3702 GN=At2g42690 PE=1 SV=1	12.1513	12.1497	12.2816	13.2498	13.251	13.5141	+	C_S	3.50887	-1.14411	-11.6547	0.000309835	2.2101
P57106	Malate dehydrogenase 2 cytoplasmic OS=Arabidopsis thaliana OX=3702 GN=MDH2 PE=1 SV=1	11.93	11.7984	11.7993	12.4127	13.4483	13.0982	+	C_S	1.68977	-1.1438	-3.7226	0.0204282	2.20962
Q9XFT3	Oxygen-evolving enhancer protein 3-1 chloroplastic OS=Arabidopsis thaliana OX=3702 GN=PSBQ1 PE=1 SV=3	16.6339	16.4567	16.0261	17.3772	17.6621	17.5056	+	C_S	2.34618	-1.14271	-5.76018	0.0045063	2.20795
O80574	4-hydroxy-tetrahydrodipicolinate reductase 1 chloroplastic OS=Arabidopsis thaliana OX=3702 GN=DAPB1 PE=1 SV=2	11.7495	11.9095	12.076	12.7668	13.182	13.2003	+	C_S	2.58599	-1.13801	-6.69152	0.00259424	2.20077
Q9LV91	4-alpha-glucanotransferase DPE1 chloroplastic/amyloplastic OS=Arabidopsis thaliana OX=3702 GN=DPE1 PE=1 SV=1	13.5208	13.4709	13.6196	14.5692	15.0644	14.3915	+	C_S	2.28001	-1.13791	-5.52316	0.00524795	2.20062
Q93Z24	Beta-galactosidase 17 OS=Arabidopsis thaliana OX=3702 GN=BGAL17 PE=2 SV=1	10.4379	10.3947	9.84998	11.1437	11.4097	11.5323	+	C_S	2.16435	-1.13436	-5.12772	0.00684936	2.19521
Q9M8T0	Probable inactive receptor kinase At3g02880 OS=Arabidopsis thaliana OX=3702 GN=At3g02880 PE=1 SV=1	10.3914	9.66043	10.871	11.5858	11.6295	11.1077	+	C_S	1.35928	-1.13341	-2.90895	0.043724	2.19377
Q9LYC2	NPL4-like protein 1 OS=Arabidopsis thaliana OX=3702 GN=At3g63000 PE=1 SV=1	11.7156	11.3505	11.7285	12.7421	12.6325	12.8189	+	C_S	2.9552	-1.13299	-8.38117	0.00110866	2.19313
Q96300	14-3-3-like protein GF14 nu OS=Arabidopsis thaliana OX=3702 GN=GRF7 PE=1 SV=1	11.1297	10.7517	10.4046	11.6029	12.0837	11.9734	+	C_S	1.93608	-1.12468	-4.41165	0.0115856	2.18053
Q42540	Ubiquitin-conjugating enzyme E2 7 OS=Arabidopsis thaliana OX=3702 GN=UBC7 PE=1 SV=1	10.4639	11.0947	11.2238	12.3986	11.7495	11.9964	+	C_S	1.6878	-1.12069	-3.71739	0.0205211	2.17451
Q9LVI9	Dihydropyrimidine dehydrogenase (NADP(+)) chloroplastic OS=Arabidopsis thaliana OX=3702 GN=PYD1 PE=1 SV=1	15.3911	14.9798	15.0443	16.1991	16.3417	16.2269	+	C_S	2.93489	-1.11749	-8.27911	0.00116174	2.16969
Q06738	Low-temperature-induced 78 kDa protein OS=Arabidopsis thaliana OX=3702 GN=RD29A PE=1 SV=2	15.8136	15.6481	15.1282	17.0014	16.1839	16.7161	+	C_S	1.59998	-1.10381	-3.49011	0.02512	2.14922
Q949U7	Peroxiredoxin-2E chloroplastic OS=Arabidopsis thaliana OX=3702 GN=PRXIIE PE=1 SV=2	16.8124	16.984	17.0769	17.7272	18.4588	17.9899	+	C_S	2.07497	-1.10085	-4.83762	0.00841453	2.14481
Q56YW9	Tubulin beta-2 chain OS=Arabidopsis thaliana OX=3702 GN=TUBB2 PE=2 SV=2	8.55419	9.10102	8.88038	10.2984	9.62246	9.91074	+	C_S	1.91765	-1.09867	-4.35729	0.0120879	2.14157
O04314	PYK10-binding protein 1 OS=Arabidopsis thaliana OX=3702 GN=PBP1 PE=1 SV=1	12.3838	12.4525	13.325	13.8093	13.8389	13.8074	+	C_S	1.65159	-1.0981	-3.62263	0.0223054	2.14073
Q67XN2	Beta-glucosidase 8 OS=Arabidopsis thaliana OX=3702 GN=BGLU8 PE=2 SV=1	11.8388	11.6682	11.0469	12.9977	12.6143	12.231	+	C_S	1.5455	-1.09639	-3.35345	0.0284774	2.13819
Q9SLA8	Enoyl-[acyl-carrier-protein] reductase [NADH] chloroplastic OS=Arabidopsis thaliana OX=3702 GN=MOD1 PE=1 SV=1	15.0078	15.225	15.6991	16.096	16.6486	16.4567	+	C_S	1.85713	-1.0898	-4.18205	0.0138954	2.12845
C0Z361	Chaperonin 60 subunit beta 3 chloroplastic OS=Arabidopsis thaliana OX=3702 GN=CPN60B3 PE=1 SV=1	12.1595	12.2994	12.5888	13.5995	13.1701	13.5344	+	C_S	2.38452	-1.08544	-5.90132	0.00412553	2.12202
Q9SIV9	Purple acid phosphatase 10 OS=Arabidopsis thaliana OX=3702 GN=PAP10 PE=2 SV=1	10.8302	10.686	11.1302	12.231	11.5248	12.1157	+	C_S	1.86959	-1.07503	-4.21772	0.0135024	2.10677
Q8VY84	Probable UMP-CMP kinase 1 OS=Arabidopsis thaliana OX=3702 GN=UMK1 PE=2 SV=1	11.5532	11.5121	11.2249	12.3309	12.6208	12.5427	+	C_S	2.8626	-1.06803	-7.92502	0.00137214	2.09657
Q9ASY9	Bifunctional TENA-E protein OS=Arabidopsis thaliana OX=3702 GN=TENA_E PE=1 SV=3	11.8897	12.314	12.3832	12.7619	13.7609	13.2588	+	C_S	1.50594	-1.06495	-3.25618	0.0311932	2.0921
Q8LPJ3	Probable alpha-mannosidase At5g13980 OS=Arabidopsis thaliana OX=3702 GN=At5g13980 PE=2 SV=1	16.4921	16.2728	16.4547	17.3772	17.5227	17.5056	+	C_S	3.69135	-1.06192	-12.9755	0.00020354	2.08771
Q9XI36	Methyl-CpG-binding domain-containing protein 10 OS=Arabidopsis thaliana OX=3702 GN=MBD10 PE=1 SV=1	14.0689	13.9967	14.4446	15.496	14.9673	15.2084	+	C_S	2.1572	-1.05386	-5.10403	0.00696306	2.07608
Q9CAR3	SNF1-related protein kinase regulatory subunit gamma-1-like OS=Arabidopsis thaliana OX=3702 GN=CBSCBS2 PE=1 SV=1	12.3428	11.8111	11.7285	12.9226	12.9036	13.2003	+	C_S	2.08624	-1.04804	-4.87349	0.00819898	2.06772
Q9ZWT2	Cytochrome B5 isoform D OS=Arabidopsis thaliana OX=3702 GN=CYTB5-D PE=1 SV=1	10.4856	11.011	10.4337	12.1097	11.1886	11.7613	+	C_S	1.48384	-1.04315	-3.20254	0.0328216	2.06072
Q9M088	Glucan endo-1 3-beta-glucosidase 5 OS=Arabidopsis thaliana OX=3702 GN=At4g31140 PE=2 SV=1	13.1142	13.3902	12.3611	13.6558	14.2548	14.0689	+	C_S	1.36635	-1.03796	-2.92523	0.043018	2.05332
O48646	Probable phospholipid hydroperoxide glutathione peroxidase 6 mitochondrial OS=Arabidopsis thaliana OX=3702 GN=GPX6 PE=2 SV=2	14.0203	14.0215	14.0471	15.0658	14.9434	15.1929	+	C_S	3.8577	-1.03777	-14.304	0.000138771	2.05305
Q9M0S5	Isoamylase 3 chloroplastic OS=Arabidopsis thaliana OX=3702 GN=ISA3 PE=1 SV=2	16.7384	16.5579	16.8854	17.6577	17.9357	17.7	+	C_S	2.89638	-1.03725	-8.08873	0.00126946	2.05231
Q9LXV0	UDP-glycosyltransferase 92A1 OS=Arabidopsis thaliana OX=3702 GN=UGT92A1 PE=2 SV=1	12.1325	12.0752	12.412	13.0413	13.3902	13.2972	+	C_S	2.66704	-1.03637	-7.03407	0.00215258	2.05106
Q8L9J9	Probable carbohydrate esterase At4g34215 OS=Arabidopsis thaliana OX=3702 GN=At4g34215 PE=1 SV=2	12.6539	11.681	11.9156	13.4698	12.7978	13.0781	+	C_S	1.36886	-1.03175	-2.93102	0.0427701	2.0445
Q8H1Q2	Cytosolic Fe-S cluster assembly factor NBP35 OS=Arabidopsis thaliana OX=3702 GN=NBP35 PE=1 SV=1	12.1675	12.4796	12.2403	13.6882	12.7923	13.4655	+	C_S	1.63255	-1.01954	-3.5734	0.023305	2.02727
Q94JT5	Cyclase-like protein 2 OS=Arabidopsis thaliana OX=3702 GN=CYCLASE2 PE=2 SV=1	11.8718	11.6682	11.5549	13.0088	12.3791	12.7605	+	C_S	2.11283	-1.01784	-4.9589	0.00771205	2.02489
P34791	Peptidyl-prolyl cis-trans isomerase CYP20-3 chloroplastic OS=Arabidopsis thaliana OX=3702 GN=CYP20-3 PE=1 SV=1	18.7242	18.4214	18.4512	19.3247	19.8456	19.4721	+	C_S	2.29102	-1.0152	-5.56203	0.00511658	2.02118
Q42541	Ubiquitin-conjugating enzyme E2 13 OS=Arabidopsis thaliana OX=3702 GN=UBC13 PE=2 SV=1	10.6759	10.8634	11.0469	11.9451	11.854	11.8271	+	C_S	3.06941	-1.01331	-8.97665	0.000852295	2.01854
Q05431	L-ascorbate peroxidase 1 cytosolic OS=Arabidopsis thaliana OX=3702 GN=APX1 PE=1 SV=2	19.5759	19.6771	19.6163	20.5572	20.6817	20.6468	+	C_S	4.53783	-1.00546	-21.252	2.89848e-05	2.00758
P41916	GTP-binding nuclear protein Ran-1 OS=Arabidopsis thaliana OX=3702 GN=RAN1 PE=1 SV=1	13.0981	13.5641	13.5658	13.8093	14.6826	14.7409	+	C_S	1.37872	-1.0016	-2.95383	0.04181	2.00222
Q9ZVQ3	Glutathione S-transferase Z1 OS=Arabidopsis thaliana OX=3702 GN=GSTZ1 PE=1 SV=1	14.1307	13.8707	13.5658	14.5525	14.8375	15.1747	+	C_S	1.83305	-0.999177	-4.11371	0.0146876	1.99886
Q94K71	CBBY-like protein OS=Arabidopsis thaliana OX=3702 GN=CBBY PE=1 SV=1	15.5077	15.7426	15.798	16.6339	16.9094	16.4874	+	C_S	2.54512	-0.994115	-6.52433	0.00285023	1.99186
Q9SD76	Alpha-glucan phosphorylase 2 cytosolic OS=Arabidopsis thaliana OX=3702 GN=PHS2 PE=1 SV=1	16.1871	16.378	16.2766	17.1751	17.3667	17.2757	+	C_S	3.65438	-0.991955	-12.6968	0.000221626	1.98888
O22683	Cyanate hydratase OS=Arabidopsis thaliana OX=3702 GN=CYN PE=2 SV=1	12.5477	12.1201	12.1087	12.9057	13.5344	13.302	+	C_S	1.87459	-0.988528	-4.23208	0.0133478	1.98416
Q9T076	Early nodulin-like protein 2 OS=Arabidopsis thaliana OX=3702 GN=At4g27520 PE=1 SV=1	16.469	16.1908	16.4014	17.3334	17.3982	17.2871	+	C_S	3.40806	-0.985806	-10.981	0.000390787	1.98042
Q93Z70	Probable N-acetyl-gamma-glutamyl-phosphate reductase chloroplastic OS=Arabidopsis thaliana OX=3702 GN=At2g19940 PE=1 SV=2	14.5711	14.6333	14.5335	15.4549	15.6268	15.6023	+	C_S	4.05857	-0.981997	-16.0843	8.73836e-05	1.9752
O23406	UDP-glycosyltransferase 75D1 OS=Arabidopsis thaliana OX=3702 GN=UGT75D1 PE=2 SV=2	14.1865	14.2599	14.0703	15.1842	15.0152	15.259	+	C_S	3.37951	-0.980571	-10.7971	0.00041734	1.97325
Q8L493	D-amino-acid transaminase chloroplastic OS=Arabidopsis thaliana OX=3702 GN=DAAT PE=1 SV=1	15.3404	15.4464	15.4757	16.3745	16.3355	16.4874	+	C_S	4.04321	-0.978282	-15.9409	9.05295e-05	1.97012
O24521	Non-symbiotic hemoglobin 2 OS=Arabidopsis thaliana OX=3702 GN=AHB2 PE=1 SV=1	14.8909	14.4634	14.3324	15.5636	15.635	15.4201	+	C_S	2.25258	-0.977391	-5.42724	0.00559011	1.9689
P25857	Glyceraldehyde-3-phosphate dehydrogenase GAPB chloroplastic OS=Arabidopsis thaliana OX=3702 GN=GAPB PE=1 SV=2	19.1613	19.1052	19.0342	20.0758	20.0758	20.0758	+	C_S	4.92103	-0.975592	-26.532	1.19942e-05	1.96645
P31168	Dehydrin COR47 OS=Arabidopsis thaliana OX=3702 GN=COR47 PE=1 SV=2	14.4953	14.3352	13.8972	15.4737	15.229	14.9319	+	C_S	1.81998	-0.968955	-4.07696	0.0151363	1.95742
Q9SZ30	Imidazole glycerol phosphate synthase hisHF chloroplastic OS=Arabidopsis thaliana OX=3702 GN=HISN4 PE=2 SV=1	15.6268	15.5722	15.6672	16.378	16.7161	16.6739	+	C_S	3.03683	-0.967249	-8.80296	0.000918692	1.95511
Q42546	SAL1 phosphatase OS=Arabidopsis thaliana OX=3702 GN=SAL1 PE=1 SV=1	14.6534	14.6923	14.4655	15.3667	15.8577	15.486	+	C_S	2.38591	-0.96638	-5.90648	0.00411235	1.95393
Q9FME2	Nuclear transport factor 2 OS=Arabidopsis thaliana OX=3702 GN=NTF2 PE=1 SV=1	12.1097	12.946	13.0646	13.5458	13.8972	13.576	+	C_S	1.40355	-0.966251	-3.01165	0.0394866	1.95376
Q9FE06	Protein EXORDIUM-like 2 OS=Arabidopsis thaliana OX=3702 GN=EXL2 PE=2 SV=1	11.9698	11.95	11.8606	12.8547	12.9612	12.8522	+	C_S	4.3962	-0.96258	-19.5753	4.01606e-05	1.94879
Q9LKA3	Malate dehydrogenase 2 mitochondrial OS=Arabidopsis thaliana OX=3702 GN=At3g15020 PE=1 SV=1	10.0154	10.5687	10.5702	10.8017	11.7696	11.4652	+	C_S	1.32183	-0.96072	-2.82344	0.0476618	1.94628
Q9FMD9	Glutamine synthetase cytosolic isozyme 1-4 OS=Arabidopsis thaliana OX=3702 GN=GLN1-4 PE=1 SV=1	13.3273	13.4332	13.8464	14.6314	14.3382	14.5169	+	C_S	2.226	-0.959881	-5.33556	0.00594292	1.94515
F4KHG6	Carboxyl-terminal-processing peptidase 1 chloroplastic OS=Arabidopsis thaliana OX=3702 GN=CTPA1 PE=1 SV=1	10.8729	11.0766	11.1227	11.7975	12.0623	12.0591	+	C_S	2.90685	-0.948909	-8.14013	0.00123922	1.93041
Q67Y83	Serine carboxypeptidase-like 51 OS=Arabidopsis thaliana OX=3702 GN=SCPL51 PE=2 SV=2	12.6743	12.7633	12.9499	13.6882	13.7783	13.7584	+	C_S	3.41725	-0.945775	-11.0409	0.000382604	1.92622
Q8LDU4	Red chlorophyll catabolite reductase chloroplastic OS=Arabidopsis thaliana OX=3702 GN=RCCR PE=1 SV=2	17.1215	17.503	17.3304	18.1225	18.386	18.2833	+	C_S	2.66829	-0.945646	-7.03948	0.0021464	1.92605
Q93WJ8	Monodehydroascorbate reductase 2 OS=Arabidopsis thaliana OX=3702 GN=MDAR2 PE=1 SV=1	16.7085	16.7032	16.5317	17.4569	17.6263	17.6846	+	C_S	3.33299	-0.941497	-10.5035	0.000464526	1.92052
Q9MAA1	GDSL esterase/lipase At3g05180 OS=Arabidopsis thaliana OX=3702 GN=At3g05180 PE=2 SV=1	12.8906	13.196	13.2602	13.9718	14.077	14.1224	+	C_S	2.81299	-0.941468	-7.69	0.00153819	1.92048
Q9ZWB4	Coumaroyl-CoA:anthocyanidin 3-O-glucoside-6''-O-coumaroyltransferase 1 OS=Arabidopsis thaliana OX=3702 GN=3AT1 PE=1 SV=1	14.3527	14.5612	14.5335	15.4693	15.4215	15.3667	+	C_S	3.70101	-0.936687	-13.0493	0.000199063	1.91413
Q9SAJ4	Phosphoglycerate kinase 3 cytosolic OS=Arabidopsis thaliana OX=3702 GN=PGK3 PE=1 SV=1	17.7623	17.8146	17.7996	18.6687	18.8223	18.6908	+	C_S	4.30426	-0.935069	-18.5572	4.96295e-05	1.91198
Q8GY91	Putative L-ascorbate peroxidase 6 OS=Arabidopsis thaliana OX=3702 GN=APX6 PE=2 SV=1	12.4056	12.9788	12.8165	13.8093	13.4829	13.7066	+	C_S	2.05042	-0.93263	-4.7602	0.00890389	1.90875
O64700	Urease accessory protein G OS=Arabidopsis thaliana OX=3702 GN=UREG PE=2 SV=1	11.9613	11.7272	11.8545	12.9499	12.7047	12.6665	+	C_S	2.93836	-0.926051	-8.29646	0.0011525	1.90007
O49303	Protein C2-DOMAIN ABA-RELATED 8 OS=Arabidopsis thaliana OX=3702 GN=CAR8 PE=2 SV=1	11.1603	11.854	11.8796	12.8288	12.4331	12.4078	+	C_S	1.56382	-0.925268	-3.39904	0.0273011	1.89904
F4I907	Glyoxylate/succinic semialdehyde reductase 2 chloroplastic OS=Arabidopsis thaliana OX=3702 GN=GLYR2 PE=1 SV=1	15.2547	15.245	15.4271	15.8158	16.7161	16.1682	+	C_S	1.58122	-0.924442	-3.4427	0.0262289	1.89795
P25856	Glyceraldehyde-3-phosphate dehydrogenase GAPA1 chloroplastic OS=Arabidopsis thaliana OX=3702 GN=GAPA1 PE=1 SV=3	17.3334	17.7996	17.5056	18.3404	18.5352	18.5352	+	C_S	2.44427	-0.924114	-6.12693	0.00359526	1.89752
P50287	Isoaspartyl peptidase/L-asparaginase 1 OS=Arabidopsis thaliana OX=3702 GN=At5g08100 PE=1 SV=2	12.3224	12.9619	12.2488	13.5179	13.43	13.3568	+	C_S	1.79105	-0.923871	-3.99638	0.0161789	1.8972
Q67YC9	Uncharacterized protein At4g14100 OS=Arabidopsis thaliana OX=3702 GN=At4g14100 PE=2 SV=1	15.3098	15.2541	15.7647	16.7115	15.8326	16.5399	+	C_S	1.36693	-0.918482	-2.92656	0.0429606	1.89013
Q9LH52	Leucine-rich repeat protein FLOR 1 OS=Arabidopsis thaliana OX=3702 GN=FLR1 PE=1 SV=1	13.78	13.7303	13.7481	14.5335	14.7069	14.7702	+	C_S	3.65532	-0.917385	-12.7038	0.000221146	1.88869
Q56WK6	Patellin-1 OS=Arabidopsis thaliana OX=3702 GN=PATL1 PE=1 SV=2	18.3404	18.2568	18.1623	19.1985	19.1985	19.1052	+	C_S	3.96245	-0.914237	-15.2071	0.000109031	1.88457
Q9STT2	Vacuolar protein sorting-associated protein 29 OS=Arabidopsis thaliana OX=3702 GN=VPS29 PE=2 SV=1	13.4107	13.322	13.4472	14.3783	14.2731	14.2636	+	C_S	4.19764	-0.911696	-17.4415	6.34395e-05	1.88126
Q8L794	D-ribulose kinase OS=Arabidopsis thaliana OX=3702 GN=XK1 PE=1 SV=1	13.8707	13.499	13.3675	14.4027	14.5911	14.477	+	C_S	2.32493	-0.911193	-5.68319	0.00473228	1.8806
Q39247	Serine/threonine protein phosphatase 2A 55 kDa regulatory subunit B beta isoform OS=Arabidopsis thaliana OX=3702 GN=PP2AB2 PE=1 SV=1	10.8302	11.1857	11.0833	11.7334	12.2848	11.8085	+	C_S	1.96299	-0.909191	-4.49196	0.0108896	1.87799
Q8L6Y1	Ubiquitin carboxyl-terminal hydrolase 14 OS=Arabidopsis thaliana OX=3702 GN=UBP14 PE=1 SV=1	14.1238	14.1815	14.1036	14.8307	15.3098	14.9831	+	C_S	2.49341	-0.904891	-6.31792	0.00321063	1.8724
Q94BT0	Sucrose-phosphate synthase 1 OS=Arabidopsis thaliana OX=3702 GN=SPS1 PE=1 SV=1	12.5337	11.804	12.1325	13.0738	12.8611	13.2484	+	C_S	1.71365	-0.904363	-3.78601	0.0193353	1.87172
Q8VZ49	Alcohol dehydrogenase-like 4 OS=Arabidopsis thaliana OX=3702 GN=At1g64710 PE=2 SV=1	14.0123	14.1951	14.3364	15.2392	14.8846	15.1005	+	C_S	2.51594	-0.893536	-6.40717	0.00304832	1.85772
Q8S9K8	Methylesterase 10 OS=Arabidopsis thaliana OX=3702 GN=MES10 PE=2 SV=1	12.2925	12.8738	13.0979	13.576	13.472	13.86	+	C_S	1.52643	-0.881302	-3.30635	0.0297557	1.84204
Q9SPK5	Formate--tetrahydrofolate ligase OS=Arabidopsis thaliana OX=3702 GN=THFS PE=2 SV=1	16.7145	16.7778	16.7962	17.6065	17.6493	17.667	+	C_S	5.05832	-0.878136	-28.7238	8.74339e-06	1.838
Q9FPE4	GDSL esterase/lipase At1g28660 OS=Arabidopsis thaliana OX=3702 GN=At1g28660 PE=2 SV=1	11.747	11.1943	11.3361	12.4884	12.2221	12.1925	+	C_S	1.99604	-0.875223	-4.59201	0.0100916	1.83429
P82869	Peptidyl-prolyl cis-trans isomerase CYP37 chloroplastic OS=Arabidopsis thaliana OX=3702 GN=CYP37 PE=1 SV=3	14.1083	14.2423	14.3015	14.796	15.2498	15.2318	+	C_S	2.27466	-0.875111	-5.50433	0.005313	1.83415
Q9XEX2	Peroxiredoxin-2B OS=Arabidopsis thaliana OX=3702 GN=PRXIIB PE=1 SV=1	15.324	15.1475	15.7693	16.3582	16.4605	16.0332	+	C_S	1.74143	-0.870349	-3.86064	0.0181372	1.82811
Q9LK72	Lectin-like protein At3g16530 OS=Arabidopsis thaliana OX=3702 GN=At3g16530 PE=1 SV=1	14.5978	14.6923	15.2874	15.7402	15.6874	15.7438	+	C_S	1.78931	-0.864627	-3.99155	0.0162439	1.82087
P42762	Chaperone protein ClpD chloroplastic OS=Arabidopsis thaliana OX=3702 GN=CLPD PE=1 SV=1	13.359	12.849	13.0839	14.3196	13.8666	13.6893	+	C_S	1.64627	-0.861179	-3.60883	0.0225803	1.81652
Q6NPM8	Bifunctional phosphatase IMPL2 chloroplastic OS=Arabidopsis thaliana OX=3702 GN=HISN7 PE=1 SV=1	12.2413	12.943	12.9956	13.4804	13.7047	13.5674	+	C_S	1.56678	-0.857564	-3.40646	0.0271156	1.81198
Q9FH05	Serine carboxypeptidase-like 42 OS=Arabidopsis thaliana OX=3702 GN=SCPL42 PE=2 SV=1	13.2081	13.309	13.4219	14.0915	14.3382	14.062	+	C_S	2.86584	-0.850914	-7.94059	0.00136195	1.80364
Q9SMN0	Probable carboxylesterase 12 OS=Arabidopsis thaliana OX=3702 GN=CXE12 PE=1 SV=1	16.3499	16.2088	15.9852	17.2514	16.5379	17.3021	+	C_S	1.46689	-0.849174	-3.16172	0.0341279	1.80147
Q9LNE6	Flavonol 7-O-rhamnosyltransferase OS=Arabidopsis thaliana OX=3702 GN=UGT89C1 PE=1 SV=1	13.2881	12.655	13.5247	13.874	14.1525	13.9877	+	C_S	1.45009	-0.848811	-3.12152	0.035474	1.80102
O22607	WD-40 repeat-containing protein MSI4 OS=Arabidopsis thaliana OX=3702 GN=MSI4 PE=1 SV=3	15.3817	15.2155	15.0733	15.9524	16.1085	16.1556	+	C_S	2.84504	-0.848666	-7.8411	0.00142876	1.80083
Q9C969	Aromatic aminotransferase ISS1 OS=Arabidopsis thaliana OX=3702 GN=ISS1 PE=1 SV=1	13.1057	12.6123	13.1566	13.9055	13.8516	13.6591	+	C_S	1.9598	-0.847167	-4.48239	0.0109698	1.79896
Q6ZY51	Phosphoglucan water dikinase chloroplastic OS=Arabidopsis thaliana OX=3702 GN=GWD3 PE=1 SV=1	17.0415	16.8031	16.5871	17.6719	17.6156	17.6846	+	C_S	2.50649	-0.846846	-6.3696	0.00311537	1.79856
Q8H7F6	Bifunctional monothiol glutaredoxin-S16 chloroplastic OS=Arabidopsis thaliana OX=3702 GN=GRXS16 PE=1 SV=2	14.7799	14.6438	14.2815	15.0699	15.6874	15.4757	+	C_S	1.64082	-0.842612	-3.59471	0.0228655	1.79329
Q9SU40	Monocopper oxidase-like protein SKU5 OS=Arabidopsis thaliana OX=3702 GN=SKU5 PE=1 SV=1	14.746	14.6607	14.845	15.5032	15.6737	15.5977	+	C_S	3.49892	-0.840995	-11.5865	0.000317015	1.79129
O22797	Glycolipid transfer protein 1 OS=Arabidopsis thaliana OX=3702 GN=GLTP1 PE=2 SV=1	11.7993	12.0559	11.9734	13.0716	12.4156	12.8638	+	C_S	1.80889	-0.840774	-4.04592	0.0155278	1.79101
Q9LPW0	Glyceraldehyde-3-phosphate dehydrogenase GAPA2 chloroplastic OS=Arabidopsis thaliana OX=3702 GN=GAPA2 PE=2 SV=1	15.9524	16.5918	16.1482	17.0353	17.1767	17.0014	+	C_S	1.88923	-0.840327	-4.27435	0.0129054	1.79046
Q9STX2	3-oxo-Delta(4 5)-steroid 5-beta-reductase OS=Arabidopsis thaliana OX=3702 GN=VEP1 PE=1 SV=1	15.5506	15.4669	15.6061	16.1871	16.4824	16.4567	+	C_S	2.90256	-0.834233	-8.11905	0.00125153	1.78291
P82281	Thylakoid lumenal 29 kDa protein chloroplastic OS=Arabidopsis thaliana OX=3702 GN=TL29 PE=1 SV=2	16.6973	16.9601	16.4791	17.4753	17.592	17.5667	+	C_S	2.3576	-0.832497	-5.80191	0.00438935	1.78076
Q8RWR1	Lysine-specific demethylase JMJ30 OS=Arabidopsis thaliana OX=3702 GN=JMJ30 PE=1 SV=1	13.4027	13.3952	13.1768	14.1712	14.1011	14.1944	+	C_S	3.33034	-0.830663	-10.487	0.000467369	1.7785
P42699	Plastocyanin major isoform chloroplastic OS=Arabidopsis thaliana OX=3702 GN=DRT112 PE=1 SV=2	15.6578	15.909	16.1991	16.8786	16.7161	16.6439	+	C_S	2.06845	-0.824192	-4.81696	0.00854181	1.77054
Q9FT97	Alpha-galactosidase 1 OS=Arabidopsis thaliana OX=3702 GN=AGAL1 PE=2 SV=1	13.7651	13.8707	14.019	14.9341	14.5997	14.5921	+	C_S	2.4415	-0.823696	-6.11635	0.00361826	1.76993
O65271	Bifunctional protein FolD 4 chloroplastic OS=Arabidopsis thaliana OX=3702 GN=FOLD4 PE=1 SV=1	14.3364	14.5345	14.4655	15.3295	15.229	15.2318	+	C_S	3.59264	-0.817976	-12.2442	0.000255482	1.76293
F4J117	Phosphoglucan phosphatase LSF1 chloroplastic OS=Arabidopsis thaliana OX=3702 GN=LSF1 PE=1 SV=1	13.9984	14.3074	14.2661	15.3384	14.531	15.1314	+	C_S	1.4432	-0.80967	-3.10513	0.0360413	1.75281
O82782	1-(5-phosphoribosyl)-5-[(5-phosphoribosylamino)methylideneamino] imidazole-4-carboxamide isomerase chloroplastic OS=Arabidopsis thaliana OX=3702 GN=HISN3 PE=2 SV=1	12.0299	11.6457	12.2875	12.849	12.6583	12.8585	+	C_S	1.81173	-0.800851	-4.05384	0.0154266	1.74213
Q9SK86	Alcohol dehydrogenase-like 1 OS=Arabidopsis thaliana OX=3702 GN=At1g22430 PE=2 SV=1	12.2875	11.3356	12.0333	12.6539	12.664	12.7376	+	C_S	1.31071	-0.799733	-2.79826	0.0488979	1.74078
O22229	NADPH-dependent thioredoxin reductase 3 OS=Arabidopsis thaliana OX=3702 GN=NTRC PE=1 SV=2	16.0699	15.9692	15.8312	16.9173	16.6904	16.6571	+	C_S	2.76185	-0.798155	-7.45425	0.00173041	1.73888
Q75W54	Mannosylglycoprotein endo-beta-mannosidase OS=Arabidopsis thaliana OX=3702 GN=EBM PE=1 SV=3	15.3817	15.303	15.5523	16.1145	16.3228	16.1883	+	C_S	2.94582	-0.796224	-8.33391	0.00113287	1.73655
Q9SMW7	Basic transcription factor 3 OS=Arabidopsis thaliana OX=3702 GN=BTF3 PE=1 SV=1	11.2814	11.2268	11.5407	12.1077	12.4805	11.8378	+	C_S	1.70901	-0.792344	-3.77365	0.0195429	1.73189
Q9SG80	Alpha-L-arabinofuranosidase 1 OS=Arabidopsis thaliana OX=3702 GN=ASD1 PE=1 SV=1	14.6908	14.5345	14.6006	15.2986	15.3384	15.5601	+	C_S	2.97647	-0.790397	-8.48926	0.00105567	1.72955
Q04836	31 kDa ribonucleoprotein chloroplastic OS=Arabidopsis thaliana OX=3702 GN=CP31A PE=1 SV=1	14.9228	14.8425	14.8701	15.7305	15.7305	15.54	+	C_S	3.50675	-0.788497	-11.6401	0.000311351	1.72727
Q93ZC5	Allene oxide cyclase 4 chloroplastic OS=Arabidopsis thaliana OX=3702 GN=AOC4 PE=2 SV=1	13.3003	13.9626	14.1723	14.7846	14.4701	14.5435	+	C_S	1.31977	-0.787638	-2.81875	0.0478884	1.72625
P94072	Germin-like protein subfamily 3 member 3 OS=Arabidopsis thaliana OX=3702 GN=GER3 PE=1 SV=1	16.4237	16.6211	16.7085	17.63	17.1735	17.3095	+	C_S	2.10515	-0.786575	-4.93414	0.00784964	1.72497
Q8L611	Protein transport protein SEC31 homolog B OS=Arabidopsis thaliana OX=3702 GN=SEC31B PE=1 SV=1	14.1958	13.4781	14.3226	14.768	14.8701	14.7124	+	C_S	1.37231	-0.784628	-2.939	0.0424317	1.72265
O64745	Berberine bridge enzyme-like 16 OS=Arabidopsis thaliana OX=3702 GN=At2g34810 PE=2 SV=1	14.0689	13.7303	13.8972	14.7102	14.3568	14.9831	+	C_S	1.72222	-0.784543	-3.80894	0.0189575	1.72255
Q9C829	Nuclear pore complex protein NUP50A OS=Arabidopsis thaliana OX=3702 GN=NUP50A PE=1 SV=1	11.0059	11.4007	11.4325	12.267	11.8988	12.0195	+	C_S	1.95663	-0.782067	-4.47287	0.0110502	1.71959
Q9SEE5	Galactokinase OS=Arabidopsis thaliana OX=3702 GN=GAL1 PE=1 SV=2	14.9141	14.5842	14.845	15.6201	15.4464	15.6216	+	C_S	2.59669	-0.7816	-6.73589	0.0025311	1.71904
Q8H103	Glucose-6-phosphate isomerase 1 chloroplastic OS=Arabidopsis thaliana OX=3702 GN=PGI1 PE=1 SV=1	17.0639	16.9009	16.9328	17.6959	17.7623	17.7832	+	C_S	3.80356	-0.781322	-13.8578	0.000157195	1.71871
Q8GUN2	Adenylylsulfatase HINT1 OS=Arabidopsis thaliana OX=3702 GN=HINT1 PE=1 SV=1	13.97	14.2936	13.989	14.9963	14.7702	14.8229	+	C_S	2.46983	-0.778891	-6.22568	0.00338977	1.71581
P49040	Sucrose synthase 1 OS=Arabidopsis thaliana OX=3702 GN=SUS1 PE=1 SV=3	12.5672	12.1811	12.4716	13.3228	13.1317	13.0982	+	C_S	2.34008	-0.777636	-5.73799	0.00457004	1.71432
Q0WP12	Thiocyanate methyltransferase 1 OS=Arabidopsis thaliana OX=3702 GN=HOL1 PE=1 SV=2	16.9009	17.1622	17.1909	17.9658	17.7832	17.8361	+	C_S	2.71862	-0.777039	-7.25997	0.00191153	1.71361
Q9LDA7	Probable protein phosphatase 2C 39 OS=Arabidopsis thaliana OX=3702 GN=At3g15260 PE=2 SV=1	13.6164	13.6404	13.2993	14.6083	14.0139	14.2636	+	C_S	1.71874	-0.776574	-3.79961	0.01911	1.71306
Q84WW2	6-phosphogluconolactonase 3 chloroplastic OS=Arabidopsis thaliana OX=3702 GN=PGL3 PE=1 SV=1	14.7799	15.3599	15.6186	16.1482	16.0984	15.8326	+	C_S	1.35618	-0.773617	-2.90183	0.0440372	1.70955
P48348	14-3-3-like protein GF14 kappa OS=Arabidopsis thaliana OX=3702 GN=GRF8 PE=1 SV=2	15.3571	15.1005	14.933	15.8397	15.874	15.9886	+	C_S	2.37592	-0.77055	-5.86939	0.00420804	1.70592
O82291	Probable plastid-lipid-associated protein 3 chloroplastic OS=Arabidopsis thaliana OX=3702 GN=PAP3 PE=1 SV=1	15.3404	15.1888	15.4013	16.2836	15.8411	16.102	+	C_S	2.2298	-0.765407	-5.3486	0.00589115	1.69985
P55228	Glucose-1-phosphate adenylyltransferase small subunit chloroplastic OS=Arabidopsis thaliana OX=3702 GN=APS1 PE=2 SV=2	16.1482	16.5179	16.378	16.7751	17.5667	16.9944	+	C_S	1.37506	-0.764017	-2.94535	0.0421638	1.69821
Q9LZ06	Glutathione S-transferase L3 OS=Arabidopsis thaliana OX=3702 GN=GSTL3 PE=2 SV=1	15.5458	15.8847	15.5799	16.0546	16.7384	16.5059	+	C_S	1.54351	-0.76283	-3.34851	0.0286082	1.69682
P37702	Myrosinase 1 OS=Arabidopsis thaliana OX=3702 GN=TGG1 PE=1 SV=1	20.7165	20.8522	20.8522	21.5663	21.5663	21.5663	+	C_S	4.13179	-0.759305	-16.7854	7.38261e-05	1.69268
Q9ZRW8	Glutathione S-transferase U19 OS=Arabidopsis thaliana OX=3702 GN=GSTU19 PE=1 SV=1	17.3913	17.4203	17.0282	18.1357	17.8969	18.079	+	C_S	2.18982	-0.757288	-5.21281	0.00645922	1.69031
Q9FNF2	Starch synthase 1 chloroplastic/amyloplastic OS=Arabidopsis thaliana OX=3702 GN=SS1 PE=2 SV=1	16.7177	16.7479	16.8066	17.3545	17.5473	17.6263	+	C_S	3.04822	-0.751969	-8.86333	0.000894911	1.68409
Q93WI0	Rhodanese-like/PpiC domain-containing protein 12 chloroplastic OS=Arabidopsis thaliana OX=3702 GN=At5g19370 PE=1 SV=1	12.231	11.7537	11.5938	12.4716	12.8068	12.5534	+	C_S	1.5926	-0.751099	-3.47142	0.0255505	1.68307
F4I116	Leucine--tRNA ligase cytoplasmic OS=Arabidopsis thaliana OX=3702 GN=At1g09620 PE=1 SV=1	15.0885	14.8295	15.4491	15.8594	15.967	15.7819	+	C_S	1.78679	-0.74706	-3.98458	0.0163384	1.67837
Q39173	NADP-dependent alkenal double bond reductase P2 OS=Arabidopsis thaliana OX=3702 GN=P2 PE=2 SV=2	15.229	15.5032	16.1085	16.3388	16.3988	16.3355	+	C_S	1.33567	-0.744105	-2.85489	0.0461668	1.67493
O49686	Abscisic acid receptor PYR1 OS=Arabidopsis thaliana OX=3702 GN=PYR1 PE=1 SV=1	13.4959	13.2096	13.1454	14.2334	13.9143	13.9241	+	C_S	2.10256	-0.740308	-4.9258	0.0078966	1.67053
Q94B74	Nudix hydrolase 2 OS=Arabidopsis thaliana OX=3702 GN=NUDT2 PE=1 SV=1	12.1925	12.1384	12.5244	12.8395	13.1554	13.0603	+	C_S	2.06391	-0.733313	-4.80262	0.00863157	1.66245
O23247	Arginine--tRNA ligase chloroplastic/mitochondrial OS=Arabidopsis thaliana OX=3702 GN=EMB1027 PE=1 SV=1	13.4332	13.3568	13.7066	14.1381	14.3946	14.1224	+	C_S	2.18954	-0.719487	-5.21185	0.00646338	1.6466
O65399	Glucan endo-1 3-beta-glucosidase 1 OS=Arabidopsis thaliana OX=3702 GN=At1g11820 PE=2 SV=3	11.6846	12.1259	11.3463	12.6539	12.4056	12.2521	+	C_S	1.32252	-0.718241	-2.825	0.0475861	1.64517
P0DKI3	Tropinone reductase homolog At1g07440 OS=Arabidopsis thaliana OX=3702 GN=At1g07440 PE=1 SV=1	14.7241	14.7396	15.1282	15.6505	15.5201	15.5666	+	C_S	2.18506	-0.715086	-5.19681	0.0065304	1.64158
Q9T080	UDP-glycosyltransferase 79B2 OS=Arabidopsis thaliana OX=3702 GN=UGT79B2 PE=2 SV=1	12.6955	12.8202	13.0441	13.4698	13.4483	13.781	+	C_S	2.06702	-0.713104	-4.81247	0.00856998	1.63933
Q8LCU7	Enoyl-[acyl-carrier-protein] reductase mitochondrial OS=Arabidopsis thaliana OX=3702 GN=At3g45770 PE=1 SV=1	14.0606	13.7886	13.4906	14.7384	14.2101	14.5242	+	C_S	1.46619	-0.710984	-3.16003	0.034183	1.63692
O24653	Guanosine nucleotide diphosphate dissociation inhibitor 2 OS=Arabidopsis thaliana OX=3702 GN=GDI2 PE=2 SV=1	15.6788	15.635	15.4491	16.0749	16.4605	16.3446	+	C_S	2.20362	-0.705715	-5.25937	0.0062572	1.63095
O48726	26S proteasome regulatory subunit RPN13 OS=Arabidopsis thaliana OX=3702 GN=RPN13 PE=1 SV=2	11.0059	11.1603	11.2287	12.0623	11.854	11.5475	+	C_S	1.87045	-0.689611	-4.22017	0.0134757	1.61285
Q94C59	Patellin-4 OS=Arabidopsis thaliana OX=3702 GN=PATL4 PE=1 SV=2	16.2633	15.9727	15.9852	16.9544	16.5643	16.7671	+	C_S	2.02272	-0.68819	-4.67397	0.0094903	1.61126
Q94EG6	Uncharacterized protein At5g02240 OS=Arabidopsis thaliana OX=3702 GN=At5g02240 PE=1 SV=1	17.5285	17.5125	17.4569	18.3136	18.0308	18.2083	+	C_S	2.88365	-0.684891	-8.02669	0.00130722	1.60758
Q8RWG8	Ran-binding protein 1 homolog b OS=Arabidopsis thaliana OX=3702 GN=RANBP1B PE=1 SV=2	12.664	13.4107	13.3408	13.8093	13.8127	13.8464	+	C_S	1.34245	-0.684306	-2.87037	0.0454517	1.60693
Q949Y3	Bifunctional purple acid phosphatase 26 OS=Arabidopsis thaliana OX=3702 GN=PAP26 PE=1 SV=1	17.4503	17.272	17.5347	18.038	18.1357	18.1225	+	C_S	2.91202	-0.679744	-8.16559	0.00122456	1.60186
F4IKM1	Tropinone reductase homolog At2g29340 OS=Arabidopsis thaliana OX=3702 GN=At2g29340 PE=2 SV=1	13.5145	13.6542	13.9761	14.6651	14.3568	14.1598	+	C_S	1.55715	-0.67897	-3.3824	0.0277236	1.601
Q9FWR4	Glutathione S-transferase DHAR1 mitochondrial OS=Arabidopsis thaliana OX=3702 GN=DHAR1 PE=1 SV=1	17.7452	17.5602	17.4947	18.2609	18.2261	18.3404	+	C_S	2.92149	-0.675779	-8.21242	0.00119815	1.59746
F4IG09	Subtilisin-like protease SBT4.1 OS=Arabidopsis thaliana OX=3702 GN=SBT4.1 PE=3 SV=1	14.8638	14.4701	14.5794	15.2318	15.2324	15.4757	+	C_S	2.04197	-0.675539	-4.73376	0.00907883	1.59719
Q42418	Profilin-2 OS=Arabidopsis thaliana OX=3702 GN=PRF2 PE=1 SV=1	15.3098	15.0498	15.3633	15.909	15.9844	15.8536	+	C_S	2.53677	-0.674723	-6.49059	0.00290556	1.59629
O64530	Thiosulfate/3-mercaptopyruvate sulfurtransferase 1 mitochondrial OS=Arabidopsis thaliana OX=3702 GN=STR1 PE=1 SV=1	15.2474	15.4053	15.3729	15.9261	16.1801	15.9374	+	C_S	2.66406	-0.672686	-7.02121	0.0021674	1.59404
Q96254	Guanosine nucleotide diphosphate dissociation inhibitor 1 OS=Arabidopsis thaliana OX=3702 GN=GDI1 PE=1 SV=1	15.229	15.1957	14.7132	15.7765	15.5953	15.7765	+	C_S	1.71156	-0.670149	-3.78042	0.0194285	1.59124
Q9C6D2	Methylthioribose kinase OS=Arabidopsis thaliana OX=3702 GN=MTK PE=1 SV=1	12.8099	13.3384	13.3366	14.0816	13.5952	13.8127	+	C_S	1.38449	-0.668187	-2.96721	0.0412582	1.58907
Q39026	Mitogen-activated protein kinase 6 OS=Arabidopsis thaliana OX=3702 GN=MPK6 PE=1 SV=1	13.3384	12.9675	12.9693	13.5084	14.1148	13.6488	+	C_S	1.40403	-0.66557	-3.01277	0.039443	1.58619
Q9FZA2	Non-classical arabinogalactan protein 31 OS=Arabidopsis thaliana OX=3702 GN=AGP31 PE=1 SV=1	14.8205	14.88	14.7221	15.8397	15.0588	15.5141	+	C_S	1.34243	-0.66334	-2.87033	0.0454538	1.58374
Q9C7W7	UDP-glucose 4-epimerase 4 OS=Arabidopsis thaliana OX=3702 GN=UGE4 PE=1 SV=1	10.8729	10.4816	10.6685	11.2388	11.4394	11.3312	+	C_S	2.18985	-0.662129	-5.21291	0.00645877	1.58242
Q05728	Phosphoribosylformylglycinamidine cyclo-ligase chloroplastic OS=Arabidopsis thaliana OX=3702 GN=PUR5 PE=1 SV=2	14.4446	15.0699	14.6187	15.4359	15.2653	15.3889	+	C_S	1.55496	-0.652302	-3.37695	0.0278638	1.57167
Q8L770	ATP-dependent Clp protease proteolytic subunit-related protein 3 chloroplastic OS=Arabidopsis thaliana OX=3702 GN=CLPR3 PE=1 SV=1	15.4464	15.5836	15.0405	15.9184	16.1214	15.9844	+	C_S	1.69991	-0.651211	-3.74945	0.0199568	1.57049
Q9ZVA2	EP1-like glycoprotein 2 OS=Arabidopsis thaliana OX=3702 GN=At1g78830 PE=1 SV=1	13.4645	13.0421	13.781	14.2334	13.9661	14.0302	+	C_S	1.32516	-0.647383	-2.831	0.0472977	1.56632
Q8GUP3	Sister chromatid cohesion protein PDS5 homolog C OS=Arabidopsis thaliana OX=3702 GN=PDS5C PE=1 SV=1	11.2408	11.4449	11.2504	12.2832	11.7083	11.8626	+	C_S	1.59248	-0.639355	-3.47112	0.0255576	1.55763
Q9SR52	Urease OS=Arabidopsis thaliana OX=3702 GN=URE PE=3 SV=1	13.9557	13.9475	13.989	14.6083	14.5137	14.6785	+	C_S	3.67821	-0.636056	-12.8758	0.000209793	1.55407
Q8RUF8	Omega-amidase chloroplastic OS=Arabidopsis thaliana OX=3702 GN=NLP3 PE=1 SV=1	15.1943	15.2735	15.3465	15.8457	16.0749	15.7999	+	C_S	2.57271	-0.635414	-6.6368	0.00267479	1.55338
Q9STW6	Heat shock 70 kDa protein 6 chloroplastic OS=Arabidopsis thaliana OX=3702 GN=HSP70-6 PE=1 SV=1	16.7724	16.6141	16.2197	17.2946	16.8552	17.3404	+	C_S	1.30379	-0.627963	-2.78265	0.0496833	1.54538
Q94AT1	Probable protein phosphatase 2C 76 OS=Arabidopsis thaliana OX=3702 GN=At5g53140 PE=2 SV=1	13.7066	13.4277	13.7303	14.2548	14.5911	13.9023	+	C_S	1.32772	-0.627815	-2.8368	0.0470197	1.54522
Q9CAI3	Probable cinnamyl alcohol dehydrogenase 1 OS=Arabidopsis thaliana OX=3702 GN=CAD1 PE=2 SV=1	14.2113	13.9241	14.3324	14.8948	14.6062	14.8425	+	C_S	1.85133	-0.625251	-4.16551	0.0140822	1.54248
Q941D6	Histone deacetylase 14 chloroplastic OS=Arabidopsis thaliana OX=3702 GN=HDA14 PE=1 SV=1	10.9916	11.4756	11.5743	11.8534	11.95	12.1106	+	C_S	1.48288	-0.624155	-3.20021	0.0328943	1.54131
Q9FFN4	Beta-galactosidase 6 OS=Arabidopsis thaliana OX=3702 GN=BGAL6 PE=2 SV=1	16.118	16.1446	16.6439	16.9544	17.0819	16.7403	+	C_S	1.46165	-0.62339	-3.14914	0.0345422	1.54049
P42801	Inositol-3-phosphate synthase isozyme 1 OS=Arabidopsis thaliana OX=3702 GN=IPS1 PE=1 SV=3	13.3975	13.222	13.3765	13.741	14.2226	13.9023	+	C_S	1.82894	-0.623302	-4.10213	0.0148272	1.5404
Q8W108	1 2-dihydroxy-3-keto-5-methylthiopentene dioxygenase 3 OS=Arabidopsis thaliana OX=3702 GN=ARD3 PE=1 SV=1	16.0805	15.9524	15.8434	16.5772	16.6486	16.5179	+	C_S	2.86884	-0.622482	-7.95503	0.00135257	1.53952
Q9SJZ2	Peroxidase 17 OS=Arabidopsis thaliana OX=3702 GN=PER17 PE=2 SV=1	13.0912	13.2952	13.025	14.0689	13.43	13.7428	+	C_S	1.40995	-0.610121	-3.02663	0.038909	1.52639
Q9M8R4	Protein DJ-1 homolog D OS=Arabidopsis thaliana OX=3702 GN=DJ1D PE=1 SV=1	15.4171	15.1314	15.3123	15.9649	15.9861	15.7112	+	C_S	2.10739	-0.600423	-4.94136	0.00780926	1.51616
P49077	Aspartate carbamoyltransferase chloroplastic OS=Arabidopsis thaliana OX=3702 GN=PYRB PE=1 SV=2	14.089	14.2708	13.8864	14.4758	14.8438	14.7277	+	C_S	1.74321	-0.600374	-3.86547	0.018063	1.51611
Q9SGC1	Probable phosphoglucomutase cytoplasmic 2 OS=Arabidopsis thaliana OX=3702 GN=At1g70730 PE=1 SV=1	16.5643	16.7145	16.5415	16.984	17.4372	17.1949	+	C_S	1.87176	-0.598596	-4.22395	0.0134351	1.51424
Q9SB68	Manganese-dependent ADP-ribose/CDP-alcohol diphosphatase OS=Arabidopsis thaliana OX=3702 GN=At4g24730 PE=2 SV=1	11.9782	11.7029	12.0195	12.3177	12.5742	12.6009	+	C_S	1.94904	-0.597406	-4.45019	0.011245	1.51299
Q9ZW15	Tropinone reductase homolog At2g29320 OS=Arabidopsis thaliana OX=3702 GN=At2g29320 PE=2 SV=1	12.7523	12.5328	12.3014	13.196	12.9386	13.2217	+	C_S	1.68954	-0.589894	-3.72199	0.020439	1.50514
Q9SIB9	Aconitate hydratase 3 mitochondrial OS=Arabidopsis thaliana OX=3702 GN=ACO3 PE=1 SV=2	17.5667	17.6337	17.6111	18.1769	18.1545	18.2406	+	C_S	4.26081	-0.586854	-18.0943	5.48517e-05	1.50197
Q9SCY0	Phosphoglucomutase chloroplastic OS=Arabidopsis thaliana OX=3702 GN=PGMP PE=1 SV=2	17.8969	18.1623	18.2406	18.8547	18.4886	18.6908	+	C_S	1.7544	-0.578122	-3.89584	0.0176035	1.4929
Q02971	Cinnamyl alcohol dehydrogenase 7 OS=Arabidopsis thaliana OX=3702 GN=CAD7 PE=1 SV=2	15.5709	15.8312	16.1556	16.4567	16.4014	16.3971	+	C_S	1.53378	-0.565826	-3.32445	0.0292563	1.48023
Q9FVR6	Uncharacterized protein At1g32220 chloroplastic OS=Arabidopsis thaliana OX=3702 GN=At1g32220 PE=1 SV=1	16.0921	15.7849	16.0514	16.7365	16.2766	16.5938	+	C_S	1.54742	-0.559458	-3.35821	0.0283518	1.47372
P46283	Sedoheptulose-1 7-bisphosphatase chloroplastic OS=Arabidopsis thaliana OX=3702 GN=At3g55800 PE=2 SV=1	19.1052	19.1613	19.1985	19.5184	20.0067	19.6163	+	C_S	1.67602	-0.558811	-3.68638	0.0210853	1.47305
Q7Y228	Probable glutamate carboxypeptidase LAMP1 OS=Arabidopsis thaliana OX=3702 GN=LAMP1 PE=2 SV=1	12.0212	12.0795	12.0623	12.805	12.3925	12.6419	+	C_S	2.00243	-0.558757	-4.61152	0.0099442	1.473
Q94K85	Cathepsin B-like protease 3 OS=Arabidopsis thaliana OX=3702 GN=CATHB3 PE=1 SV=1	15.1475	15.063	15.2312	15.4773	15.8577	15.7728	+	C_S	1.94557	-0.555387	-4.43986	0.0113352	1.46956
Q94A41	Alpha-amylase 3 chloroplastic OS=Arabidopsis thaliana OX=3702 GN=AMY3 PE=1 SV=1	15.4271	15.8136	15.5941	16.1085	16.1932	16.1839	+	C_S	2.05713	-0.550261	-4.78126	0.00876738	1.46435
Q9SSA5	Peptidyl-prolyl cis-trans isomerase CYP38 chloroplastic OS=Arabidopsis thaliana OX=3702 GN=CYP38 PE=1 SV=1	17.0145	17.0769	16.8552	17.3772	17.6819	17.5285	+	C_S	2.11742	-0.547003	-4.97379	0.00763097	1.46105
Q9LQL0	Glycine cleavage system H protein 3 mitochondrial OS=Arabidopsis thaliana OX=3702 GN=GDH3 PE=1 SV=1	15.0752	15.2679	15.0317	15.5156	15.5201	15.9692	+	C_S	1.50458	-0.543342	-3.25285	0.031291	1.45734
Q8VY22	Protein trichome birefringence-like 38 OS=Arabidopsis thaliana OX=3702 GN=TBL38 PE=2 SV=1	12.8568	13.192	13.3487	13.8464	13.6126	13.5609	+	C_S	1.47806	-0.540825	-3.18859	0.0332614	1.4548
Q9SID0	Probable fructokinase-1 OS=Arabidopsis thaliana OX=3702 GN=At2g31390 PE=2 SV=1	16.5761	16.3988	16.2114	16.8389	16.8786	17.086	+	C_S	1.84217	-0.539071	-4.13949	0.0143824	1.45304
O49292	PsbP domain-containing protein 4 chloroplastic OS=Arabidopsis thaliana OX=3702 GN=PPD4 PE=1 SV=2	15.0546	14.9052	14.7375	15.3207	15.5776	15.4078	+	C_S	1.97235	-0.536291	-4.52012	0.0106574	1.45024
Q9SDM9	Nitrile-specifier protein 1 OS=Arabidopsis thaliana OX=3702 GN=NSP1 PE=1 SV=2	16.5359	16.4983	16.1396	17.2031	16.7384	16.8347	+	C_S	1.31797	-0.53412	-2.81469	0.0480873	1.44806
Q9FFR3	6-phosphogluconate dehydrogenase decarboxylating 3 chloroplastic OS=Arabidopsis thaliana OX=3702 GN=PGD3 PE=1 SV=1	15.9137	15.8577	15.6737	16.2836	16.3084	16.4359	+	C_S	2.43716	-0.527544	-6.09974	0.0036546	1.44147
Q9FWA3	6-phosphogluconate dehydrogenase decarboxylating 2 OS=Arabidopsis thaliana OX=3702 GN=PGD2 PE=1 SV=1	15.6698	15.7967	15.9054	16.3012	16.4605	16.1858	+	C_S	2.12938	-0.525196	-5.01267	0.00742369	1.43913
F4JQH3	Aminopeptidase P1 OS=Arabidopsis thaliana OX=3702 GN=APP1 PE=1 SV=1	15.8485	15.8457	15.7208	16.364	16.1991	16.4189	+	C_S	2.58059	-0.522347	-6.6692	0.0026267	1.43629
Q9LS39	Carbon catabolite repressor protein 4 homolog 3 OS=Arabidopsis thaliana OX=3702 GN=CCR4-3 PE=2 SV=2	12.5703	12.7376	12.6932	13.196	13.1554	13.1799	+	C_S	3.23712	-0.510045	-9.92216	0.000579269	1.42409
Q9SJ66	Probable sucrose-phosphatase 2 OS=Arabidopsis thaliana OX=3702 GN=SPP2 PE=2 SV=2	14.2936	14.2708	14.1999	14.8116	14.5997	14.8717	+	C_S	2.35837	-0.506225	-5.80475	0.00438157	1.42033
O64733	UDP-glycosyltransferase 87A2 OS=Arabidopsis thaliana OX=3702 GN=UGT87A2 PE=1 SV=1	12.2994	12.0212	12.336	12.6679	12.7923	12.7129	+	C_S	2.05532	-0.505462	-4.77559	0.008804	1.41958
[truncated: 503 more rows]
