# Supplementary material for: Sulfide promotes tolerance to drought through protein persulfidation in Arabidopsis
Source: J Exp Bot. 2023 May 6;74(15):4654–69. doi: 10.1093/jxb/erad165 (PMC10433926; doi:10.1093/jxb/erad165)
Supplement: erad165_suppl_Supplementary_Tables_S2-S11 [file erad165_suppl_supplementary_tables_s2-s11.xlsx]

## Sheet: Table S2
Table S2. Identified proteins more persulfidated in plants under drought stress.
Protein ID	Description	p value	Ratio Drought vs Control
Q9LJB4	Malonyl-CoA:anthocyanidin 5-O-glucoside-6''-O-malonyltransferase OS=Arabidopsis thaliana OX=3702 GN=5MAT PE=1 SV=1	1.83705e-05	24.7321
Q3ECW8	Beta-glucosidase 1 OS=Arabidopsis thaliana OX=3702 GN=BGLU1 PE=3 SV=2	0.00692261	18.4921
Q96323	Leucoanthocyanidin dioxygenase OS=Arabidopsis thaliana OX=3702 GN=LDOX PE=1 SV=1	3.3002e-05	13.3979
Q0WW21	UDP-glycosyltransferase 75C1 OS=Arabidopsis thaliana OX=3702 GN=UGT75C1 PE=2 SV=2	5.02424e-05	12.9218
Q9FE46	Glutathione S-transferase F12 OS=Arabidopsis thaliana OX=3702 GN=GSTF12 PE=1 SV=1	0.000912179	10.6801
Q9LW00	Methyl-CpG-binding domain-containing protein 11 OS=Arabidopsis thaliana OX=3702 GN=MBD11 PE=1 SV=1	0.000521951	10.2052
Q9M069	Glucan endo-1 3-beta-glucosidase 7 OS=Arabidopsis thaliana OX=3702 GN=At4g34480 PE=1 SV=2	0.000544365	9.87609
Q9FHW7	SKP1-like protein 1B OS=Arabidopsis thaliana OX=3702 GN=SKP1B PE=1 SV=1	0.0351334	9.68619
Q8VXZ7	Alpha-galactosidase 3 OS=Arabidopsis thaliana OX=3702 GN=AGAL3 PE=1 SV=1	1.84493e-05	8.6482
P13114	Chalcone synthase OS=Arabidopsis thaliana OX=3702 GN=CHS PE=1 SV=1	0.000170075	7.76066
Q9SV68	Chloroplast envelope quinone oxidoreductase homolog OS=Arabidopsis thaliana OX=3702 GN=CEQORH PE=1 SV=1	0.0001737	7.64322
F4I839	Pectin acetylesterase 2 OS=Arabidopsis thaliana OX=3702 GN=PAE2 PE=2 SV=1	0.000141211	7.2188
Q9C9G6	Protein AE7 OS=Arabidopsis thaliana OX=3702 GN=AE7 PE=1 SV=2	0.0106522	6.97861
Q9SSL1	Protein C2-DOMAIN ABA-RELATED 7 OS=Arabidopsis thaliana OX=3702 GN=CAR7 PE=1 SV=1	0.00749635	6.87939
P42760	Glutathione S-transferase F6 OS=Arabidopsis thaliana OX=3702 GN=GSTF6 PE=2 SV=2	9.39875e-06	6.82595
Q9LR73	Coumaroyl-CoA:anthocyanidin 3-O-glucoside-6''-O-coumaroyltransferase 2 OS=Arabidopsis thaliana OX=3702 GN=3AT2 PE=1 SV=1	0.0136176	6.73968
Q39199	DNA repair protein recA homolog 1 chloroplastic OS=Arabidopsis thaliana OX=3702 GN=RECA PE=2 SV=1	0.00240996	6.72023
Q39119	Vacuolar-processing enzyme gamma-isozyme OS=Arabidopsis thaliana OX=3702 GN=At4g32940 PE=1 SV=2	0.000465318	6.3374
O78310	Superoxide dismutase [Cu-Zn] 2 chloroplastic OS=Arabidopsis thaliana OX=3702 GN=CSD2 PE=1 SV=2	0.000744406	6.30856
Q9SZH4	RNA-binding KH domain-containing protein PEPPER OS=Arabidopsis thaliana OX=3702 GN=PEP PE=1 SV=1	0.0297619	6.07962
Q9LVW3	Anthocyanidin 3-O-glucoside 2'''-O-xylosyltransferase OS=Arabidopsis thaliana OX=3702 GN=A3G2XYLT PE=1 SV=1	0.00532231	5.86024
P24704	Superoxide dismutase [Cu-Zn] 1 OS=Arabidopsis thaliana OX=3702 GN=CSD1 PE=1 SV=2	0.00604728	5.80433
Q9ZVF1	Protein C2-DOMAIN ABA-RELATED 10 OS=Arabidopsis thaliana OX=3702 GN=CAR10 PE=2 SV=1	0.0179506	5.72708
O64810	Serine carboxypeptidase-like 10 OS=Arabidopsis thaliana OX=3702 GN=SCPL10 PE=2 SV=1	0.00410431	5.72613
Q9FJ47	Senescence-specific cysteine protease SAG12 OS=Arabidopsis thaliana OX=3702 GN=SAG12 PE=1 SV=1	0.00192163	5.60009
Q9LS03	Allene oxide cyclase 1 chloroplastic OS=Arabidopsis thaliana OX=3702 GN=AOC1 PE=1 SV=1	0.0033088	5.57094
Q8GY96	Phosphoglycerate mutase-like protein OS=Arabidopsis thaliana OX=3702 GN=PGM PE=2 SV=1	2.60148e-05	5.54236
Q8L710	Cysteine-rich receptor-like protein kinase 17 OS=Arabidopsis thaliana OX=3702 GN=CRK17 PE=2 SV=2	0.0186819	5.53441
Q84MC2	Cytokinin riboside 5'-monophosphate phosphoribohydrolase LOG8 OS=Arabidopsis thaliana OX=3702 GN=LOG8 PE=1 SV=1	0.0020303	5.40427
Q9FN93	Probable LRR receptor-like serine/threonine-protein kinase At5g59680 OS=Arabidopsis thaliana OX=3702 GN=At5g59680 PE=1 SV=1	0.0443977	5.3852
Q9LVF0	UDP-glycosyltransferase 84A2 OS=Arabidopsis thaliana OX=3702 GN=UGT84A2 PE=1 SV=1	0.00365519	5.37673
P41088	Chalcone--flavanone isomerase 1 OS=Arabidopsis thaliana OX=3702 GN=CHI1 PE=1 SV=2	0.00147737	5.31585
Q39131	Lamin-like protein OS=Arabidopsis thaliana OX=3702 GN=At5g15350 PE=2 SV=1	0.000708451	5.30352
Q9SIK1	Probable glucose-1-phosphate adenylyltransferase large subunit chloroplastic OS=Arabidopsis thaliana OX=3702 GN=At2g21590 PE=2 SV=1	0.00289001	5.22029
Q6QJ72	Pterin-4-alpha-carbinolamine dehydratase 2 mitochondrial OS=Arabidopsis thaliana OX=3702 GN=PDL2 PE=1 SV=1	0.0427366	5.10422
Q9ZW24	Glutathione S-transferase U7 OS=Arabidopsis thaliana OX=3702 GN=GSTU7 PE=2 SV=1	0.00338517	5.01639
Q39182	Defensin-like protein 2 OS=Arabidopsis thaliana OX=3702 GN=PDF2.2 PE=2 SV=1	0.000696883	4.92943
Q94F40	GDSL esterase/lipase At1g28600 OS=Arabidopsis thaliana OX=3702 GN=At1g28600 PE=2 SV=1	2.28981e-05	4.92482
Q9FXB2	Galactinol synthase 2 OS=Arabidopsis thaliana OX=3702 GN=GOLS2 PE=1 SV=1	0.0139399	4.83351
Q94BY1	Uncharacterized protein At3g52155 chloroplastic OS=Arabidopsis thaliana OX=3702 GN=At3g52155 PE=1 SV=1	0.00956709	4.76039
P51102	Dihydroflavonol 4-reductase OS=Arabidopsis thaliana OX=3702 GN=DFRA PE=1 SV=2	0.000522408	4.66168
P32826	Serine carboxypeptidase-like 49 OS=Arabidopsis thaliana OX=3702 GN=SCPL49 PE=2 SV=2	5.00853e-05	4.59505
O81439	Probable plastid-lipid-associated protein 1 chloroplastic OS=Arabidopsis thaliana OX=3702 GN=PAP1 PE=1 SV=1	0.0445133	4.58999
Q8GYB8	12-oxophytodienoate reductase 2 OS=Arabidopsis thaliana OX=3702 GN=OPR2 PE=1 SV=2	0.0020973	4.53883
O23512	pFDCC methylesterase MES16 OS=Arabidopsis thaliana OX=3702 GN=MES16 PE=1 SV=1	0.0413761	4.50523
Q9LSW7	1-aminocyclopropane-1-carboxylate oxidase homolog 9 OS=Arabidopsis thaliana OX=3702 GN=At5g43440 PE=2 SV=1	0.03788	4.45804
Q9SJL0	UDP-glycosyltransferase 86A1 OS=Arabidopsis thaliana OX=3702 GN=UGT86A1 PE=2 SV=1	0.00564885	4.44745
Q9LRJ9	Cysteine-rich repeat secretory protein 38 OS=Arabidopsis thaliana OX=3702 GN=CRRSP38 PE=2 SV=1	0.00447188	4.42099
Q9FGT8	Temperature-induced lipocalin-1 OS=Arabidopsis thaliana OX=3702 GN=TIL PE=1 SV=1	0.0195677	4.41159
Q949Q7	Serine carboxypeptidase-like 29 OS=Arabidopsis thaliana OX=3702 GN=SCPL29 PE=2 SV=1	0.00690955	4.35022
O24456	Receptor for activated C kinase 1A OS=Arabidopsis thaliana OX=3702 GN=RACK1A PE=1 SV=2	8.30042e-06	4.28971
Q9LFJ8	Flavonol 3-O-glucosyltransferase OS=Arabidopsis thaliana OX=3702 GN=UGT78D2 PE=1 SV=1	0.00107795	4.28222
Q9SIP1	Stress-response A/B barrel domain-containing protein UP3 OS=Arabidopsis thaliana OX=3702 GN=UP3 PE=1 SV=1	0.000547873	4.28047
O80731	Pectin acetylesterase 3 OS=Arabidopsis thaliana OX=3702 GN=PAE3 PE=2 SV=1	0.000688605	4.27659
O65390	Aspartic proteinase A1 OS=Arabidopsis thaliana OX=3702 GN=APA1 PE=1 SV=1	0.00145781	4.20306
Q8H116	Mannosyl-oligosaccharide 1 2-alpha-mannosidase MNS2 OS=Arabidopsis thaliana OX=3702 GN=MNS2 PE=1 SV=1	0.0160347	4.13395
Q9FZP1	Heparanase-like protein 3 OS=Arabidopsis thaliana OX=3702 GN=At5g34940 PE=2 SV=2	0.000113585	4.11608
Q9LHF1	Leucine-rich repeat extensin-like protein 4 OS=Arabidopsis thaliana OX=3702 GN=LRX4 PE=1 SV=1	0.00318412	4.10696
P93834	Hexokinase-2 OS=Arabidopsis thaliana OX=3702 GN=HXK2 PE=1 SV=1	0.0128866	4.09215
Q96262	Plasma membrane-associated cation-binding protein 1 OS=Arabidopsis thaliana OX=3702 GN=PCAP1 PE=1 SV=1	4.30864e-05	4.06919
Q39255	SKP1-like protein 1A OS=Arabidopsis thaliana OX=3702 GN=SKP1A PE=1 SV=1	0.0122253	4.05812
O49482	Cinnamyl alcohol dehydrogenase 5 OS=Arabidopsis thaliana OX=3702 GN=CAD5 PE=1 SV=1	0.000236865	4.01681
Q9SJ05	Shikimate kinase 1 chloroplastic OS=Arabidopsis thaliana OX=3702 GN=SK1 PE=1 SV=2	0.0144864	4.01511
Q9SIY3	Triphosphate tunnel metalloenzyme 3 OS=Arabidopsis thaliana OX=3702 GN=TTM3 PE=1 SV=1	0.0270035	4.01111
A1A6H3	Ribokinase OS=Arabidopsis thaliana OX=3702 GN=RBSK PE=1 SV=1	0.000355705	3.96442
Q9LJG3	GDSL esterase/lipase ESM1 OS=Arabidopsis thaliana OX=3702 GN=ESM1 PE=1 SV=1	0.00590255	3.95742
Q9SZU7	Probable esterase KAI2 OS=Arabidopsis thaliana OX=3702 GN=KAI2 PE=1 SV=1	0.00148522	3.94009
Q8L860	TOM1-like protein 9 OS=Arabidopsis thaliana OX=3702 GN=TOL9 PE=1 SV=1	0.0492334	3.90857
Q8LEU3	Chlorophyll(ide) b reductase NOL chloroplastic OS=Arabidopsis thaliana OX=3702 GN=NOL PE=1 SV=1	0.000435211	3.90129
P54904	Pyrroline-5-carboxylate reductase OS=Arabidopsis thaliana OX=3702 GN=PROC1 PE=2 SV=1	0.00205305	3.88685
Q9M1A8	DNA-directed RNA polymerases II IV and V subunit 8B OS=Arabidopsis thaliana OX=3702 GN=NRPB8B PE=1 SV=1	0.000926702	3.87066
Q9FEB5	Phosphoglucan phosphatase DSP4 chloroplastic OS=Arabidopsis thaliana OX=3702 GN=DSP4 PE=1 SV=1	0.0014381	3.85372
Q93Z08	Glucan endo-1 3-beta-glucosidase 6 OS=Arabidopsis thaliana OX=3702 GN=At5g58090 PE=2 SV=2	0.00488146	3.85313
Q8H0V3	Lactoylglutathione lyase OS=Arabidopsis thaliana OX=3702 GN=At1g08110 PE=2 SV=1	1.80418e-06	3.78877
Q9C942	Caffeoylshikimate esterase OS=Arabidopsis thaliana OX=3702 GN=CSE PE=1 SV=1	0.00856249	3.77205
Q94JV5	Deaminated glutathione amidase chloroplastic/cytosolic OS=Arabidopsis thaliana OX=3702 GN=NLP2 PE=1 SV=1	0.000124983	3.75986
Q9S818	Naringenin 2-oxoglutarate 3-dioxygenase OS=Arabidopsis thaliana OX=3702 GN=F3H PE=1 SV=1	0.00151429	3.74982
Q9SMZ4	Alpha-aminoadipic semialdehyde synthase OS=Arabidopsis thaliana OX=3702 GN=LKR/SDH PE=1 SV=1	0.00371441	3.73645
Q9SSG3	HIPL1 protein OS=Arabidopsis thaliana OX=3702 GN=HIPL1 PE=3 SV=2	0.0367029	3.73614
Q9C9B0	Flavonol 3-O-glucosyltransferase UGT89B1 OS=Arabidopsis thaliana OX=3702 GN=UGT89B1 PE=1 SV=2	0.000472215	3.73273
O03983	Probable desiccation-related protein LEA14 OS=Arabidopsis thaliana OX=3702 GN=LEA14 PE=1 SV=1	0.00189291	3.7162
Q9ZW04	Tropinone reductase homolog At2g29170 OS=Arabidopsis thaliana OX=3702 GN=At2g29170 PE=3 SV=1	0.0461424	3.65626
Q9LSW6	1-aminocyclopropane-1-carboxylate oxidase homolog 10 OS=Arabidopsis thaliana OX=3702 GN=At5g43450 PE=2 SV=1	0.0334565	3.64457
Q9M9Q6	Serine carboxypeptidase-like 50 OS=Arabidopsis thaliana OX=3702 GN=SCPL50 PE=2 SV=1	0.0109217	3.62623
Q9FK25	Flavone 3'-O-methyltransferase 1 OS=Arabidopsis thaliana OX=3702 GN=OMT1 PE=1 SV=1	0.00722055	3.62394
A0A1P8B8F8	Endo-1 4-beta-xylanase 5 OS=Arabidopsis thaliana OX=3702 GN=XYN5 PE=3 SV=1	0.000304285	3.61727
P26569	Histone H1.2 OS=Arabidopsis thaliana OX=3702 GN=At2g30620 PE=1 SV=1	0.0215075	3.50954
Q3ECP6	GDSL esterase/lipase At1g54790 OS=Arabidopsis thaliana OX=3702 GN=At1g54790 PE=2 SV=1	0.0202349	3.49611
Q9ZUG4	Methylthioribose-1-phosphate isomerase OS=Arabidopsis thaliana OX=3702 GN=At2g05830 PE=1 SV=2	9.58871e-05	3.47788
O80477	Methylesterase 3 OS=Arabidopsis thaliana OX=3702 GN=MES3 PE=2 SV=1	0.00333066	3.4593
Q9M2W2	Glutathione S-transferase L2 chloroplastic OS=Arabidopsis thaliana OX=3702 GN=GSTL2 PE=2 SV=1	0.0011974	3.42127
Q9SMU8	Peroxidase 34 OS=Arabidopsis thaliana OX=3702 GN=PER34 PE=1 SV=1	0.00560622	3.4069
Q8VYE5	Glucan endo-1 3-beta-glucosidase 12 OS=Arabidopsis thaliana OX=3702 GN=At4g29360 PE=2 SV=1	0.00201544	3.40475
O22126	Fasciclin-like arabinogalactan protein 8 OS=Arabidopsis thaliana OX=3702 GN=FLA8 PE=2 SV=1	0.000116303	3.34598
Q9ZW12	Tropinone reductase homolog At2g29260 chloroplastic OS=Arabidopsis thaliana OX=3702 GN=At2g29260 PE=2 SV=1	0.000358905	3.32799
Q9SZ11	Glycerophosphodiester phosphodiesterase GDPDL3 OS=Arabidopsis thaliana OX=3702 GN=GDPDL3 PE=2 SV=3	0.00360969	3.32128
Q9SN58	UDP-glucose 4-epimerase 5 OS=Arabidopsis thaliana OX=3702 GN=UGE5 PE=1 SV=3	0.000927727	3.31535
Q9LVJ1	Subtilisin-like protease SBT1.4 OS=Arabidopsis thaliana OX=3702 GN=SBT1.4 PE=2 SV=1	0.00183434	3.30853
Q9SUA1	DEK domain-containing chromatin-associated protein 3 OS=Arabidopsis thaliana OX=3702 GN=DEK3 PE=1 SV=1	0.00908971	3.3083
P92985	Ran-binding protein 1 homolog c OS=Arabidopsis thaliana OX=3702 GN=RANBP1C PE=2 SV=1	0.000996254	3.29992
Q56WF8	Serine carboxypeptidase-like 48 OS=Arabidopsis thaliana OX=3702 GN=SCPL48 PE=2 SV=2	0.018947	3.27951
Q9LV60	Cysteine-rich repeat secretory protein 55 OS=Arabidopsis thaliana OX=3702 GN=CRRSP55 PE=2 SV=1	0.00281754	3.27556
O22922	U2 small nuclear ribonucleoprotein B'' OS=Arabidopsis thaliana OX=3702 GN=U2B'' PE=1 SV=1	0.00537564	3.24318
Q9FJ62	Glycerophosphodiester phosphodiesterase GDPDL4 OS=Arabidopsis thaliana OX=3702 GN=GDPDL4 PE=1 SV=1	0.00281793	3.23205
Q9LV09	Protein BOBBER 1 OS=Arabidopsis thaliana OX=3702 GN=BOB1 PE=1 SV=1	0.00839421	3.21893
O23614	Carboxyl-terminal-processing peptidase 2 chloroplastic OS=Arabidopsis thaliana OX=3702 GN=CTPA2 PE=1 SV=1	0.0191355	3.18552
Q8L762	Beta-amylase 6 OS=Arabidopsis thaliana OX=3702 GN=BAM6 PE=2 SV=1	0.0302336	3.18182
Q8LDW8	Probable hydroxyacylglutathione hydrolase 2 chloroplastic OS=Arabidopsis thaliana OX=3702 GN=GLX2-4 PE=2 SV=1	0.0430775	3.17351
Q9SR22	Pectin acetylesterase 5 OS=Arabidopsis thaliana OX=3702 GN=PAE5 PE=2 SV=1	0.000288503	3.14149
P06525	Alcohol dehydrogenase class-P OS=Arabidopsis thaliana OX=3702 GN=ADH1 PE=1 SV=2	0.00137613	3.10663
O80934	Uncharacterized protein At2g37660 chloroplastic OS=Arabidopsis thaliana OX=3702 GN=At2g37660 PE=1 SV=2	0.000115406	3.09406
Q940Z5	Phenolic glucoside malonyltransferase 1 OS=Arabidopsis thaliana OX=3702 GN=PMAT1 PE=1 SV=1	0.0121216	3.09258
Q9C907	Glycerophosphodiester phosphodiesterase GDPD5 OS=Arabidopsis thaliana OX=3702 GN=GDPD5 PE=2 SV=1	0.00015903	3.08804
P52410	3-oxoacyl-[acyl-carrier-protein] synthase I chloroplastic OS=Arabidopsis thaliana OX=3702 GN=KAS1 PE=1 SV=2	0.00566565	3.08513
Q8L7B2	Serine carboxypeptidase-like 20 OS=Arabidopsis thaliana OX=3702 GN=SCPL20 PE=2 SV=2	0.000479866	3.07166
Q9ZVA4	EP1-like glycoprotein 3 OS=Arabidopsis thaliana OX=3702 GN=At1g78850 PE=1 SV=1	0.00172167	3.04774
Q9LJR2	Lectin-like protein LEC OS=Arabidopsis thaliana OX=3702 GN=LEC PE=1 SV=1	0.036504	3.03955
Q9FF10	Heparanase-like protein 1 OS=Arabidopsis thaliana OX=3702 GN=At5g07830 PE=2 SV=1	0.025204	3.01822
Q9FZE0	Beta-glucosidase 40 OS=Arabidopsis thaliana OX=3702 GN=BGLU40 PE=2 SV=1	0.000149513	2.97964
Q96292	Actin-2 OS=Arabidopsis thaliana OX=3702 GN=ACT2 PE=1 SV=1	0.000605355	2.9742
Q9C9P4	3-oxoacyl-[acyl-carrier-protein] synthase II chloroplastic OS=Arabidopsis thaliana OX=3702 GN=KAS2 PE=1 SV=1	0.000611308	2.96532
Q9M0G0	Glutathione hydrolase 3 OS=Arabidopsis thaliana OX=3702 GN=GGT3 PE=2 SV=1	0.0118468	2.95332
Q9M330	Probable proteasome inhibitor OS=Arabidopsis thaliana OX=3702 GN=At3g53970 PE=1 SV=1	0.00346162	2.92724
Q84L30	Ubiquitin receptor RAD23d OS=Arabidopsis thaliana OX=3702 GN=RAD23D PE=1 SV=2	0.00366277	2.92535
Q9SLN5	Methionine aminopeptidase 1A OS=Arabidopsis thaliana OX=3702 GN=MAP1A PE=1 SV=1	0.0193763	2.92274
Q9CAJ0	Protein phosphatase 2C 16 OS=Arabidopsis thaliana OX=3702 GN=HAB1 PE=1 SV=1	0.00570571	2.92095
Q9LJN4	Probable beta-D-xylosidase 5 OS=Arabidopsis thaliana OX=3702 GN=BXL5 PE=2 SV=2	0.00756815	2.89447
Q9LMG7	Probable inactive purple acid phosphatase 2 OS=Arabidopsis thaliana OX=3702 GN=PAP2 PE=2 SV=1	1.68302e-05	2.84895
Q05212	DNA damage-repair/toleration protein DRT102 OS=Arabidopsis thaliana OX=3702 GN=DRT102 PE=1 SV=2	0.00420979	2.84723
Q8LE52	Glutathione S-transferase DHAR3 chloroplastic OS=Arabidopsis thaliana OX=3702 GN=DHAR3 PE=1 SV=1	0.000318215	2.82947
Q9FLP6	Small ubiquitin-related modifier 2 OS=Arabidopsis thaliana OX=3702 GN=SUMO2 PE=1 SV=1	0.0330408	2.82365
Q38924	Fe(3+)-Zn(2+) purple acid phosphatase 12 OS=Arabidopsis thaliana OX=3702 GN=PAP12 PE=2 SV=3	0.000306655	2.82195
Q9ZUU2	Thioredoxin-like protein AAED1 chloroplastic OS=Arabidopsis thaliana OX=3702 GN=At2g37240 PE=1 SV=2	0.0132672	2.80405
Q9LXJ0	Cell division protein FtsZ homolog 2-2 chloroplastic OS=Arabidopsis thaliana OX=3702 GN=FTSZ2-2 PE=1 SV=1	0.00857788	2.79446
Q42539	Protein-L-isoaspartate O-methyltransferase 1 OS=Arabidopsis thaliana OX=3702 GN=PIMT1 PE=1 SV=3	0.00457288	2.79287
Q9FN03	Ultraviolet-B receptor UVR8 OS=Arabidopsis thaliana OX=3702 GN=UVR8 PE=1 SV=1	0.0301599	2.78701
Q96330	Flavonol synthase/flavanone 3-hydroxylase OS=Arabidopsis thaliana OX=3702 GN=FLS1 PE=1 SV=1	0.0186303	2.78092
Q9C8L4	Persulfide dioxygenase ETHE1 homolog mitochondrial OS=Arabidopsis thaliana OX=3702 GN=GLY3 PE=1 SV=3	0.00106444	2.7807
Q9FLG1	Beta-D-xylosidase 4 OS=Arabidopsis thaliana OX=3702 GN=BXL4 PE=1 SV=1	0.0031633	2.77197
P42759	Dehydrin ERD10 OS=Arabidopsis thaliana OX=3702 GN=ERD10 PE=1 SV=1	0.0013683	2.76634
Q9FJU9	Glucan endo-1 3-beta-glucosidase 13 OS=Arabidopsis thaliana OX=3702 GN=At5g56590 PE=2 SV=1	0.0397768	2.70819
Q9FM65	Fasciclin-like arabinogalactan protein 1 OS=Arabidopsis thaliana OX=3702 GN=FLA1 PE=1 SV=1	0.000551531	2.70077
Q42592	L-ascorbate peroxidase S chloroplastic/mitochondrial OS=Arabidopsis thaliana OX=3702 GN=APXS PE=1 SV=2	0.000413086	2.69753
Q940G6	Gibberellin receptor GID1C OS=Arabidopsis thaliana OX=3702 GN=GID1C PE=1 SV=1	0.00777696	2.69094
Q8S9J6	Aspartyl protease family protein At5g10770 OS=Arabidopsis thaliana OX=3702 GN=At5g10770 PE=2 SV=1	0.000600537	2.67085
O23365	Cytochrome P450 97B3 chloroplastic OS=Arabidopsis thaliana OX=3702 GN=CYP97B3 PE=1 SV=2	0.0358517	2.6671
Q9ZQ81	Probable inactive purple acid phosphatase 9 OS=Arabidopsis thaliana OX=3702 GN=PAP9 PE=2 SV=1	0.00342673	2.6636
P53492	Actin-7 OS=Arabidopsis thaliana OX=3702 GN=ACT7 PE=1 SV=1	0.000643235	2.66217
A7WM73	Beta-hexosaminidase 1 OS=Arabidopsis thaliana OX=3702 GN=HEXO1 PE=1 SV=1	0.0187612	2.64288
Q8S9M1	Probable plastid-lipid-associated protein 13 chloroplastic OS=Arabidopsis thaliana OX=3702 GN=PAP13 PE=1 SV=2	0.00616623	2.61785
Q9S726	Probable ribose-5-phosphate isomerase 3 chloroplastic OS=Arabidopsis thaliana OX=3702 GN=RPI3 PE=1 SV=1	4.37381e-05	2.58531
Q27GK7	Topless-related protein 4 OS=Arabidopsis thaliana OX=3702 GN=TPR4 PE=1 SV=2	0.00756345	2.58064
O23401	UDP-glycosyltransferase 84A3 OS=Arabidopsis thaliana OX=3702 GN=UGT84A3 PE=1 SV=1	2.15491e-05	2.53997
A8MS68	Dihydrolipoyl dehydrogenase 1 chloroplastic OS=Arabidopsis thaliana OX=3702 GN=LPD1 PE=2 SV=1	0.023888	2.53706
Q8RXD9	4-alpha-glucanotransferase DPE2 OS=Arabidopsis thaliana OX=3702 GN=DPE2 PE=1 SV=1	0.000287369	2.53415
Q42593	L-ascorbate peroxidase T chloroplastic OS=Arabidopsis thaliana OX=3702 GN=APXT PE=2 SV=2	0.00362026	2.51933
Q24JL3	Thiosulfate/3-mercaptopyruvate sulfurtransferase 2 OS=Arabidopsis thaliana OX=3702 GN=STR2 PE=1 SV=1	0.00253595	2.51082
Q9SR43	Phytochromobilin:ferredoxin oxidoreductase chloroplastic OS=Arabidopsis thaliana OX=3702 GN=HY2 PE=2 SV=1	0.000148587	2.50755
P43297	Cysteine proteinase RD21A OS=Arabidopsis thaliana OX=3702 GN=RD21A PE=1 SV=1	1.01076e-05	2.5067
Q8L799	Inositol oxygenase 1 OS=Arabidopsis thaliana OX=3702 GN=MIOX1 PE=2 SV=1	0.00742386	2.49985
Q9LS40	Protein ASPARTIC PROTEASE IN GUARD CELL 1 OS=Arabidopsis thaliana OX=3702 GN=ASPG1 PE=1 SV=1	0.016618	2.49301
Q9SX29	ATP-dependent Clp protease adapter protein CLPS1 chloroplastic OS=Arabidopsis thaliana OX=3702 GN=CPLS1 PE=1 SV=1	0.0039232	2.47109
Q9LHA8	Heat shock 70 kDa protein 4 OS=Arabidopsis thaliana OX=3702 GN=HSP70-4 PE=1 SV=1	0.0431817	2.45389
Q39172	NADPH-dependent oxidoreductase 2-alkenal reductase OS=Arabidopsis thaliana OX=3702 GN=AER PE=1 SV=1	0.000409298	2.45273
O64903	Nucleoside diphosphate kinase II chloroplastic OS=Arabidopsis thaliana OX=3702 GN=NDPK2 PE=1 SV=2	0.00110426	2.44701
P29514	Tubulin beta-6 chain OS=Arabidopsis thaliana OX=3702 GN=TUBB6 PE=2 SV=1	0.0264089	2.41483
Q9LXA8	Probable beta-D-xylosidase 6 OS=Arabidopsis thaliana OX=3702 GN=BXL6 PE=2 SV=1	2.86497e-05	2.40786
Q9ZQG4	UDP-glycosyltransferase 73B5 OS=Arabidopsis thaliana OX=3702 GN=UGT73B5 PE=2 SV=1	0.000785941	2.40596
P55231	Glucose-1-phosphate adenylyltransferase large subunit 3 chloroplastic OS=Arabidopsis thaliana OX=3702 GN=APL3 PE=2 SV=2	1.88023e-05	2.40154
Q39224	Protein SRG1 OS=Arabidopsis thaliana OX=3702 GN=SRG1 PE=2 SV=1	0.0481017	2.39413
Q9M263	Germin-like protein subfamily 2 member 4 OS=Arabidopsis thaliana OX=3702 GN=GLP10 PE=2 SV=1	0.00117509	2.36728
Q9SZB9	Peroxidase 47 OS=Arabidopsis thaliana OX=3702 GN=PER47 PE=2 SV=2	0.0106133	2.34878
Q9SCV4	Beta-galactosidase 8 OS=Arabidopsis thaliana OX=3702 GN=BGAL8 PE=2 SV=2	0.00101137	2.33055
Q9SAC6	Alpha-glucan water dikinase 1 chloroplastic OS=Arabidopsis thaliana OX=3702 GN=GWD1 PE=1 SV=2	7.16902e-05	2.32144
Q93XW5	Nitrile-specifier protein 5 OS=Arabidopsis thaliana OX=3702 GN=NSP5 PE=2 SV=1	0.0202666	2.30184
Q9SYG7	Aldehyde dehydrogenase family 7 member B4 OS=Arabidopsis thaliana OX=3702 GN=ALDH7B4 PE=2 SV=3	0.0218832	2.30154
Q9SRI1	Protein transport protein SEC13 homolog A OS=Arabidopsis thaliana OX=3702 GN=SEC13A PE=1 SV=1	0.00823531	2.29558
Q9SAU2	Ribulose-5-phosphate-3-epimerase chloroplastic OS=Arabidopsis thaliana OX=3702 GN=RPE PE=2 SV=1	0.0132078	2.29277
Q9C7W4	Long chain acyl-CoA synthetase 3 OS=Arabidopsis thaliana OX=3702 GN=LACS3 PE=2 SV=1	0.0012728	2.27818
Q93V88	Probable protein phosphatase 2C 62 OS=Arabidopsis thaliana OX=3702 GN=At4g33500 PE=2 SV=1	0.00721639	2.27281
P94078	Alpha-mannosidase At3g26720 OS=Arabidopsis thaliana OX=3702 GN=At3g26720 PE=1 SV=1	4.57257e-05	2.27215
P93836	4-hydroxyphenylpyruvate dioxygenase OS=Arabidopsis thaliana OX=3702 GN=HPD PE=1 SV=2	0.000426079	2.26574
O64811	Serine carboxypeptidase-like 9 OS=Arabidopsis thaliana OX=3702 GN=SCPL9 PE=2 SV=1	0.0203484	2.25349
Q56ZI2	Patellin-2 OS=Arabidopsis thaliana OX=3702 GN=PATL2 PE=1 SV=2	0.00267067	2.24854
Q9S7T8	Serpin-ZX OS=Arabidopsis thaliana OX=3702 GN=At1g47710 PE=1 SV=1	0.0006785	2.24603
Q9FH82	Pectin acetylesterase 11 OS=Arabidopsis thaliana OX=3702 GN=PAE11 PE=2 SV=1	0.000908552	2.2442
Q9LY14	Peptide methionine sulfoxide reductase A3 OS=Arabidopsis thaliana OX=3702 GN=MSRA3 PE=1 SV=1	0.0445543	2.24075
Q9M2E2	(+)-neomenthol dehydrogenase OS=Arabidopsis thaliana OX=3702 GN=SDR1 PE=1 SV=1	0.0408658	2.24056
Q9LRZ0	Topless-related protein 2 OS=Arabidopsis thaliana OX=3702 GN=TPR2 PE=1 SV=2	0.00603337	2.23143
Q56ZQ3	Vacuolar-sorting receptor 4 OS=Arabidopsis thaliana OX=3702 GN=VSR4 PE=2 SV=2	0.0270327	2.22973
Q9LEX1	Calcium-dependent lipid-binding protein OS=Arabidopsis thaliana OX=3702 GN=CLB PE=1 SV=1	0.00932095	2.22143
B9DGU7	Thiamine pyrophosphokinase 1 OS=Arabidopsis thaliana OX=3702 GN=TPK1 PE=2 SV=1	0.00511941	2.21756
Q9SHP0	Phosphoserine aminotransferase 2 chloroplastic OS=Arabidopsis thaliana OX=3702 GN=PSAT2 PE=1 SV=1	0.030076	2.21022
Q9SJI7	Phospholipase A1-IIdelta OS=Arabidopsis thaliana OX=3702 GN=At2g42690 PE=1 SV=1	0.000309835	2.2101
P57106	Malate dehydrogenase 2 cytoplasmic OS=Arabidopsis thaliana OX=3702 GN=MDH2 PE=1 SV=1	0.0204282	2.20962
Q9XFT3	Oxygen-evolving enhancer protein 3-1 chloroplastic OS=Arabidopsis thaliana OX=3702 GN=PSBQ1 PE=1 SV=3	0.0045063	2.20795
O80574	4-hydroxy-tetrahydrodipicolinate reductase 1 chloroplastic OS=Arabidopsis thaliana OX=3702 GN=DAPB1 PE=1 SV=2	0.00259424	2.20077
Q9LV91	4-alpha-glucanotransferase DPE1 chloroplastic/amyloplastic OS=Arabidopsis thaliana OX=3702 GN=DPE1 PE=1 SV=1	0.00524795	2.20062
Q93Z24	Beta-galactosidase 17 OS=Arabidopsis thaliana OX=3702 GN=BGAL17 PE=2 SV=1	0.00684936	2.19521
Q9M8T0	Probable inactive receptor kinase At3g02880 OS=Arabidopsis thaliana OX=3702 GN=At3g02880 PE=1 SV=1	0.043724	2.19377
Q9LYC2	NPL4-like protein 1 OS=Arabidopsis thaliana OX=3702 GN=At3g63000 PE=1 SV=1	0.00110866	2.19313
Q96300	14-3-3-like protein GF14 nu OS=Arabidopsis thaliana OX=3702 GN=GRF7 PE=1 SV=1	0.0115856	2.18053
Q42540	Ubiquitin-conjugating enzyme E2 7 OS=Arabidopsis thaliana OX=3702 GN=UBC7 PE=1 SV=1	0.0205211	2.17451
Q9LVI9	Dihydropyrimidine dehydrogenase (NADP(+)) chloroplastic OS=Arabidopsis thaliana OX=3702 GN=PYD1 PE=1 SV=1	0.00116174	2.16969
Q06738	Low-temperature-induced 78 kDa protein OS=Arabidopsis thaliana OX=3702 GN=RD29A PE=1 SV=2	0.02512	2.14922
Q949U7	Peroxiredoxin-2E chloroplastic OS=Arabidopsis thaliana OX=3702 GN=PRXIIE PE=1 SV=2	0.00841453	2.14481
Q56YW9	Tubulin beta-2 chain OS=Arabidopsis thaliana OX=3702 GN=TUBB2 PE=2 SV=2	0.0120879	2.14157
O04314	PYK10-binding protein 1 OS=Arabidopsis thaliana OX=3702 GN=PBP1 PE=1 SV=1	0.0223054	2.14073
Q67XN2	Beta-glucosidase 8 OS=Arabidopsis thaliana OX=3702 GN=BGLU8 PE=2 SV=1	0.0284774	2.13819
Q9SLA8	Enoyl-[acyl-carrier-protein] reductase [NADH] chloroplastic OS=Arabidopsis thaliana OX=3702 GN=MOD1 PE=1 SV=1	0.0138954	2.12845
C0Z361	Chaperonin 60 subunit beta 3 chloroplastic OS=Arabidopsis thaliana OX=3702 GN=CPN60B3 PE=1 SV=1	0.00412553	2.12202
Q9SIV9	Purple acid phosphatase 10 OS=Arabidopsis thaliana OX=3702 GN=PAP10 PE=2 SV=1	0.0135024	2.10677
Q8VY84	Probable UMP-CMP kinase 1 OS=Arabidopsis thaliana OX=3702 GN=UMK1 PE=2 SV=1	0.00137214	2.09657
Q9ASY9	Bifunctional TENA-E protein OS=Arabidopsis thaliana OX=3702 GN=TENA_E PE=1 SV=3	0.0311932	2.0921
Q8LPJ3	Probable alpha-mannosidase At5g13980 OS=Arabidopsis thaliana OX=3702 GN=At5g13980 PE=2 SV=1	0.00020354	2.08771
Q9XI36	Methyl-CpG-binding domain-containing protein 10 OS=Arabidopsis thaliana OX=3702 GN=MBD10 PE=1 SV=1	0.00696306	2.07608
Q9CAR3	SNF1-related protein kinase regulatory subunit gamma-1-like OS=Arabidopsis thaliana OX=3702 GN=CBSCBS2 PE=1 SV=1	0.00819898	2.06772
Q9ZWT2	Cytochrome B5 isoform D OS=Arabidopsis thaliana OX=3702 GN=CYTB5-D PE=1 SV=1	0.0328216	2.06072
Q9M088	Glucan endo-1 3-beta-glucosidase 5 OS=Arabidopsis thaliana OX=3702 GN=At4g31140 PE=2 SV=1	0.043018	2.05332
O48646	Probable phospholipid hydroperoxide glutathione peroxidase 6 mitochondrial OS=Arabidopsis thaliana OX=3702 GN=GPX6 PE=2 SV=2	0.000138771	2.05305
Q9M0S5	Isoamylase 3 chloroplastic OS=Arabidopsis thaliana OX=3702 GN=ISA3 PE=1 SV=2	0.00126946	2.05231
Q9LXV0	UDP-glycosyltransferase 92A1 OS=Arabidopsis thaliana OX=3702 GN=UGT92A1 PE=2 SV=1	0.00215258	2.05106
Q8L9J9	Probable carbohydrate esterase At4g34215 OS=Arabidopsis thaliana OX=3702 GN=At4g34215 PE=1 SV=2	0.0427701	2.0445
Q8H1Q2	Cytosolic Fe-S cluster assembly factor NBP35 OS=Arabidopsis thaliana OX=3702 GN=NBP35 PE=1 SV=1	0.023305	2.02727
Q94JT5	Cyclase-like protein 2 OS=Arabidopsis thaliana OX=3702 GN=CYCLASE2 PE=2 SV=1	0.00771205	2.02489
P34791	Peptidyl-prolyl cis-trans isomerase CYP20-3 chloroplastic OS=Arabidopsis thaliana OX=3702 GN=CYP20-3 PE=1 SV=1	0.00511658	2.02118
Q42541	Ubiquitin-conjugating enzyme E2 13 OS=Arabidopsis thaliana OX=3702 GN=UBC13 PE=2 SV=1	0.000852295	2.01854
Q05431	L-ascorbate peroxidase 1 cytosolic OS=Arabidopsis thaliana OX=3702 GN=APX1 PE=1 SV=2	2.89848e-05	2.00758
P41916	GTP-binding nuclear protein Ran-1 OS=Arabidopsis thaliana OX=3702 GN=RAN1 PE=1 SV=1	0.04181	2.00222
Q9ZVQ3	Glutathione S-transferase Z1 OS=Arabidopsis thaliana OX=3702 GN=GSTZ1 PE=1 SV=1	0.0146876	1.99886
Q94K71	CBBY-like protein OS=Arabidopsis thaliana OX=3702 GN=CBBY PE=1 SV=1	0.00285023	1.99186
Q9SD76	Alpha-glucan phosphorylase 2 cytosolic OS=Arabidopsis thaliana OX=3702 GN=PHS2 PE=1 SV=1	0.000221626	1.98888
O22683	Cyanate hydratase OS=Arabidopsis thaliana OX=3702 GN=CYN PE=2 SV=1	0.0133478	1.98416
Q9T076	Early nodulin-like protein 2 OS=Arabidopsis thaliana OX=3702 GN=At4g27520 PE=1 SV=1	0.000390787	1.98042
Q93Z70	Probable N-acetyl-gamma-glutamyl-phosphate reductase chloroplastic OS=Arabidopsis thaliana OX=3702 GN=At2g19940 PE=1 SV=2	8.73836e-05	1.9752
O23406	UDP-glycosyltransferase 75D1 OS=Arabidopsis thaliana OX=3702 GN=UGT75D1 PE=2 SV=2	0.00041734	1.97325
Q8L493	D-amino-acid transaminase chloroplastic OS=Arabidopsis thaliana OX=3702 GN=DAAT PE=1 SV=1	9.05295e-05	1.97012
O24521	Non-symbiotic hemoglobin 2 OS=Arabidopsis thaliana OX=3702 GN=AHB2 PE=1 SV=1	0.00559011	1.9689
P25857	Glyceraldehyde-3-phosphate dehydrogenase GAPB chloroplastic OS=Arabidopsis thaliana OX=3702 GN=GAPB PE=1 SV=2	1.19942e-05	1.96645
P31168	Dehydrin COR47 OS=Arabidopsis thaliana OX=3702 GN=COR47 PE=1 SV=2	0.0151363	1.95742
Q9SZ30	Imidazole glycerol phosphate synthase hisHF chloroplastic OS=Arabidopsis thaliana OX=3702 GN=HISN4 PE=2 SV=1	0.000918692	1.95511
Q42546	SAL1 phosphatase OS=Arabidopsis thaliana OX=3702 GN=SAL1 PE=1 SV=1	0.00411235	1.95393
Q9FME2	Nuclear transport factor 2 OS=Arabidopsis thaliana OX=3702 GN=NTF2 PE=1 SV=1	0.0394866	1.95376
Q9FE06	Protein EXORDIUM-like 2 OS=Arabidopsis thaliana OX=3702 GN=EXL2 PE=2 SV=1	4.01606e-05	1.94879
Q9LKA3	Malate dehydrogenase 2 mitochondrial OS=Arabidopsis thaliana OX=3702 GN=At3g15020 PE=1 SV=1	0.0476618	1.94628
Q9FMD9	Glutamine synthetase cytosolic isozyme 1-4 OS=Arabidopsis thaliana OX=3702 GN=GLN1-4 PE=1 SV=1	0.00594292	1.94515
F4KHG6	Carboxyl-terminal-processing peptidase 1 chloroplastic OS=Arabidopsis thaliana OX=3702 GN=CTPA1 PE=1 SV=1	0.00123922	1.93041
Q67Y83	Serine carboxypeptidase-like 51 OS=Arabidopsis thaliana OX=3702 GN=SCPL51 PE=2 SV=2	0.000382604	1.92622
Q8LDU4	Red chlorophyll catabolite reductase chloroplastic OS=Arabidopsis thaliana OX=3702 GN=RCCR PE=1 SV=2	0.0021464	1.92605
Q93WJ8	Monodehydroascorbate reductase 2 OS=Arabidopsis thaliana OX=3702 GN=MDAR2 PE=1 SV=1	0.000464526	1.92052
Q9MAA1	GDSL esterase/lipase At3g05180 OS=Arabidopsis thaliana OX=3702 GN=At3g05180 PE=2 SV=1	0.00153819	1.92048
Q9ZWB4	Coumaroyl-CoA:anthocyanidin 3-O-glucoside-6''-O-coumaroyltransferase 1 OS=Arabidopsis thaliana OX=3702 GN=3AT1 PE=1 SV=1	0.000199063	1.91413
Q9SAJ4	Phosphoglycerate kinase 3 cytosolic OS=Arabidopsis thaliana OX=3702 GN=PGK3 PE=1 SV=1	4.96295e-05	1.91198
Q8GY91	Putative L-ascorbate peroxidase 6 OS=Arabidopsis thaliana OX=3702 GN=APX6 PE=2 SV=1	0.00890389	1.90875
O64700	Urease accessory protein G OS=Arabidopsis thaliana OX=3702 GN=UREG PE=2 SV=1	0.0011525	1.90007
O49303	Protein C2-DOMAIN ABA-RELATED 8 OS=Arabidopsis thaliana OX=3702 GN=CAR8 PE=2 SV=1	0.0273011	1.89904
F4I907	Glyoxylate/succinic semialdehyde reductase 2 chloroplastic OS=Arabidopsis thaliana OX=3702 GN=GLYR2 PE=1 SV=1	0.0262289	1.89795
P25856	Glyceraldehyde-3-phosphate dehydrogenase GAPA1 chloroplastic OS=Arabidopsis thaliana OX=3702 GN=GAPA1 PE=1 SV=3	0.00359526	1.89752
P50287	Isoaspartyl peptidase/L-asparaginase 1 OS=Arabidopsis thaliana OX=3702 GN=At5g08100 PE=1 SV=2	0.0161789	1.8972
Q67YC9	Uncharacterized protein At4g14100 OS=Arabidopsis thaliana OX=3702 GN=At4g14100 PE=2 SV=1	0.0429606	1.89013
Q9LH52	Leucine-rich repeat protein FLOR 1 OS=Arabidopsis thaliana OX=3702 GN=FLR1 PE=1 SV=1	0.000221146	1.88869
Q56WK6	Patellin-1 OS=Arabidopsis thaliana OX=3702 GN=PATL1 PE=1 SV=2	0.000109031	1.88457
Q9STT2	Vacuolar protein sorting-associated protein 29 OS=Arabidopsis thaliana OX=3702 GN=VPS29 PE=2 SV=1	6.34395e-05	1.88126
Q8L794	D-ribulose kinase OS=Arabidopsis thaliana OX=3702 GN=XK1 PE=1 SV=1	0.00473228	1.8806
Q39247	Serine/threonine protein phosphatase 2A 55 kDa regulatory subunit B beta isoform OS=Arabidopsis thaliana OX=3702 GN=PP2AB2 PE=1 SV=1	0.0108896	1.87799
Q8L6Y1	Ubiquitin carboxyl-terminal hydrolase 14 OS=Arabidopsis thaliana OX=3702 GN=UBP14 PE=1 SV=1	0.00321063	1.8724
Q94BT0	Sucrose-phosphate synthase 1 OS=Arabidopsis thaliana OX=3702 GN=SPS1 PE=1 SV=1	0.0193353	1.87172
Q8VZ49	Alcohol dehydrogenase-like 4 OS=Arabidopsis thaliana OX=3702 GN=At1g64710 PE=2 SV=1	0.00304832	1.85772
Q8S9K8	Methylesterase 10 OS=Arabidopsis thaliana OX=3702 GN=MES10 PE=2 SV=1	0.0297557	1.84204
Q9SPK5	Formate--tetrahydrofolate ligase OS=Arabidopsis thaliana OX=3702 GN=THFS PE=2 SV=1	8.74339e-06	1.838
Q9FPE4	GDSL esterase/lipase At1g28660 OS=Arabidopsis thaliana OX=3702 GN=At1g28660 PE=2 SV=1	0.0100916	1.83429
P82869	Peptidyl-prolyl cis-trans isomerase CYP37 chloroplastic OS=Arabidopsis thaliana OX=3702 GN=CYP37 PE=1 SV=3	0.005313	1.83415
Q9XEX2	Peroxiredoxin-2B OS=Arabidopsis thaliana OX=3702 GN=PRXIIB PE=1 SV=1	0.0181372	1.82811
Q9LK72	Lectin-like protein At3g16530 OS=Arabidopsis thaliana OX=3702 GN=At3g16530 PE=1 SV=1	0.0162439	1.82087
P42762	Chaperone protein ClpD chloroplastic OS=Arabidopsis thaliana OX=3702 GN=CLPD PE=1 SV=1	0.0225803	1.81652
Q6NPM8	Bifunctional phosphatase IMPL2 chloroplastic OS=Arabidopsis thaliana OX=3702 GN=HISN7 PE=1 SV=1	0.0271156	1.81198
Q9FH05	Serine carboxypeptidase-like 42 OS=Arabidopsis thaliana OX=3702 GN=SCPL42 PE=2 SV=1	0.00136195	1.80364
Q9SMN0	Probable carboxylesterase 12 OS=Arabidopsis thaliana OX=3702 GN=CXE12 PE=1 SV=1	0.0341279	1.80147
Q9LNE6	Flavonol 7-O-rhamnosyltransferase OS=Arabidopsis thaliana OX=3702 GN=UGT89C1 PE=1 SV=1	0.035474	1.80102
O22607	WD-40 repeat-containing protein MSI4 OS=Arabidopsis thaliana OX=3702 GN=MSI4 PE=1 SV=3	0.00142876	1.80083
Q9C969	Aromatic aminotransferase ISS1 OS=Arabidopsis thaliana OX=3702 GN=ISS1 PE=1 SV=1	0.0109698	1.79896
Q6ZY51	Phosphoglucan water dikinase chloroplastic OS=Arabidopsis thaliana OX=3702 GN=GWD3 PE=1 SV=1	0.00311537	1.79856
Q8H7F6	Bifunctional monothiol glutaredoxin-S16 chloroplastic OS=Arabidopsis thaliana OX=3702 GN=GRXS16 PE=1 SV=2	0.0228655	1.79329
Q9SU40	Monocopper oxidase-like protein SKU5 OS=Arabidopsis thaliana OX=3702 GN=SKU5 PE=1 SV=1	0.000317015	1.79129
O22797	Glycolipid transfer protein 1 OS=Arabidopsis thaliana OX=3702 GN=GLTP1 PE=2 SV=1	0.0155278	1.79101
Q9LPW0	Glyceraldehyde-3-phosphate dehydrogenase GAPA2 chloroplastic OS=Arabidopsis thaliana OX=3702 GN=GAPA2 PE=2 SV=1	0.0129054	1.79046
Q9STX2	3-oxo-Delta(4 5)-steroid 5-beta-reductase OS=Arabidopsis thaliana OX=3702 GN=VEP1 PE=1 SV=1	0.00125153	1.78291
P82281	Thylakoid lumenal 29 kDa protein chloroplastic OS=Arabidopsis thaliana OX=3702 GN=TL29 PE=1 SV=2	0.00438935	1.78076
Q8RWR1	Lysine-specific demethylase JMJ30 OS=Arabidopsis thaliana OX=3702 GN=JMJ30 PE=1 SV=1	0.000467369	1.7785
P42699	Plastocyanin major isoform chloroplastic OS=Arabidopsis thaliana OX=3702 GN=DRT112 PE=1 SV=2	0.00854181	1.77054
Q9FT97	Alpha-galactosidase 1 OS=Arabidopsis thaliana OX=3702 GN=AGAL1 PE=2 SV=1	0.00361826	1.76993
O65271	Bifunctional protein FolD 4 chloroplastic OS=Arabidopsis thaliana OX=3702 GN=FOLD4 PE=1 SV=1	0.000255482	1.76293
F4J117	Phosphoglucan phosphatase LSF1 chloroplastic OS=Arabidopsis thaliana OX=3702 GN=LSF1 PE=1 SV=1	0.0360413	1.75281
O82782	1-(5-phosphoribosyl)-5-[(5-phosphoribosylamino)methylideneamino] imidazole-4-carboxamide isomerase chloroplastic OS=Arabidopsis thaliana OX=3702 GN=HISN3 PE=2 SV=1	0.0154266	1.74213
Q9SK86	Alcohol dehydrogenase-like 1 OS=Arabidopsis thaliana OX=3702 GN=At1g22430 PE=2 SV=1	0.0488979	1.74078
O22229	NADPH-dependent thioredoxin reductase 3 OS=Arabidopsis thaliana OX=3702 GN=NTRC PE=1 SV=2	0.00173041	1.73888
Q75W54	Mannosylglycoprotein endo-beta-mannosidase OS=Arabidopsis thaliana OX=3702 GN=EBM PE=1 SV=3	0.00113287	1.73655
Q9SMW7	Basic transcription factor 3 OS=Arabidopsis thaliana OX=3702 GN=BTF3 PE=1 SV=1	0.0195429	1.73189
Q9SG80	Alpha-L-arabinofuranosidase 1 OS=Arabidopsis thaliana OX=3702 GN=ASD1 PE=1 SV=1	0.00105567	1.72955
Q04836	31 kDa ribonucleoprotein chloroplastic OS=Arabidopsis thaliana OX=3702 GN=CP31A PE=1 SV=1	0.000311351	1.72727
Q93ZC5	Allene oxide cyclase 4 chloroplastic OS=Arabidopsis thaliana OX=3702 GN=AOC4 PE=2 SV=1	0.0478884	1.72625
P94072	Germin-like protein subfamily 3 member 3 OS=Arabidopsis thaliana OX=3702 GN=GER3 PE=1 SV=1	0.00784964	1.72497
Q8L611	Protein transport protein SEC31 homolog B OS=Arabidopsis thaliana OX=3702 GN=SEC31B PE=1 SV=1	0.0424317	1.72265
O64745	Berberine bridge enzyme-like 16 OS=Arabidopsis thaliana OX=3702 GN=At2g34810 PE=2 SV=1	0.0189575	1.72255
Q9C829	Nuclear pore complex protein NUP50A OS=Arabidopsis thaliana OX=3702 GN=NUP50A PE=1 SV=1	0.0110502	1.71959
Q9SEE5	Galactokinase OS=Arabidopsis thaliana OX=3702 GN=GAL1 PE=1 SV=2	0.0025311	1.71904
Q8H103	Glucose-6-phosphate isomerase 1 chloroplastic OS=Arabidopsis thaliana OX=3702 GN=PGI1 PE=1 SV=1	0.000157195	1.71871
Q8GUN2	Adenylylsulfatase HINT1 OS=Arabidopsis thaliana OX=3702 GN=HINT1 PE=1 SV=1	0.00338977	1.71581
P49040	Sucrose synthase 1 OS=Arabidopsis thaliana OX=3702 GN=SUS1 PE=1 SV=3	0.00457004	1.71432
Q0WP12	Thiocyanate methyltransferase 1 OS=Arabidopsis thaliana OX=3702 GN=HOL1 PE=1 SV=2	0.00191153	1.71361
Q9LDA7	Probable protein phosphatase 2C 39 OS=Arabidopsis thaliana OX=3702 GN=At3g15260 PE=2 SV=1	0.01911	1.71306
Q84WW2	6-phosphogluconolactonase 3 chloroplastic OS=Arabidopsis thaliana OX=3702 GN=PGL3 PE=1 SV=1	0.0440372	1.70955
P48348	14-3-3-like protein GF14 kappa OS=Arabidopsis thaliana OX=3702 GN=GRF8 PE=1 SV=2	0.00420804	1.70592
O82291	Probable plastid-lipid-associated protein 3 chloroplastic OS=Arabidopsis thaliana OX=3702 GN=PAP3 PE=1 SV=1	0.00589115	1.69985
P55228	Glucose-1-phosphate adenylyltransferase small subunit chloroplastic OS=Arabidopsis thaliana OX=3702 GN=APS1 PE=2 SV=2	0.0421638	1.69821
Q9LZ06	Glutathione S-transferase L3 OS=Arabidopsis thaliana OX=3702 GN=GSTL3 PE=2 SV=1	0.0286082	1.69682
P37702	Myrosinase 1 OS=Arabidopsis thaliana OX=3702 GN=TGG1 PE=1 SV=1	7.38261e-05	1.69268
Q9ZRW8	Glutathione S-transferase U19 OS=Arabidopsis thaliana OX=3702 GN=GSTU19 PE=1 SV=1	0.00645922	1.69031
Q9FNF2	Starch synthase 1 chloroplastic/amyloplastic OS=Arabidopsis thaliana OX=3702 GN=SS1 PE=2 SV=1	0.000894911	1.68409
Q93WI0	Rhodanese-like/PpiC domain-containing protein 12 chloroplastic OS=Arabidopsis thaliana OX=3702 GN=At5g19370 PE=1 SV=1	0.0255505	1.68307
F4I116	Leucine--tRNA ligase cytoplasmic OS=Arabidopsis thaliana OX=3702 GN=At1g09620 PE=1 SV=1	0.0163384	1.67837
Q39173	NADP-dependent alkenal double bond reductase P2 OS=Arabidopsis thaliana OX=3702 GN=P2 PE=2 SV=2	0.0461668	1.67493
O49686	Abscisic acid receptor PYR1 OS=Arabidopsis thaliana OX=3702 GN=PYR1 PE=1 SV=1	0.0078966	1.67053
Q94B74	Nudix hydrolase 2 OS=Arabidopsis thaliana OX=3702 GN=NUDT2 PE=1 SV=1	0.00863157	1.66245
O23247	Arginine--tRNA ligase chloroplastic/mitochondrial OS=Arabidopsis thaliana OX=3702 GN=EMB1027 PE=1 SV=1	0.00646338	1.6466
O65399	Glucan endo-1 3-beta-glucosidase 1 OS=Arabidopsis thaliana OX=3702 GN=At1g11820 PE=2 SV=3	0.0475861	1.64517
P0DKI3	Tropinone reductase homolog At1g07440 OS=Arabidopsis thaliana OX=3702 GN=At1g07440 PE=1 SV=1	0.0065304	1.64158
Q9T080	UDP-glycosyltransferase 79B2 OS=Arabidopsis thaliana OX=3702 GN=UGT79B2 PE=2 SV=1	0.00856998	1.63933
Q8LCU7	Enoyl-[acyl-carrier-protein] reductase mitochondrial OS=Arabidopsis thaliana OX=3702 GN=At3g45770 PE=1 SV=1	0.034183	1.63692
O24653	Guanosine nucleotide diphosphate dissociation inhibitor 2 OS=Arabidopsis thaliana OX=3702 GN=GDI2 PE=2 SV=1	0.0062572	1.63095
O48726	26S proteasome regulatory subunit RPN13 OS=Arabidopsis thaliana OX=3702 GN=RPN13 PE=1 SV=2	0.0134757	1.61285
Q94C59	Patellin-4 OS=Arabidopsis thaliana OX=3702 GN=PATL4 PE=1 SV=2	0.0094903	1.61126
Q94EG6	Uncharacterized protein At5g02240 OS=Arabidopsis thaliana OX=3702 GN=At5g02240 PE=1 SV=1	0.00130722	1.60758
Q8RWG8	Ran-binding protein 1 homolog b OS=Arabidopsis thaliana OX=3702 GN=RANBP1B PE=1 SV=2	0.0454517	1.60693
Q949Y3	Bifunctional purple acid phosphatase 26 OS=Arabidopsis thaliana OX=3702 GN=PAP26 PE=1 SV=1	0.00122456	1.60186
F4IKM1	Tropinone reductase homolog At2g29340 OS=Arabidopsis thaliana OX=3702 GN=At2g29340 PE=2 SV=1	0.0277236	1.601
Q9FWR4	Glutathione S-transferase DHAR1 mitochondrial OS=Arabidopsis thaliana OX=3702 GN=DHAR1 PE=1 SV=1	0.00119815	1.59746
F4IG09	Subtilisin-like protease SBT4.1 OS=Arabidopsis thaliana OX=3702 GN=SBT4.1 PE=3 SV=1	0.00907883	1.59719
Q42418	Profilin-2 OS=Arabidopsis thaliana OX=3702 GN=PRF2 PE=1 SV=1	0.00290556	1.59629
O64530	Thiosulfate/3-mercaptopyruvate sulfurtransferase 1 mitochondrial OS=Arabidopsis thaliana OX=3702 GN=STR1 PE=1 SV=1	0.0021674	1.59404
Q96254	Guanosine nucleotide diphosphate dissociation inhibitor 1 OS=Arabidopsis thaliana OX=3702 GN=GDI1 PE=1 SV=1	0.0194285	1.59124
Q9C6D2	Methylthioribose kinase OS=Arabidopsis thaliana OX=3702 GN=MTK PE=1 SV=1	0.0412582	1.58907
Q39026	Mitogen-activated protein kinase 6 OS=Arabidopsis thaliana OX=3702 GN=MPK6 PE=1 SV=1	0.039443	1.58619
Q9FZA2	Non-classical arabinogalactan protein 31 OS=Arabidopsis thaliana OX=3702 GN=AGP31 PE=1 SV=1	0.0454538	1.58374
Q9C7W7	UDP-glucose 4-epimerase 4 OS=Arabidopsis thaliana OX=3702 GN=UGE4 PE=1 SV=1	0.00645877	1.58242
Q05728	Phosphoribosylformylglycinamidine cyclo-ligase chloroplastic OS=Arabidopsis thaliana OX=3702 GN=PUR5 PE=1 SV=2	0.0278638	1.57167
Q8L770	ATP-dependent Clp protease proteolytic subunit-related protein 3 chloroplastic OS=Arabidopsis thaliana OX=3702 GN=CLPR3 PE=1 SV=1	0.0199568	1.57049
Q9ZVA2	EP1-like glycoprotein 2 OS=Arabidopsis thaliana OX=3702 GN=At1g78830 PE=1 SV=1	0.0472977	1.56632
Q8GUP3	Sister chromatid cohesion protein PDS5 homolog C OS=Arabidopsis thaliana OX=3702 GN=PDS5C PE=1 SV=1	0.0255576	1.55763
Q9SR52	Urease OS=Arabidopsis thaliana OX=3702 GN=URE PE=3 SV=1	0.000209793	1.55407
Q8RUF8	Omega-amidase chloroplastic OS=Arabidopsis thaliana OX=3702 GN=NLP3 PE=1 SV=1	0.00267479	1.55338
Q9STW6	Heat shock 70 kDa protein 6 chloroplastic OS=Arabidopsis thaliana OX=3702 GN=HSP70-6 PE=1 SV=1	0.0496833	1.54538
Q94AT1	Probable protein phosphatase 2C 76 OS=Arabidopsis thaliana OX=3702 GN=At5g53140 PE=2 SV=1	0.0470197	1.54522
Q9CAI3	Probable cinnamyl alcohol dehydrogenase 1 OS=Arabidopsis thaliana OX=3702 GN=CAD1 PE=2 SV=1	0.0140822	1.54248
Q941D6	Histone deacetylase 14 chloroplastic OS=Arabidopsis thaliana OX=3702 GN=HDA14 PE=1 SV=1	0.0328943	1.54131
Q9FFN4	Beta-galactosidase 6 OS=Arabidopsis thaliana OX=3702 GN=BGAL6 PE=2 SV=1	0.0345422	1.54049
P42801	Inositol-3-phosphate synthase isozyme 1 OS=Arabidopsis thaliana OX=3702 GN=IPS1 PE=1 SV=3	0.0148272	1.5404
Q8W108	1 2-dihydroxy-3-keto-5-methylthiopentene dioxygenase 3 OS=Arabidopsis thaliana OX=3702 GN=ARD3 PE=1 SV=1	0.00135257	1.53952
Q9SJZ2	Peroxidase 17 OS=Arabidopsis thaliana OX=3702 GN=PER17 PE=2 SV=1	0.038909	1.52639
Q9M8R4	Protein DJ-1 homolog D OS=Arabidopsis thaliana OX=3702 GN=DJ1D PE=1 SV=1	0.00780926	1.51616
P49077	Aspartate carbamoyltransferase chloroplastic OS=Arabidopsis thaliana OX=3702 GN=PYRB PE=1 SV=2	0.018063	1.51611
Q9SGC1	Probable phosphoglucomutase cytoplasmic 2 OS=Arabidopsis thaliana OX=3702 GN=At1g70730 PE=1 SV=1	0.0134351	1.51424
Q9SB68	Manganese-dependent ADP-ribose/CDP-alcohol diphosphatase OS=Arabidopsis thaliana OX=3702 GN=At4g24730 PE=2 SV=1	0.011245	1.51299
Q9ZW15	Tropinone reductase homolog At2g29320 OS=Arabidopsis thaliana OX=3702 GN=At2g29320 PE=2 SV=1	0.020439	1.50514
Q9SIB9	Aconitate hydratase 3 mitochondrial OS=Arabidopsis thaliana OX=3702 GN=ACO3 PE=1 SV=2	5.48517e-05	1.50197
Q9SCY0	Phosphoglucomutase chloroplastic OS=Arabidopsis thaliana OX=3702 GN=PGMP PE=1 SV=2	0.0176035	1.4929
Q02971	Cinnamyl alcohol dehydrogenase 7 OS=Arabidopsis thaliana OX=3702 GN=CAD7 PE=1 SV=2	0.0292563	1.48023
Q9FVR6	Uncharacterized protein At1g32220 chloroplastic OS=Arabidopsis thaliana OX=3702 GN=At1g32220 PE=1 SV=1	0.0283518	1.47372
P46283	Sedoheptulose-1 7-bisphosphatase chloroplastic OS=Arabidopsis thaliana OX=3702 GN=At3g55800 PE=2 SV=1	0.0210853	1.47305
Q7Y228	Probable glutamate carboxypeptidase LAMP1 OS=Arabidopsis thaliana OX=3702 GN=LAMP1 PE=2 SV=1	0.0099442	1.473
Q94K85	Cathepsin B-like protease 3 OS=Arabidopsis thaliana OX=3702 GN=CATHB3 PE=1 SV=1	0.0113352	1.46956
Q94A41	Alpha-amylase 3 chloroplastic OS=Arabidopsis thaliana OX=3702 GN=AMY3 PE=1 SV=1	0.00876738	1.46435
Q9SSA5	Peptidyl-prolyl cis-trans isomerase CYP38 chloroplastic OS=Arabidopsis thaliana OX=3702 GN=CYP38 PE=1 SV=1	0.00763097	1.46105
Q9LQL0	Glycine cleavage system H protein 3 mitochondrial OS=Arabidopsis thaliana OX=3702 GN=GDH3 PE=1 SV=1	0.031291	1.45734
Q8VY22	Protein trichome birefringence-like 38 OS=Arabidopsis thaliana OX=3702 GN=TBL38 PE=2 SV=1	0.0332614	1.4548
Q9SID0	Probable fructokinase-1 OS=Arabidopsis thaliana OX=3702 GN=At2g31390 PE=2 SV=1	0.0143824	1.45304
O49292	PsbP domain-containing protein 4 chloroplastic OS=Arabidopsis thaliana OX=3702 GN=PPD4 PE=1 SV=2	0.0106574	1.45024
Q9SDM9	Nitrile-specifier protein 1 OS=Arabidopsis thaliana OX=3702 GN=NSP1 PE=1 SV=2	0.0480873	1.44806
Q9FFR3	6-phosphogluconate dehydrogenase decarboxylating 3 chloroplastic OS=Arabidopsis thaliana OX=3702 GN=PGD3 PE=1 SV=1	0.0036546	1.44147
Q9FWA3	6-phosphogluconate dehydrogenase decarboxylating 2 OS=Arabidopsis thaliana OX=3702 GN=PGD2 PE=1 SV=1	0.00742369	1.43913
F4JQH3	Aminopeptidase P1 OS=Arabidopsis thaliana OX=3702 GN=APP1 PE=1 SV=1	0.0026267	1.43629
Q9LS39	Carbon catabolite repressor protein 4 homolog 3 OS=Arabidopsis thaliana OX=3702 GN=CCR4-3 PE=2 SV=2	0.000579269	1.42409
Q9SJ66	Probable sucrose-phosphatase 2 OS=Arabidopsis thaliana OX=3702 GN=SPP2 PE=2 SV=2	0.00438157	1.42033
O64733	UDP-glycosyltransferase 87A2 OS=Arabidopsis thaliana OX=3702 GN=UGT87A2 PE=1 SV=1	0.008804	1.41958
Q949X9	Multicopper oxidase LPR2 OS=Arabidopsis thaliana OX=3702 GN=LPR2 PE=2 SV=1	0.00544678	1.41885
Q9M336	Uracil phosphoribosyltransferase chloroplastic OS=Arabidopsis thaliana OX=3702 GN=UPP PE=1 SV=1	0.0127122	1.41765
Q9SJ44	Ubiquitin-conjugating enzyme E2 variant 1C OS=Arabidopsis thaliana OX=3702 GN=UEV1C PE=1 SV=1	0.0444181	1.40685
Q9FX93	Probable carboxylesterase 4 mitochondrial OS=Arabidopsis thaliana OX=3702 GN=CXE4 PE=1 SV=1	0.0348988	1.39587
O48832	Protein EARLY-RESPONSIVE TO DEHYDRATION 7 chloroplastic OS=Arabidopsis thaliana OX=3702 GN=ERD7 PE=1 SV=1	0.000214976	1.39304
Q9M153	GDSL esterase/lipase At4g01130 OS=Arabidopsis thaliana OX=3702 GN=At4g01130 PE=2 SV=1	0.027993	1.3895
Q9FPF0	Protein DJ-1 homolog A OS=Arabidopsis thaliana OX=3702 GN=DJ1A PE=1 SV=1	0.037051	1.3879
Q9ZST4	Nitrogen regulatory protein P-II homolog OS=Arabidopsis thaliana OX=3702 GN=GLB1 PE=1 SV=1	0.0330157	1.38774
P83291	NADH-cytochrome b5 reductase-like protein OS=Arabidopsis thaliana OX=3702 GN=CBR2 PE=1 SV=2	0.00039433	1.38706
Q9SAA2	ATP-dependent Clp protease proteolytic subunit 6 chloroplastic OS=Arabidopsis thaliana OX=3702 GN=CLPP6 PE=1 SV=1	0.0125612	1.38518
Q9S7E4	Formate dehydrogenase chloroplastic/mitochondrial OS=Arabidopsis thaliana OX=3702 GN=FDH1 PE=1 SV=1	0.00963918	1.38504
Q9SXS7	Bifunctional L-3-cyanoalanine synthase/cysteine synthase D2 OS=Arabidopsis thaliana OX=3702 GN=CYSD2 PE=1 SV=1	0.0116073	1.38031
Q9ZUB3	Spermidine synthase 1 OS=Arabidopsis thaliana OX=3702 GN=SPDSYN1 PE=1 SV=1	0.0259131	1.37463
O49299	Probable phosphoglucomutase cytoplasmic 1 OS=Arabidopsis thaliana OX=3702 GN=At1g23190 PE=2 SV=2	0.0043131	1.3731
Q8RW90	Fumarylacetoacetase OS=Arabidopsis thaliana OX=3702 GN=FAH PE=1 SV=1	0.0420746	1.35837
O64740	Protein transport protein SEC13 homolog B OS=Arabidopsis thaliana OX=3702 GN=SEC13B PE=1 SV=1	0.0256637	1.3554
Q9LDZ0	Heat shock 70 kDa protein 10 mitochondrial OS=Arabidopsis thaliana OX=3702 GN=HSP70-10 PE=1 SV=1	0.00375163	1.35336
Q8W4H7	Elongation factor 1-alpha 2 OS=Arabidopsis thaliana OX=3702 GN=A2 PE=1 SV=2	0.0432584	1.35158
P46416	Glutathione synthetase chloroplastic OS=Arabidopsis thaliana OX=3702 GN=GSH2 PE=2 SV=3	0.000668344	1.33989
P56757	ATP synthase subunit alpha chloroplastic OS=Arabidopsis thaliana OX=3702 GN=atpA PE=1 SV=1	0.0108643	1.3336
Q94K05	T-complex protein 1 subunit theta OS=Arabidopsis thaliana OX=3702 GN=CCT8 PE=1 SV=1	0.0309407	1.33278
Q9LTX9	Heat shock 70 kDa protein 7 chloroplastic OS=Arabidopsis thaliana OX=3702 GN=HSP70-7 PE=2 SV=1	0.0225543	1.32747
Q9LU86	Peroxiredoxin Q chloroplastic OS=Arabidopsis thaliana OX=3702 GN=PRXQ PE=1 SV=1	0.028831	1.31835
Q9LIR4	Dihydroxy-acid dehydratase chloroplastic OS=Arabidopsis thaliana OX=3702 GN=DHAD PE=1 SV=1	0.0005433	1.31784
Q9SBA5	Inositol-tetrakisphosphate 1-kinase 1 OS=Arabidopsis thaliana OX=3702 GN=ITPK1 PE=1 SV=1	0.0460957	1.3176
Q9SPE5	Gamma-soluble NSF attachment protein OS=Arabidopsis thaliana OX=3702 GN=GSNAP PE=2 SV=1	0.0200613	1.31592
Q9LIG0	Clavaminate synthase-like protein At3g21360 OS=Arabidopsis thaliana OX=3702 GN=At3g21360 PE=1 SV=1	0.0367892	1.31038
Q56Z59	Patellin-3 OS=Arabidopsis thaliana OX=3702 GN=PATL3 PE=1 SV=2	0.049289	1.30611
P25855	Glycine cleavage system H protein 1 mitochondrial OS=Arabidopsis thaliana OX=3702 GN=GDH1 PE=1 SV=1	0.00866722	1.29343
O48661	Spermidine synthase 2 OS=Arabidopsis thaliana OX=3702 GN=SPDSYN2 PE=1 SV=2	0.0223398	1.29049
O65398	Lactoylglutathione lyase GLX1 OS=Arabidopsis thaliana OX=3702 GN=GLX1 PE=1 SV=1	0.000328761	1.28823
Q9FI56	Chaperone protein ClpC1 chloroplastic OS=Arabidopsis thaliana OX=3702 GN=CLPC1 PE=1 SV=1	0.0306217	1.28629
Q9ZPY7	Exportin-2 OS=Arabidopsis thaliana OX=3702 GN=CAS PE=2 SV=1	0.0316884	1.28212
Q9C5C4	Acetylornithine deacetylase OS=Arabidopsis thaliana OX=3702 GN=At4g17830 PE=2 SV=1	0.00632587	1.28114
Q94CE5	Gamma-aminobutyrate transaminase POP2 mitochondrial OS=Arabidopsis thaliana OX=3702 GN=POP2 PE=1 SV=1	0.0183789	1.27876
Q9ZUC1	NADPH-dependent alkenal/one oxidoreductase chloroplastic OS=Arabidopsis thaliana OX=3702 GN=AOR PE=1 SV=2	0.0309799	1.27611
O23708	Proteasome subunit alpha type-2-A OS=Arabidopsis thaliana OX=3702 GN=PAB1 PE=1 SV=1	0.0210538	1.2551
Q8RWV0	Transketolase-1 chloroplastic OS=Arabidopsis thaliana OX=3702 GN=TKL-1 PE=1 SV=1	0.0405303	1.24836
Q8LPJ5	Isocitrate dehydrogenase [NADP] chloroplastic/mitochondrial OS=Arabidopsis thaliana OX=3702 GN=At5g14590 PE=1 SV=1	0.0209537	1.24655
P93732	Proline iminopeptidase OS=Arabidopsis thaliana OX=3702 GN=PIP PE=2 SV=3	0.0180526	1.2447
Q93W28	Uncharacterized protein At4g15545 OS=Arabidopsis thaliana OX=3702 GN=At4g15545 PE=1 SV=1	0.0198034	1.235
Q944P7	Leucine aminopeptidase 2 chloroplastic OS=Arabidopsis thaliana OX=3702 GN=LAP2 PE=2 SV=2	0.00391688	1.23245
Q9SKP6	Triosephosphate isomerase chloroplastic OS=Arabidopsis thaliana OX=3702 GN=TIM PE=1 SV=1	0.0275759	1.22817
O49453	Uncharacterized protein At4g28440 OS=Arabidopsis thaliana OX=3702 GN=At4g28440 PE=1 SV=1	0.0390086	1.22803
Q9SEU6	Thioredoxin M4 chloroplastic OS=Arabidopsis thaliana OX=3702 GN=At3g15360 PE=2 SV=2	0.0150567	1.20782
P69834	2-C-methyl-D-erythritol 4-phosphate cytidylyltransferase chloroplastic OS=Arabidopsis thaliana OX=3702 GN=ISPD PE=1 SV=1	0.00900181	1.19607
Q9FN41	Probable bifunctional methylthioribulose-1-phosphate dehydratase/enolase-phosphatase E1 OS=Arabidopsis thaliana OX=3702 GN=At5g53850 PE=1 SV=1	0.0215367	1.18462
Q9XI01	Protein disulfide isomerase-like 1-1 OS=Arabidopsis thaliana OX=3702 GN=PDIL1-1 PE=1 SV=1	0.0038523	1.17952
Q9LFA3	Monodehydroascorbate reductase 1 peroxisomal OS=Arabidopsis thaliana OX=3702 GN=MDAR1 PE=1 SV=1	0.0126351	1.17069
Q9SA14	3-isopropylmalate dehydrogenase 3 chloroplastic OS=Arabidopsis thaliana OX=3702 GN=IMDH3 PE=1 SV=2	0.00973419	1.16667
O82656	Protein-tyrosine-phosphatase PTP1 OS=Arabidopsis thaliana OX=3702 GN=PTP1 PE=1 SV=1	0.045459	1.14797
Q9FY49	Leucine aminopeptidase OS=Arabidopsis thaliana OX=3702 GN=LKHA4 PE=2 SV=1	0.0211077	1.14354
Q94AM1	Organellar oligopeptidase A chloroplastic/mitochondrial OS=Arabidopsis thaliana OX=3702 GN=OOP PE=1 SV=1	0.0492255	1.10891

## Sheet: Table S3
Table S3: Identified proteins more persulfidated under control conditions
Protein ID	Description	p value	Ratio Drought vs Control
P15458	2S seed storage protein 2 OS=Arabidopsis thaliana OX=3702 GN=AT2S2 PE=2 SV=1	0.0437925	0.0295774
Q6NQA8	Probable apyrase 5 OS=Arabidopsis thaliana OX=3702 GN=APY5 PE=2 SV=1	0.0100404	0.032019
Q8RUW5	Serine carboxypeptidase-like 8 OS=Arabidopsis thaliana OX=3702 GN=SCPL8 PE=1 SV=2	6.30014e-05	0.0591622
P93832	3-isopropylmalate dehydrogenase 2 chloroplastic OS=Arabidopsis thaliana OX=3702 GN=IMDH2 PE=1 SV=1	0.00596527	0.0755225
Q9FHY0	Putative 26S proteasome non-ATPase regulatory subunit 8 homolog B OS=Arabidopsis thaliana OX=3702 GN=RPN12B PE=5 SV=2	0.00864012	0.0795723
Q940X9	La-related protein 1A OS=Arabidopsis thaliana OX=3702 GN=LARP1A PE=1 SV=1	0.00683439	0.115848
Q9LX31	Tetrapyrrole-binding protein chloroplastic OS=Arabidopsis thaliana OX=3702 GN=GUN4 PE=1 SV=1	0.000393088	0.116154
Q39129	Thiosulfate sulfurtransferase 16 chloroplastic OS=Arabidopsis thaliana OX=3702 GN=STR16 PE=1 SV=2	0.00163219	0.120328
Q9M2E0	DEAD-box ATP-dependent RNA helicase 12 OS=Arabidopsis thaliana OX=3702 GN=RH12 PE=2 SV=1	0.00222746	0.125492
Q9SFH9	Delta-aminolevulinic acid dehydratase 1 chloroplastic OS=Arabidopsis thaliana OX=3702 GN=HEMB1 PE=2 SV=1	0.0177003	0.133457
Q39218	Serine acetyltransferase 3 mitochondrial OS=Arabidopsis thaliana OX=3702 GN=SAT3 PE=1 SV=3	0.00826514	0.149022
Q67XZ3	Beta-fructofuranosidase insoluble isoenzyme CWINV3 OS=Arabidopsis thaliana OX=3702 GN=CWINV3 PE=1 SV=2	0.00112746	0.15346
P21218	Protochlorophyllide reductase B chloroplastic OS=Arabidopsis thaliana OX=3702 GN=PORB PE=1 SV=3	0.00683392	0.164154
Q39043	Heat shock 70 kDa protein BIP2 OS=Arabidopsis thaliana OX=3702 GN=BIP2 PE=1 SV=2	0.00630086	0.165726
Q9SKC1	UDP-glycosyltransferase 74C1 OS=Arabidopsis thaliana OX=3702 GN=UGT74C1 PE=2 SV=1	0.0001652	0.166823
Q39016	Calcium-dependent protein kinase 11 OS=Arabidopsis thaliana OX=3702 GN=CPK11 PE=1 SV=2	0.00729055	0.168683
Q9SS04	Flavin-containing monooxygenase FMO GS-OX1 OS=Arabidopsis thaliana OX=3702 GN=FMOGS-OX1 PE=1 SV=1	0.0436214	0.172432
Q9C6B9	Phosphoethanolamine N-methyltransferase 3 OS=Arabidopsis thaliana OX=3702 GN=NMT3 PE=2 SV=2	0.000238688	0.174377
O04153	Calreticulin-3 OS=Arabidopsis thaliana OX=3702 GN=CRT3 PE=1 SV=2	7.2835e-06	0.177202
Q08682	40S ribosomal protein Sa-1 OS=Arabidopsis thaliana OX=3702 GN=RPSaA PE=1 SV=3	0.0156459	0.177323
Q9LV77	Asparagine synthetase [glutamine-hydrolyzing] 2 OS=Arabidopsis thaliana OX=3702 GN=ASN2 PE=2 SV=1	0.000492062	0.177705
P11035	Nitrate reductase [NADH] 2 OS=Arabidopsis thaliana OX=3702 GN=NIA2 PE=1 SV=1	0.00238776	0.182457
Q9SW18	Magnesium protoporphyrin IX methyltransferase chloroplastic OS=Arabidopsis thaliana OX=3702 GN=CHLM PE=1 SV=1	3.91237e-05	0.18378
Q9SQR4	NADPH-dependent aldehyde reductase-like protein chloroplastic OS=Arabidopsis thaliana OX=3702 GN=At3g03980 PE=3 SV=1	0.0123359	0.184423
P47924	Bifunctional riboflavin biosynthesis protein RIBA 1 chloroplastic OS=Arabidopsis thaliana OX=3702 GN=RIBA1 PE=1 SV=2	0.000763449	0.184802
O64732	UDP-glycosyltransferase 87A1 OS=Arabidopsis thaliana OX=3702 GN=UGT87A1 PE=2 SV=1	0.00308887	0.191311
P32961	Nitrilase 1 OS=Arabidopsis thaliana OX=3702 GN=NIT1 PE=1 SV=2	2.41507e-05	0.193333
Q9LNJ3	Aspartyl protease family protein 2 OS=Arabidopsis thaliana OX=3702 GN=APF2 PE=2 SV=1	0.0390886	0.196358
O80988	Glycine dehydrogenase (decarboxylating) 2 mitochondrial OS=Arabidopsis thaliana OX=3702 GN=GLDP2 PE=1 SV=1	1.59654e-05	0.199599
Q9SRY5	Glutathione S-transferase F7 OS=Arabidopsis thaliana OX=3702 GN=GSTF7 PE=2 SV=3	0.00164203	0.200547
Q8LDL0	Protein HHL1 chloroplastic OS=Arabidopsis thaliana OX=3702 GN=HHL1 PE=1 SV=1	0.00187193	0.202844
Q84WV1	T-complex protein 1 subunit gamma OS=Arabidopsis thaliana OX=3702 GN=CCT3 PE=1 SV=1	0.00435291	0.203386
Q9FI53	Fumarate hydratase 2 OS=Arabidopsis thaliana OX=3702 GN=FUM2 PE=1 SV=1	8.6457e-05	0.205769
Q8LA13	DEAD-box ATP-dependent RNA helicase 11 OS=Arabidopsis thaliana OX=3702 GN=RH11 PE=1 SV=1	0.0196295	0.206253
Q9LIN5	Eukaryotic translation initiation factor 4B1 OS=Arabidopsis thaliana OX=3702 GN=EIF4B1 PE=1 SV=1	0.0189566	0.206779
O49552	DNA damage-binding protein 1b OS=Arabidopsis thaliana OX=3702 GN=DDB1B PE=1 SV=2	0.0409742	0.208343
P51818	Heat shock protein 90-3 OS=Arabidopsis thaliana OX=3702 GN=HSP90-3 PE=1 SV=2	0.0392193	0.209381
Q9FX54	Glyceraldehyde-3-phosphate dehydrogenase GAPC2 cytosolic OS=Arabidopsis thaliana OX=3702 GN=GAPC2 PE=1 SV=1	0.0112411	0.210999
O64688	Pyruvate dehydrogenase E1 component subunit beta-3 chloroplastic OS=Arabidopsis thaliana OX=3702 GN=E1-BETA-2 PE=1 SV=1	0.000470826	0.219736
Q39041	Acid beta-fructofuranosidase 4 vacuolar OS=Arabidopsis thaliana OX=3702 GN=BFRUCT4 PE=1 SV=2	0.00245516	0.220656
Q9SSN3	Toll/interleukin-1 receptor-like protein OS=Arabidopsis thaliana OX=3702 GN=TIR PE=1 SV=1	2.67024e-05	0.221356
O65896	Cytidine deaminase 1 OS=Arabidopsis thaliana OX=3702 GN=CDA1 PE=1 SV=1	0.00854732	0.221493
Q93Z18	Casein kinase 1-like protein 3 OS=Arabidopsis thaliana OX=3702 GN=CKL3 PE=1 SV=1	0.0338275	0.22292
Q9SGZ8	FCS-Like Zinc finger 6 OS=Arabidopsis thaliana OX=3702 GN=FLZ6 PE=1 SV=1	0.00146315	0.224715
Q9ZWT1	Lipoyl synthase mitochondrial OS=Arabidopsis thaliana OX=3702 GN=LIP1 PE=1 SV=1	0.0011252	0.225868
P29976	Phospho-2-dehydro-3-deoxyheptonate aldolase 1 chloroplastic OS=Arabidopsis thaliana OX=3702 GN=DHS1 PE=2 SV=2	0.043944	0.22639
Q9FMT1	3-isopropylmalate dehydrogenase 1 chloroplastic OS=Arabidopsis thaliana OX=3702 GN=IMDH1 PE=1 SV=1	0.000463789	0.227574
P55826	Protoporphyrinogen oxidase 1 chloroplastic OS=Arabidopsis thaliana OX=3702 GN=PPOX1 PE=1 SV=1	1.30882e-05	0.229273
Q9SIU0	NAD-dependent malic enzyme 1 mitochondrial OS=Arabidopsis thaliana OX=3702 GN=NAD-ME1 PE=1 SV=1	0.000580056	0.233447
Q42547	Catalase-3 OS=Arabidopsis thaliana OX=3702 GN=CAT3 PE=1 SV=3	0.00135813	0.234078
Q94C69	Cold shock domain-containing protein 3 OS=Arabidopsis thaliana OX=3702 GN=CSP3 PE=1 SV=1	0.0385496	0.235423
Q8RWY6	CLIP-associated protein OS=Arabidopsis thaliana OX=3702 GN=CLASP PE=1 SV=1	0.00256183	0.236844
Q8S948	Solanesyl diphosphate synthase 1 chloroplastic OS=Arabidopsis thaliana OX=3702 GN=SPS1 PE=1 SV=1	0.0365098	0.240214
Q9FG67	Methylthioalkylmalate synthase 1 chloroplastic OS=Arabidopsis thaliana OX=3702 GN=MAM1 PE=1 SV=1	0.000498781	0.240805
O23236	Mitogen-activated protein kinase 14 OS=Arabidopsis thaliana OX=3702 GN=MPK14 PE=1 SV=1	0.00973666	0.240837
P34802	Heterodimeric geranylgeranyl pyrophosphate synthase large subunit 1 chloroplastic OS=Arabidopsis thaliana OX=3702 GN=GGPPS1 PE=1 SV=2	0.000359203	0.244782
O49377	Vesicle-associated membrane protein 711 OS=Arabidopsis thaliana OX=3702 GN=VAMP711 PE=1 SV=2	0.0149056	0.247424
Q9SRV5	5-methyltetrahydropteroyltriglutamate--homocysteine methyltransferase 2 OS=Arabidopsis thaliana OX=3702 GN=MS2 PE=1 SV=1	0.0122812	0.248552
Q9LV03	Glutamate synthase 1 [NADH] chloroplastic OS=Arabidopsis thaliana OX=3702 GN=GLT1 PE=1 SV=2	0.000700987	0.248561
Q944H0	Phosphomethylethanolamine N-methyltransferase OS=Arabidopsis thaliana OX=3702 GN=NMT2 PE=1 SV=2	0.00108635	0.251026
Q8W4Q4	MA3 DOMAIN-CONTAINING TRANSLATION REGULATORY FACTOR 3 OS=Arabidopsis thaliana OX=3702 GN=MRF3 PE=1 SV=1	0.000105453	0.256342
Q8W4D6	Protein HIGH CHLOROPHYLL FLUORESCENCE PHENOTYPE 173 chloroplastic OS=Arabidopsis thaliana OX=3702 GN=HCF173 PE=1 SV=1	0.0148265	0.256607
Q76FS5	Solanesyl diphosphate synthase 2 chloroplastic OS=Arabidopsis thaliana OX=3702 GN=SPS2 PE=1 SV=1	0.00143996	0.260418
Q9LRS0	(S)-2-hydroxy-acid oxidase GLO2 OS=Arabidopsis thaliana OX=3702 GN=GLO2 PE=1 SV=1	0.000254818	0.26111
Q9T074	Phosphoenolpyruvate carboxykinase (ATP) 1 OS=Arabidopsis thaliana OX=3702 GN=PCK1 PE=1 SV=1	0.00055707	0.264843
Q9C8P0	Dihydrolipoyllysine-residue acetyltransferase component 5 of pyruvate dehydrogenase complex chloroplastic OS=Arabidopsis thaliana OX=3702 GN=EMB3003 PE=2 SV=1	0.0323422	0.269431
Q9S7Z3	Glutathione gamma-glutamylcysteinyltransferase 1 OS=Arabidopsis thaliana OX=3702 GN=PCS1 PE=1 SV=1	2.94097e-05	0.272593
Q9LK36	Adenosylhomocysteinase 2 OS=Arabidopsis thaliana OX=3702 GN=SAHH2 PE=2 SV=1	0.00968256	0.277617
Q9FGY1	Beta-D-xylosidase 1 OS=Arabidopsis thaliana OX=3702 GN=BXL1 PE=1 SV=1	0.0147965	0.27897
O23049	50S ribosomal protein L6 chloroplastic OS=Arabidopsis thaliana OX=3702 GN=RPL6 PE=2 SV=1	9.82788e-05	0.281633
Q9LQF2	Alkaline/neutral invertase CINV1 OS=Arabidopsis thaliana OX=3702 GN=CINV1 PE=1 SV=1	0.00245183	0.281815
Q9LZT4	Expansin-like A1 OS=Arabidopsis thaliana OX=3702 GN=EXLA1 PE=2 SV=1	0.0048415	0.282927
Q9FJ41	GDSL esterase/lipase At5g45950 OS=Arabidopsis thaliana OX=3702 GN=At5g45950 PE=2 SV=1	0.000663972	0.286745
P25819	Catalase-2 OS=Arabidopsis thaliana OX=3702 GN=CAT2 PE=1 SV=3	0.00182297	0.287179
Q39097	Eukaryotic peptide chain release factor subunit 1-1 OS=Arabidopsis thaliana OX=3702 GN=ERF1-1 PE=1 SV=2	0.0110004	0.288509
Q9LIA8	UDP-glucose 6-dehydrogenase 2 OS=Arabidopsis thaliana OX=3702 GN=UGD2 PE=1 SV=1	0.00116729	0.289497
Q8H0V6	ABC transporter F family member 3 OS=Arabidopsis thaliana OX=3702 GN=ABCF3 PE=1 SV=1	0.00588098	0.290096
Q9SSK9	MLP-like protein 28 OS=Arabidopsis thaliana OX=3702 GN=MLP28 PE=1 SV=1	0.00641993	0.290458
Q9SJE1	Magnesium-chelatase subunit ChlD chloroplastic OS=Arabidopsis thaliana OX=3702 GN=CHLD PE=1 SV=3	0.0119316	0.290659
P55737	Heat shock protein 90-2 OS=Arabidopsis thaliana OX=3702 GN=HSP90-2 PE=1 SV=1	0.012532	0.291513
P16127	Magnesium-chelatase subunit ChlI-1 chloroplastic OS=Arabidopsis thaliana OX=3702 GN=CHLI1 PE=1 SV=1	0.00206205	0.293207
Q41932	Oxygen-evolving enhancer protein 3-2 chloroplastic OS=Arabidopsis thaliana OX=3702 GN=PSBQ2 PE=1 SV=2	0.000211242	0.29389
F4JLM5	Isoleucine--tRNA ligase cytoplasmic OS=Arabidopsis thaliana OX=3702 GN=At4g10320 PE=2 SV=1	0.00172727	0.296861
Q9M8S8	Inositol-phosphate phosphatase OS=Arabidopsis thaliana OX=3702 GN=VTC4 PE=1 SV=1	0.0260886	0.298725
Q8RV79	Cytosolic sulfotransferase 11 OS=Arabidopsis thaliana OX=3702 GN=SOT11 PE=2 SV=1	0.00924911	0.298965
Q8RWU7	Plant UBX domain-containing protein 4 OS=Arabidopsis thaliana OX=3702 GN=PUX4 PE=1 SV=1	0.013132	0.30191
Q9SZJ5	Serine hydroxymethyltransferase 1 mitochondrial OS=Arabidopsis thaliana OX=3702 GN=SHM1 PE=1 SV=1	1.90577e-05	0.304503
Q9STS1	Betaine aldehyde dehydrogenase 2 mitochondrial OS=Arabidopsis thaliana OX=3702 GN=ALDH10A9 PE=1 SV=1	0.00145653	0.30523
Q9M884	Mannose-6-phosphate isomerase 1 OS=Arabidopsis thaliana OX=3702 GN=PMI1 PE=1 SV=1	0.000781034	0.305611
O80448	Pyridoxal 5'-phosphate synthase subunit PDX1.1 OS=Arabidopsis thaliana OX=3702 GN=PDX11 PE=1 SV=1	0.00847891	0.308444
P42737	Beta carbonic anhydrase 2 chloroplastic OS=Arabidopsis thaliana OX=3702 GN=BCA2 PE=1 SV=3	0.000244062	0.310904
Q9LKR3	Heat shock 70 kDa protein BIP1 OS=Arabidopsis thaliana OX=3702 GN=BIP1 PE=1 SV=1	0.00151137	0.313281
Q9FI78	Shikimate O-hydroxycinnamoyltransferase OS=Arabidopsis thaliana OX=3702 GN=HST PE=1 SV=1	0.00118236	0.313535
Q9LXS6	Citrate synthase 2 peroxisomal OS=Arabidopsis thaliana OX=3702 GN=CSY2 PE=2 SV=1	0.000276115	0.314273
Q8S9L5	Trigger factor-like protein TIG Chloroplastic OS=Arabidopsis thaliana OX=3702 GN=TIG PE=1 SV=1	0.000231031	0.314892
P49200	40S ribosomal protein S20-1 OS=Arabidopsis thaliana OX=3702 GN=RPS20A PE=2 SV=2	0.00573416	0.314984
P46689	Gibberellin-regulated protein 1 OS=Arabidopsis thaliana OX=3702 GN=GASA1 PE=2 SV=2	0.00366336	0.316424
F4HWL4	Tyrosine--tRNA ligase 2 cytoplasmic OS=Arabidopsis thaliana OX=3702 GN=At1g28350 PE=1 SV=1	0.00017297	0.317496
Q42601	Carbamoyl-phosphate synthase large chain chloroplastic OS=Arabidopsis thaliana OX=3702 GN=CARB PE=1 SV=1	8.71987e-05	0.318252
Q94C48	Protein WVD2-like 5 OS=Arabidopsis thaliana OX=3702 GN=WDL5 PE=1 SV=1	0.0395813	0.322057
O23722	Diphosphomevalonate decarboxylase MVD1 peroxisomal OS=Arabidopsis thaliana OX=3702 GN=MVD1 PE=1 SV=1	0.00119702	0.3237
Q9SCW1	Beta-galactosidase 1 OS=Arabidopsis thaliana OX=3702 GN=BGAL1 PE=2 SV=1	0.0091622	0.324012
Q9SP02	Peptidyl-prolyl cis-trans isomerase CYP20-1 OS=Arabidopsis thaliana OX=3702 GN=CYP20-1 PE=1 SV=1	0.00207458	0.324163
Q9LJE4	Chaperonin 60 subunit beta 2 chloroplastic OS=Arabidopsis thaliana OX=3702 GN=CPN60B2 PE=1 SV=1	0.00168803	0.326789
Q8L7K9	NAD-dependent malic enzyme 2 mitochondrial OS=Arabidopsis thaliana OX=3702 GN=NAD-ME2 PE=1 SV=1	0.000255106	0.327816
Q9SKK4	Probable 2-oxoacid dependent dioxygenase OS=Arabidopsis thaliana OX=3702 GN=GSL-OH PE=1 SV=1	0.000239133	0.329158
Q9SIV0	S-alkyl-thiohydroximate lyase SUR1 OS=Arabidopsis thaliana OX=3702 GN=SUR1 PE=1 SV=1	0.000935578	0.32982
Q9FG36	Thioredoxin-like 3-1 chloroplastic OS=Arabidopsis thaliana OX=3702 GN=WCRKC1 PE=2 SV=3	0.00579575	0.332713
Q9SB81	Peroxidase 42 OS=Arabidopsis thaliana OX=3702 GN=PER42 PE=1 SV=2	0.000948877	0.332771
Q56YU0	Aldehyde dehydrogenase family 2 member C4 OS=Arabidopsis thaliana OX=3702 GN=ALDH2C4 PE=1 SV=2	0.000119179	0.333718
P55217	Cystathionine gamma-synthase 1 chloroplastic OS=Arabidopsis thaliana OX=3702 GN=CGS1 PE=1 SV=3	0.000210451	0.333979
P37107	Signal recognition particle 54 kDa protein chloroplastic OS=Arabidopsis thaliana OX=3702 GN=FFC PE=1 SV=1	0.000612224	0.334962
P29511	Tubulin alpha-6 chain OS=Arabidopsis thaliana OX=3702 GN=TUBA6 PE=1 SV=1	0.000126961	0.336715
Q945M1	NADH dehydrogenase [ubiquinone] 1 beta subcomplex subunit 9 OS=Arabidopsis thaliana OX=3702 GN=CIB22 PE=1 SV=1	0.0010248	0.336792
Q8GUM2	Heat shock 70 kDa protein 9 mitochondrial OS=Arabidopsis thaliana OX=3702 GN=HSP70-9 PE=1 SV=1	0.0222782	0.337163
Q43316	Porphobilinogen deaminase chloroplastic OS=Arabidopsis thaliana OX=3702 GN=HEMC PE=1 SV=1	1.08348e-05	0.341877
Q9SAB1	Heat shock 70 kDa protein 16 OS=Arabidopsis thaliana OX=3702 GN=HSP70-16 PE=2 SV=1	0.00138309	0.346306
Q9SR19	Rubisco accumulation factor 1.2 chloroplastic OS=Arabidopsis thaliana OX=3702 GN=RAF1.2 PE=1 SV=1	0.00725454	0.347109
O04905	UMP-CMP kinase 3 OS=Arabidopsis thaliana OX=3702 GN=UMK3 PE=1 SV=1	0.00417004	0.349753
Q9LU14	GDSL esterase/lipase APG OS=Arabidopsis thaliana OX=3702 GN=APG PE=2 SV=1	0.0322619	0.35107
Q9S762	ATP phosphoribosyltransferase 1 chloroplastic OS=Arabidopsis thaliana OX=3702 GN=HISN1A PE=1 SV=1	0.00486194	0.351676
Q39161	Ferredoxin--nitrite reductase chloroplastic OS=Arabidopsis thaliana OX=3702 GN=NIR1 PE=1 SV=1	0.000162065	0.352132
Q9FKK7	Xylose isomerase OS=Arabidopsis thaliana OX=3702 GN=XYLA PE=2 SV=2	0.00160354	0.352206
Q8VX13	Protein disulfide isomerase-like 1-3 OS=Arabidopsis thaliana OX=3702 GN=PDIL1-3 PE=2 SV=1	0.0279113	0.354722
Q84P23	4-coumarate--CoA ligase-like 9 OS=Arabidopsis thaliana OX=3702 GN=4CLL9 PE=1 SV=2	0.000135941	0.356862
Q94BV4	DEAD-box ATP-dependent RNA helicase 6 OS=Arabidopsis thaliana OX=3702 GN=RH6 PE=2 SV=2	0.048492	0.357206
P33157	Glucan endo-1 3-beta-glucosidase acidic isoform OS=Arabidopsis thaliana OX=3702 GN=BG2 PE=1 SV=2	0.00130188	0.358439
P52839	Cytosolic sulfotransferase 12 OS=Arabidopsis thaliana OX=3702 GN=SOT12 PE=1 SV=2	0.00249908	0.360802
Q9FUS8	Glutathione S-transferase U17 OS=Arabidopsis thaliana OX=3702 GN=GSTU17 PE=2 SV=1	0.0106507	0.36099
Q9SX22	30S ribosomal protein 3-1 chloroplastic OS=Arabidopsis thaliana OX=3702 GN=At1g68590 PE=1 SV=1	0.00383433	0.361122
F4JKH6	Protein REDUCED CHLOROPLAST COVERAGE 2 OS=Arabidopsis thaliana OX=3702 GN=REC2 PE=1 SV=1	0.0145124	0.363375
Q94A94	Diaminopimelate decarboxylase 2 chloroplastic OS=Arabidopsis thaliana OX=3702 GN=LYSA2 PE=1 SV=1	0.0014313	0.363664
Q8RXK6	DEAD-box ATP-dependent RNA helicase 8 OS=Arabidopsis thaliana OX=3702 GN=RH8 PE=2 SV=1	0.00761553	0.365976
Q94JX5	LIM domain-containing protein WLIM1 OS=Arabidopsis thaliana OX=3702 GN=WLIM1 PE=1 SV=1	0.0225009	0.36912
Q43727	Glucose-6-phosphate 1-dehydrogenase 1 chloroplastic OS=Arabidopsis thaliana OX=3702 GN=G6PD1 PE=1 SV=2	0.0472835	0.369291
O48917	UDP-sulfoquinovose synthase chloroplastic OS=Arabidopsis thaliana OX=3702 GN=SQD1 PE=1 SV=1	2.63069e-05	0.369683
Q9M401	Branched-chain-amino-acid aminotransferase 3 chloroplastic OS=Arabidopsis thaliana OX=3702 GN=BCAT3 PE=1 SV=1	0.00107783	0.369919
Q9FK88	Alkaline/neutral invertase E chloroplastic OS=Arabidopsis thaliana OX=3702 GN=INVE PE=1 SV=1	0.0155744	0.371247
Q9LNN3	Lectin-like protein At1g53080 OS=Arabidopsis thaliana OX=3702 GN=At1g53080 PE=2 SV=1	0.0163482	0.375564
O48963	Phototropin-1 OS=Arabidopsis thaliana OX=3702 GN=PHOT1 PE=1 SV=1	0.0150003	0.3789
Q5XF59	3-hydroxyisobutyryl-CoA hydrolase-like protein 1 mitochondrial OS=Arabidopsis thaliana OX=3702 GN=At3g60510 PE=1 SV=1	0.00808314	0.379068
Q9C9D0	Cytosolic sulfotransferase 16 OS=Arabidopsis thaliana OX=3702 GN=SOT16 PE=1 SV=1	0.0034168	0.380102
P34066	Proteasome subunit alpha type-1-A OS=Arabidopsis thaliana OX=3702 GN=PAF1 PE=1 SV=3	0.00447064	0.382574
O65581	Fructose-bisphosphate aldolase 5 cytosolic OS=Arabidopsis thaliana OX=3702 GN=FBA5 PE=1 SV=1	0.00391372	0.383381
Q9FKW6	Ferredoxin--NADP reductase leaf isozyme 1 chloroplastic OS=Arabidopsis thaliana OX=3702 GN=LFNR1 PE=1 SV=1	0.00305302	0.384997
Q39108	Heterodimeric geranylgeranyl pyrophosphate synthase small subunit chloroplastic OS=Arabidopsis thaliana OX=3702 GN=GGR PE=1 SV=2	0.00212603	0.387213
Q93Z25	Probable pectate lyase 22 OS=Arabidopsis thaliana OX=3702 GN=At5g63180 PE=2 SV=1	0.00699923	0.388208
Q42522	Glutamate-1-semialdehyde 2 1-aminomutase 2 chloroplastic OS=Arabidopsis thaliana OX=3702 GN=GSA2 PE=1 SV=2	0.0348907	0.390439
Q9SAK4	Succinate-semialdehyde dehydrogenase mitochondrial OS=Arabidopsis thaliana OX=3702 GN=ALDH5F1 PE=1 SV=2	0.000373956	0.390902
Q9SZY1	Nascent polypeptide-associated complex subunit alpha-like protein 4 OS=Arabidopsis thaliana OX=3702 GN=At4g10480 PE=1 SV=1	0.000149149	0.392232
P17597	Acetolactate synthase chloroplastic OS=Arabidopsis thaliana OX=3702 GN=ALS PE=1 SV=1	0.00407634	0.39303
O23299	Enoyl-CoA delta isomerase 2 peroxisomal OS=Arabidopsis thaliana OX=3702 GN=ECI2 PE=1 SV=1	0.000482981	0.39541
Q9SA34	Inosine-5'-monophosphate dehydrogenase 2 OS=Arabidopsis thaliana OX=3702 GN=At1g16350 PE=1 SV=1	0.00410251	0.39564
Q67YI9	Clathrin interactor EPSIN 2 OS=Arabidopsis thaliana OX=3702 GN=EPSIN2 PE=1 SV=1	0.0199982	0.39808
Q9SR15	Tryptophan--tRNA ligase cytoplasmic OS=Arabidopsis thaliana OX=3702 GN=At3g04600 PE=2 SV=1	0.00333649	0.401875
Q8LF99	Probable xyloglucan endotransglucosylase/hydrolase protein 6 OS=Arabidopsis thaliana OX=3702 GN=XTH6 PE=2 SV=2	0.0289754	0.402838
O49675	Probable carotenoid cleavage dioxygenase 4 chloroplastic OS=Arabidopsis thaliana OX=3702 GN=CCD4 PE=1 SV=1	0.000508932	0.40355
Q9MAH0	Phosphoenolpyruvate carboxylase 1 OS=Arabidopsis thaliana OX=3702 GN=PPC1 PE=1 SV=1	0.00163313	0.404519
P49572	Indole-3-glycerol phosphate synthase chloroplastic OS=Arabidopsis thaliana OX=3702 GN=IGPS PE=1 SV=2	0.0101822	0.40473
Q9LPR4	2-isopropylmalate synthase 1 chloroplastic OS=Arabidopsis thaliana OX=3702 GN=IPMS1 PE=1 SV=2	0.000754102	0.407178
Q9FV50	Methionine aminopeptidase 1D chloroplastic/mitochondrial OS=Arabidopsis thaliana OX=3702 GN=MAP1D PE=1 SV=1	9.94397e-05	0.40798
Q5GM68	Phosphoenolpyruvate carboxylase 2 OS=Arabidopsis thaliana OX=3702 GN=PPC2 PE=1 SV=2	0.000330415	0.408696
Q94B35	4-hydroxy-3-methylbut-2-enyl diphosphate reductase chloroplastic OS=Arabidopsis thaliana OX=3702 GN=ISPH PE=1 SV=1	0.00050225	0.409575
Q9XFS9	1-deoxy-D-xylulose 5-phosphate reductoisomerase chloroplastic OS=Arabidopsis thaliana OX=3702 GN=DXR PE=2 SV=2	7.92666e-05	0.409581
Q05758	Ketol-acid reductoisomerase chloroplastic OS=Arabidopsis thaliana OX=3702 GN=At3g58610 PE=1 SV=2	0.000204273	0.410442
Q9STX5	Endoplasmin homolog OS=Arabidopsis thaliana OX=3702 GN=HSP90-7 PE=1 SV=1	0.000429428	0.413497
Q94CE4	Beta carbonic anhydrase 4 OS=Arabidopsis thaliana OX=3702 GN=BCA4 PE=1 SV=1	0.0122775	0.415025
Q8LER3	Probable xyloglucan endotransglucosylase/hydrolase protein 7 OS=Arabidopsis thaliana OX=3702 GN=XTH7 PE=2 SV=2	0.000919094	0.416726
F4JNB7	Disease resistance protein RPP5 OS=Arabidopsis thaliana OX=3702 GN=RPP5 PE=1 SV=1	0.00668991	0.417255
Q9C9W5	Glycerate dehydrogenase HPR peroxisomal OS=Arabidopsis thaliana OX=3702 GN=HPR PE=1 SV=1	5.80898e-05	0.417677
Q8H1E2	Malate dehydrogenase [NADP] chloroplastic OS=Arabidopsis thaliana OX=3702 GN=At5g58330 PE=2 SV=1	0.0006017	0.418132
Q8W4E2	V-type proton ATPase subunit B3 OS=Arabidopsis thaliana OX=3702 GN=VHA-B3 PE=2 SV=1	0.00422211	0.418494
P45725	Phenylalanine ammonia-lyase 3 OS=Arabidopsis thaliana OX=3702 GN=PAL3 PE=1 SV=3	0.0369615	0.419607
O80526	ATP-citrate synthase alpha chain protein 3 OS=Arabidopsis thaliana OX=3702 GN=ACLA-3 PE=2 SV=1	0.0249018	0.422936
Q93Z66	Ribose-phosphate pyrophosphokinase 3 chloroplastic OS=Arabidopsis thaliana OX=3702 GN=PRS3 PE=2 SV=1	0.00109756	0.423332
Q94CF0	EH domain-containing protein 1 OS=Arabidopsis thaliana OX=3702 GN=EHD1 PE=1 SV=1	0.00680597	0.425355
Q9LZF5	Lectin-like protein OS=Arabidopsis thaliana OX=3702 GN=LLP PE=1 SV=1	0.00154632	0.426034
O82392	Phosphomethylpyrimidine synthase chloroplastic OS=Arabidopsis thaliana OX=3702 GN=THIC PE=1 SV=1	0.000981002	0.426176
Q8RWM2	Nicotinate phosphoribosyltransferase 1 OS=Arabidopsis thaliana OX=3702 GN=NAPRT1 PE=2 SV=1	0.0246553	0.426749
Q42472	Glutamate decarboxylase 2 OS=Arabidopsis thaliana OX=3702 GN=GAD2 PE=1 SV=1	0.000913061	0.426992
O65202	Peroxisomal acyl-coenzyme A oxidase 1 OS=Arabidopsis thaliana OX=3702 GN=ACX1 PE=1 SV=1	3.06916e-05	0.427623
Q9FUZ2	Peptide deformylase 1B chloroplastic/mitochondrial OS=Arabidopsis thaliana OX=3702 GN=PDF1B PE=1 SV=2	0.00306351	0.429822
Q9SHI1	Translation initiation factor IF-2 chloroplastic OS=Arabidopsis thaliana OX=3702 GN=At1g17220 PE=2 SV=2	0.0185939	0.42984
Q8VYV7	3-dehydroquinate synthase chloroplastic OS=Arabidopsis thaliana OX=3702 GN=DHQS PE=1 SV=1	0.000233792	0.431102
P56820	Eukaryotic translation initiation factor 3 subunit D OS=Arabidopsis thaliana OX=3702 GN=TIF3D1 PE=1 SV=1	0.0248073	0.431149
Q9FLP0	65-kDa microtubule-associated protein 1 OS=Arabidopsis thaliana OX=3702 GN=MAP65-1 PE=1 SV=1	0.00707848	0.434001
Q8RWZ3	Probable acyl-CoA dehydrogenase IBR3 OS=Arabidopsis thaliana OX=3702 GN=IBR3 PE=1 SV=1	0.00271463	0.435937
Q9SVA6	Developmentally-regulated G-protein 3 OS=Arabidopsis thaliana OX=3702 GN=DRG3 PE=1 SV=1	0.00306394	0.436015
Q9FYC4	Farnesoic acid carboxyl-O-methyltransferase OS=Arabidopsis thaliana OX=3702 GN=FAMT PE=1 SV=1	0.000185259	0.436535
F4KE63	Valine--tRNA ligase chloroplastic/mitochondrial 2 OS=Arabidopsis thaliana OX=3702 GN=EMB2247 PE=3 SV=1	0.000358765	0.438023
Q949P2	Probable cytosolic oligopeptidase A OS=Arabidopsis thaliana OX=3702 GN=CYOP PE=1 SV=1	0.0272678	0.443753
Q03251	Glycine-rich RNA-binding protein 8 OS=Arabidopsis thaliana OX=3702 GN=RBG8 PE=1 SV=1	0.004635	0.443796
O23717	Proteasome subunit beta type-5-A OS=Arabidopsis thaliana OX=3702 GN=PBE1 PE=1 SV=1	0.00331818	0.447153
Q9LR30	Glutamate--glyoxylate aminotransferase 1 OS=Arabidopsis thaliana OX=3702 GN=GGAT1 PE=1 SV=1	0.00779489	0.448379
Q96524	Cryptochrome-2 OS=Arabidopsis thaliana OX=3702 GN=CRY2 PE=1 SV=2	0.0104626	0.450338
F4I9J7	RNA-binding protein Y14 OS=Arabidopsis thaliana OX=3702 GN=Y14 PE=1 SV=1	0.000436395	0.452039
Q9FZD1	Pentatricopeptide repeat-containing protein At1g26460 mitochondrial OS=Arabidopsis thaliana OX=3702 GN=At1g26460 PE=1 SV=1	0.0420552	0.45214
Q9SE60	Methylenetetrahydrofolate reductase 1 OS=Arabidopsis thaliana OX=3702 GN=MTHFR1 PE=1 SV=1	0.000674544	0.452149
O48676	UDP-glycosyltransferase 74B1 OS=Arabidopsis thaliana OX=3702 GN=UGT74B1 PE=1 SV=1	0.00587922	0.452579
Q9C5A9	ATP synthase subunit beta-3 mitochondrial OS=Arabidopsis thaliana OX=3702 GN=At5g08680 PE=1 SV=1	0.000540779	0.452924
Q9SZN1	V-type proton ATPase subunit B2 OS=Arabidopsis thaliana OX=3702 GN=VHA-B2 PE=1 SV=1	0.0285108	0.453627
Q42029	Oxygen-evolving enhancer protein 2-1 chloroplastic OS=Arabidopsis thaliana OX=3702 GN=PSBP1 PE=1 SV=2	0.00579389	0.454291
P10796	Ribulose bisphosphate carboxylase small subunit 1B chloroplastic OS=Arabidopsis thaliana OX=3702 GN=RBCS-1B PE=1 SV=1	0.000980528	0.45615
P23321	Oxygen-evolving enhancer protein 1-1 chloroplastic OS=Arabidopsis thaliana OX=3702 GN=PSBO1 PE=1 SV=2	0.00272992	0.460924
P42734	Probable cinnamyl alcohol dehydrogenase 9 OS=Arabidopsis thaliana OX=3702 GN=CAD9 PE=2 SV=2	0.000548605	0.461877
Q9FEA2	Glutamate--tRNA ligase chloroplastic/mitochondrial OS=Arabidopsis thaliana OX=3702 GN=OVA3 PE=1 SV=1	0.00123507	0.462357
O04663	Eukaryotic translation initiation factor isoform 4E OS=Arabidopsis thaliana OX=3702 GN=EIF(ISO)4E PE=1 SV=2	0.000635682	0.463339
F4IFC5	Threonine--tRNA ligase chloroplastic/mitochondrial 2 OS=Arabidopsis thaliana OX=3702 GN=EMB2761 PE=2 SV=1	0.0064844	0.464596
Q9FLW9	Plastidial pyruvate kinase 2 OS=Arabidopsis thaliana OX=3702 GN=PKP2 PE=1 SV=1	0.00111838	0.46558
Q9SW96	Asparagine--tRNA ligase cytoplasmic 1 OS=Arabidopsis thaliana OX=3702 GN=SYNC1 PE=1 SV=1	0.00731291	0.466009
Q9ZP05	Malate dehydrogenase 2 peroxisomal OS=Arabidopsis thaliana OX=3702 GN=PMDH2 PE=1 SV=1	0.00834565	0.467714
P0CZ23	Acyl-coenzyme A oxidase 3 peroxisomal OS=Arabidopsis thaliana OX=3702 GN=ACX3 PE=1 SV=1	0.000922593	0.468555
Q09152	Farnesyl pyrophosphate synthase 1 mitochondrial OS=Arabidopsis thaliana OX=3702 GN=FPS1 PE=2 SV=2	0.000784711	0.469013
Q8VZC3	Delta-1-pyrroline-5-carboxylate dehydrogenase 12A1 mitochondrial OS=Arabidopsis thaliana OX=3702 GN=ALDH12A1 PE=2 SV=1	0.000844734	0.469954
Q9FYR6	Proline--tRNA ligase chloroplastic/mitochondrial OS=Arabidopsis thaliana OX=3702 GN=OVA6 PE=2 SV=1	0.000917149	0.470068
Q9LTR9	Glycylpeptide N-tetradecanoyltransferase 1 OS=Arabidopsis thaliana OX=3702 GN=NMT1 PE=1 SV=2	0.00206947	0.471497
Q93ZB6	Uroporphyrinogen decarboxylase 1 chloroplastic OS=Arabidopsis thaliana OX=3702 GN=HEME1 PE=2 SV=2	0.00288304	0.473445
O22886	Uroporphyrinogen decarboxylase 2 chloroplastic OS=Arabidopsis thaliana OX=3702 GN=HEME2 PE=2 SV=1	0.000477265	0.47478
Q8LPS1	Long chain acyl-CoA synthetase 6 peroxisomal OS=Arabidopsis thaliana OX=3702 GN=LACS6 PE=1 SV=1	0.0406893	0.475
Q8LD27	Proteasome subunit beta type-6 OS=Arabidopsis thaliana OX=3702 GN=PBA1 PE=1 SV=2	0.0102605	0.476085
Q9SIZ2	Eukaryotic translation initiation factor 2 subunit alpha homolog OS=Arabidopsis thaliana OX=3702 GN=At2g40290 PE=1 SV=2	0.00258173	0.477661
Q9FPT1	Ubiquitin C-terminal hydrolase 12 OS=Arabidopsis thaliana OX=3702 GN=UBP12 PE=1 SV=2	0.00119567	0.477797
O24457	Pyruvate dehydrogenase E1 component subunit alpha-3 chloroplastic OS=Arabidopsis thaliana OX=3702 GN=PDH-E1 ALPHA PE=2 SV=1	0.0269544	0.478928
O48593	Asparagine--tRNA ligase chloroplastic/mitochondrial OS=Arabidopsis thaliana OX=3702 GN=SYNO PE=2 SV=3	0.00442293	0.480294
Q9FE78	Eukaryotic translation initiation factor 2 subunit alpha OS=Arabidopsis thaliana OX=3702 GN=EIF2A PE=1 SV=1	0.0160901	0.482028
Q9SRZ6	Cytosolic isocitrate dehydrogenase [NADP] OS=Arabidopsis thaliana OX=3702 GN=CICDH PE=1 SV=1	2.90824e-05	0.482623
O80480	Importin subunit alpha-4 OS=Arabidopsis thaliana OX=3702 GN=IMPA4 PE=1 SV=1	0.00104703	0.484091
Q9LK73	UDP-glycosyltransferase 88A1 OS=Arabidopsis thaliana OX=3702 GN=UGT88A1 PE=2 SV=1	0.00266017	0.484541
Q39230	Serine--tRNA ligase cytoplasmic OS=Arabidopsis thaliana OX=3702 GN=At5g27470 PE=1 SV=1	0.00124865	0.484692
Q94B78	Glycine dehydrogenase (decarboxylating) 1 mitochondrial OS=Arabidopsis thaliana OX=3702 GN=GLDP1 PE=1 SV=2	0.000609256	0.48628
Q9LIK9	ATP sulfurylase 1 chloroplastic OS=Arabidopsis thaliana OX=3702 GN=APS1 PE=1 SV=1	0.000610127	0.487597
Q8GUQ8	Xanthine dehydrogenase 1 OS=Arabidopsis thaliana OX=3702 GN=XDH1 PE=1 SV=1	0.01937	0.488002
P52901	Pyruvate dehydrogenase E1 component subunit alpha-1 mitochondrial OS=Arabidopsis thaliana OX=3702 GN=E1 ALPHA PE=1 SV=2	0.00038732	0.488547
Q9LRR9	(S)-2-hydroxy-acid oxidase GLO1 OS=Arabidopsis thaliana OX=3702 GN=GLO1 PE=1 SV=1	0.00113352	0.492751
Q9FFC7	Alanine--tRNA ligase chloroplastic/mitochondrial OS=Arabidopsis thaliana OX=3702 GN=EMB86 PE=1 SV=2	0.00428568	0.494547
P93031	GDP-mannose 4 6 dehydratase 2 OS=Arabidopsis thaliana OX=3702 GN=MUR1 PE=1 SV=3	0.000684668	0.497235
Q9S841	Oxygen-evolving enhancer protein 1-2 chloroplastic OS=Arabidopsis thaliana OX=3702 GN=PSBO2 PE=1 SV=1	0.000916199	0.497387
Q9SA18	Bifunctional aspartokinase/homoserine dehydrogenase 1 chloroplastic OS=Arabidopsis thaliana OX=3702 GN=AKHSDH1 PE=1 SV=1	0.00498701	0.49882
Q9S850	Sulfite oxidase OS=Arabidopsis thaliana OX=3702 GN=SOX PE=1 SV=1	0.00678594	0.501011
Q9SNB1	UDP-glycosyltransferase 76E11 OS=Arabidopsis thaliana OX=3702 GN=UGT76E11 PE=2 SV=1	0.00440981	0.501726
P93028	Ubiquitin-activating enzyme E1 1 OS=Arabidopsis thaliana OX=3702 GN=UBA1 PE=1 SV=1	0.00421551	0.503057
Q42344	High mobility group B protein 4 OS=Arabidopsis thaliana OX=3702 GN=HMGB4 PE=1 SV=1	0.0269799	0.503288
Q9M3C6	Photosystem I assembly factor PSA3 chloroplastic OS=Arabidopsis thaliana OX=3702 GN=PSA3 PE=1 SV=1	0.0116834	0.504547
Q8LG77	Isocitrate dehydrogenase [NAD] catalytic subunit 6 mitochondrial OS=Arabidopsis thaliana OX=3702 GN=IDH6 PE=1 SV=2	0.00488945	0.504893
Q9CA83	NADP-dependent malic enzyme 4 chloroplastic OS=Arabidopsis thaliana OX=3702 GN=NADP-ME4 PE=1 SV=1	0.018549	0.505017
P56798	30S ribosomal protein S3 chloroplastic OS=Arabidopsis thaliana OX=3702 GN=rps3 PE=3 SV=1	0.00998458	0.505243
Q9FUS9	Glutathione S-transferase U18 OS=Arabidopsis thaliana OX=3702 GN=GSTU18 PE=2 SV=1	0.00952292	0.50539
P21240	Chaperonin 60 subunit beta 1 chloroplastic OS=Arabidopsis thaliana OX=3702 GN=CPN60B1 PE=1 SV=3	0.0097165	0.505591
O50008	5-methyltetrahydropteroyltriglutamate--homocysteine methyltransferase 1 OS=Arabidopsis thaliana OX=3702 GN=MS1 PE=1 SV=1	0.000336783	0.506724
Q9M1R2	Proline--tRNA ligase cytoplasmic OS=Arabidopsis thaliana OX=3702 GN=At3g62120 PE=1 SV=1	0.00542101	0.507099
Q9ZW35	Proliferating cell nuclear antigen 2 OS=Arabidopsis thaliana OX=3702 GN=PCNA2 PE=1 SV=1	0.0237034	0.507311
Q8L940	Pyridoxal 5'-phosphate synthase subunit PDX1.3 OS=Arabidopsis thaliana OX=3702 GN=PDX13 PE=1 SV=2	0.0090444	0.507471
Q43348	Acid beta-fructofuranosidase 3 vacuolar OS=Arabidopsis thaliana OX=3702 GN=BFRUCT3 PE=2 SV=1	0.0035803	0.507685
Q945K7	Isocitrate dehydrogenase [NAD] catalytic subunit 5 mitochondrial OS=Arabidopsis thaliana OX=3702 GN=IDH5 PE=1 SV=1	0.0039022	0.508435
Q9M0A7	Gamma-glutamyl peptidase 1 OS=Arabidopsis thaliana OX=3702 GN=GGP1 PE=1 SV=1	0.00202185	0.508531
F4K410	Putative elongation factor TypA-like SVR3 chloroplastic OS=Arabidopsis thaliana OX=3702 GN=SVR3 PE=1 SV=1	0.0157863	0.509603
Q9T0P4	Ferredoxin-dependent glutamate synthase 2 chloroplastic OS=Arabidopsis thaliana OX=3702 GN=GLU2 PE=1 SV=2	0.0136424	0.509716
P0DI02	F-box/kelch-repeat protein At1g24800 OS=Arabidopsis thaliana OX=3702 GN=At1g24800 PE=2 SV=1	0.0312478	0.510814
P92549	ATP synthase subunit alpha mitochondrial OS=Arabidopsis thaliana OX=3702 GN=ATPA PE=1 SV=2	0.00403952	0.512945
Q9LZX6	4-hydroxy-tetrahydrodipicolinate synthase 1 chloroplastic OS=Arabidopsis thaliana OX=3702 GN=DHDPS1 PE=1 SV=2	0.0308404	0.513897
O23654	V-type proton ATPase catalytic subunit A OS=Arabidopsis thaliana OX=3702 GN=VHA-A PE=1 SV=1	0.00847305	0.517086
Q9SIV2	26S proteasome non-ATPase regulatory subunit 2 homolog A OS=Arabidopsis thaliana OX=3702 GN=RPN1A PE=1 SV=2	0.00938361	0.517943
Q9LF33	UDP-glucose 6-dehydrogenase 3 OS=Arabidopsis thaliana OX=3702 GN=UGD3 PE=1 SV=1	0.00029576	0.518834
O22265	Signal recognition particle 43 kDa protein chloroplastic OS=Arabidopsis thaliana OX=3702 GN=CAO PE=1 SV=2	0.0425706	0.519328
Q8LPL7	N6-mAMP deaminase OS=Arabidopsis thaliana OX=3702 GN=MAPDA PE=1 SV=1	0.00120854	0.519583
Q9LV21	T-complex protein 1 subunit delta OS=Arabidopsis thaliana OX=3702 GN=CCT4 PE=1 SV=1	0.0202404	0.521265
Q9FI25	Berberine bridge enzyme-like 27 OS=Arabidopsis thaliana OX=3702 GN=At5g44410 PE=2 SV=1	0.00398217	0.521625
Q9XIP8	Protein CDI OS=Arabidopsis thaliana OX=3702 GN=CDI PE=2 SV=1	0.0217861	0.523206
Q9FK81	Stress-response A/B barrel domain-containing protein At5g22580 OS=Arabidopsis thaliana OX=3702 GN=At5g22580 PE=1 SV=1	0.0117074	0.523259
Q9C524	Probable fructokinase-6 chloroplastic OS=Arabidopsis thaliana OX=3702 GN=At1g66430 PE=2 SV=1	0.014567	0.527026
Q9C522	ATP-citrate synthase beta chain protein 1 OS=Arabidopsis thaliana OX=3702 GN=ACLB-1 PE=2 SV=1	0.0316301	0.530191
Q9SIH1	Peptidyl-prolyl cis-trans isomerase CYP18-2 OS=Arabidopsis thaliana OX=3702 GN=CYP18-2 PE=2 SV=1	0.000750775	0.53252
Q9C9C9	Cytosolic sulfotransferase 18 OS=Arabidopsis thaliana OX=3702 GN=SOT18 PE=1 SV=1	0.00554549	0.533541
O49203	Nucleoside diphosphate kinase III chloroplastic/mitochondrial OS=Arabidopsis thaliana OX=3702 GN=NDPK3 PE=1 SV=1	0.00294422	0.533777
Q9LF98	Fructose-bisphosphate aldolase 8 cytosolic OS=Arabidopsis thaliana OX=3702 GN=FBA8 PE=1 SV=1	9.36893e-06	0.53472
Q9FFD2	Probable UDP-arabinopyranose mutase 5 OS=Arabidopsis thaliana OX=3702 GN=RGP5 PE=1 SV=1	0.00394748	0.536987
O22941	Insulin-degrading enzyme-like 1 peroxisomal OS=Arabidopsis thaliana OX=3702 GN=PXM16 PE=2 SV=1	0.00850531	0.537187
Q9SJU4	Fructose-bisphosphate aldolase 1 chloroplastic OS=Arabidopsis thaliana OX=3702 GN=FBA1 PE=1 SV=2	0.00742438	0.537603
Q9XI84	[Fructose-bisphosphate aldolase]-lysine N-methyltransferase chloroplastic OS=Arabidopsis thaliana OX=3702 GN=LSMT-L PE=1 SV=1	0.00208588	0.538423
Q9SWG0	Isovaleryl-CoA dehydrogenase mitochondrial OS=Arabidopsis thaliana OX=3702 GN=IVD PE=1 SV=2	0.0161265	0.538525
Q93YQ3	Formyltetrahydrofolate deformylase 1 mitochondrial OS=Arabidopsis thaliana OX=3702 GN=PURU1 PE=1 SV=1	0.0370937	0.541033
P68209	Succinate--CoA ligase [ADP-forming] subunit alpha-1 mitochondrial OS=Arabidopsis thaliana OX=3702 GN=At5g08300 PE=1 SV=1	0.024996	0.541093
Q8S9J2	Tyrosine--tRNA ligase 1 cytoplasmic OS=Arabidopsis thaliana OX=3702 GN=At2g33840 PE=2 SV=1	0.0209686	0.541501
O82230	Nucleoid-associated protein At2g24020 chloroplastic OS=Arabidopsis thaliana OX=3702 GN=STIC2 PE=1 SV=2	0.0181719	0.544378
Q944G9	Fructose-bisphosphate aldolase 2 chloroplastic OS=Arabidopsis thaliana OX=3702 GN=FBA2 PE=1 SV=2	0.0207	0.545146
Q9LR75	Coproporphyrinogen-III oxidase 1 chloroplastic OS=Arabidopsis thaliana OX=3702 GN=CPX1 PE=2 SV=1	0.0083493	0.545717
O23034	Ubiquitin-like modifier-activating enzyme 5 OS=Arabidopsis thaliana OX=3702 GN=At1g05350 PE=3 SV=2	0.0112715	0.546993
Q9SFB3	Protein TAB2 homolog chloroplastic OS=Arabidopsis thaliana OX=3702 GN=ATAB2 PE=2 SV=1	0.00166364	0.547296
Q9FVT2	Probable elongation factor 1-gamma 2 OS=Arabidopsis thaliana OX=3702 GN=At1g57720 PE=1 SV=1	0.00625951	0.547444
Q94JX9	Nascent polypeptide-associated complex subunit alpha-like protein 2 OS=Arabidopsis thaliana OX=3702 GN=At3g49470 PE=2 SV=2	0.000654772	0.549303
Q94A78	1-aminocyclopropane-1-carboxylate oxidase homolog 4 OS=Arabidopsis thaliana OX=3702 GN=At1g03400 PE=2 SV=1	0.0436084	0.549675
O81644	Villin-2 OS=Arabidopsis thaliana OX=3702 GN=VLN2 PE=1 SV=2	0.000706431	0.549756
P93025	Phototropin-2 OS=Arabidopsis thaliana OX=3702 GN=PHOT2 PE=1 SV=2	0.00196603	0.550095
Q9LU10	Protease Do-like 8 chloroplastic OS=Arabidopsis thaliana OX=3702 GN=DEGP8 PE=1 SV=1	0.00554064	0.551282
P93736	Valine--tRNA ligase mitochondrial 1 OS=Arabidopsis thaliana OX=3702 GN=TWN2 PE=1 SV=2	5.50656e-05	0.553271
Q9LVM5	Uric acid degradation bifunctional protein TTL OS=Arabidopsis thaliana OX=3702 GN=TTL PE=1 SV=1	0.00620898	0.554642
Q96299	14-3-3-like protein GF14 mu OS=Arabidopsis thaliana OX=3702 GN=GRF9 PE=1 SV=2	0.0192353	0.55566
Q9FEF8	rRNA 2'-O-methyltransferase fibrillarin 1 OS=Arabidopsis thaliana OX=3702 GN=FIB1 PE=1 SV=1	0.0246456	0.556654
Q9XEA0	Leucine--tRNA ligase chloroplastic/mitochondrial OS=Arabidopsis thaliana OX=3702 GN=EMB2369 PE=2 SV=1	0.000745435	0.557935
P94040	Germin-like protein subfamily 3 member 1 OS=Arabidopsis thaliana OX=3702 GN=GLP1 PE=1 SV=1	0.0457109	0.559591
Q9LKR8	Rubisco accumulation factor 1.1 chloroplastic OS=Arabidopsis thaliana OX=3702 GN=RAF1.1 PE=1 SV=1	0.000231926	0.562596
Q940P8	T-complex protein 1 subunit beta OS=Arabidopsis thaliana OX=3702 GN=CCT2 PE=1 SV=1	0.0198166	0.563066
Q9SUT5	Protein SGT1 homolog B OS=Arabidopsis thaliana OX=3702 GN=SGT1B PE=1 SV=1	0.0181635	0.565269
Q9SE50	Beta-D-glucopyranosyl abscisate beta-glucosidase OS=Arabidopsis thaliana OX=3702 GN=BGLU18 PE=1 SV=2	0.00114662	0.567381
Q8GZQ3	Polyribonucleotide nucleotidyltransferase 1 chloroplastic OS=Arabidopsis thaliana OX=3702 GN=PNP1 PE=1 SV=1	0.00293555	0.570961
Q1WIQ6	NADP-dependent glyceraldehyde-3-phosphate dehydrogenase OS=Arabidopsis thaliana OX=3702 GN=ALDH11A3 PE=1 SV=2	0.00805545	0.571042
Q84P21	4-coumarate--CoA ligase-like 5 OS=Arabidopsis thaliana OX=3702 GN=4CLL5 PE=1 SV=2	0.034416	0.571852
Q03250	Glycine-rich RNA-binding protein 7 OS=Arabidopsis thaliana OX=3702 GN=RBG7 PE=1 SV=1	0.00528311	0.574314
Q38858	Calreticulin-2 OS=Arabidopsis thaliana OX=3702 GN=CRT2 PE=1 SV=3	0.00235717	0.575784
Q43315	Farnesyl pyrophosphate synthase 2 OS=Arabidopsis thaliana OX=3702 GN=FPS2 PE=2 SV=1	0.0330979	0.575872
Q8VZG7	Ribonuclease TUDOR 1 OS=Arabidopsis thaliana OX=3702 GN=TSN1 PE=1 SV=1	0.0477178	0.578469
Q9S757	Bifunctional L-3-cyanoalanine synthase/cysteine synthase C1 mitochondrial OS=Arabidopsis thaliana OX=3702 GN=CYSC1 PE=1 SV=1	0.000610689	0.580726
P10798	Ribulose bisphosphate carboxylase small subunit 3B chloroplastic OS=Arabidopsis thaliana OX=3702 GN=RBCS-3B PE=1 SV=2	0.00415403	0.581122
Q93ZN2	Probable aldo-keto reductase 4 OS=Arabidopsis thaliana OX=3702 GN=At1g60710 PE=2 SV=1	0.0115348	0.582019
Q9ZR03	Cytochrome b6-f complex iron-sulfur subunit chloroplastic OS=Arabidopsis thaliana OX=3702 GN=petC PE=1 SV=1	0.00311336	0.582389
Q9S9Z8	14-3-3-like protein GF14 omicron OS=Arabidopsis thaliana OX=3702 GN=GRF11 PE=2 SV=2	0.00436104	0.582647
Q93WN0	Selenium-binding protein 2 OS=Arabidopsis thaliana OX=3702 GN=SBP2 PE=1 SV=1	0.00796049	0.582725
Q9LFG2	Diaminopimelate epimerase chloroplastic OS=Arabidopsis thaliana OX=3702 GN=DAPF PE=1 SV=1	0.0485456	0.584119
O65355	Gamma-glutamyl hydrolase 2 OS=Arabidopsis thaliana OX=3702 GN=GGH2 PE=1 SV=2	0.00435803	0.586363
F4JML5	Probable enoyl-CoA hydratase 2 mitochondrial OS=Arabidopsis thaliana OX=3702 GN=At4g16800 PE=2 SV=1	0.0246786	0.586421
F4JVN6	Tripeptidyl-peptidase 2 OS=Arabidopsis thaliana OX=3702 GN=TPP2 PE=1 SV=1	0.000889775	0.589443
Q9LX99	Kinesin-like protein KIN-14A OS=Arabidopsis thaliana OX=3702 GN=KIN14A PE=1 SV=1	0.0123598	0.589828
O81146	Proteasome subunit alpha type-6-A OS=Arabidopsis thaliana OX=3702 GN=PAA1 PE=1 SV=2	0.00308447	0.590293
Q84XU2	Serine/threonine-protein phosphatase 5 OS=Arabidopsis thaliana OX=3702 GN=PAPP5 PE=1 SV=1	0.000141469	0.591622
Q9LVY0	Peptide chain release factor PrfB1 chloroplastic OS=Arabidopsis thaliana OX=3702 GN=PRFB1 PE=2 SV=1	0.011782	0.592652
Q9ZQ91	Probable carboxylesterase 7 OS=Arabidopsis thaliana OX=3702 GN=CXE7 PE=2 SV=1	0.0149634	0.593898
Q9S7B5	Threonine synthase 1 chloroplastic OS=Arabidopsis thaliana OX=3702 GN=TS1 PE=1 SV=1	7.59277e-05	0.59509
Q9FN05	Probable glucan 1 3-alpha-glucosidase OS=Arabidopsis thaliana OX=3702 GN=PSL5 PE=1 SV=1	0.000412791	0.595319
Q9LHG9	Nascent polypeptide-associated complex subunit alpha-like protein 1 OS=Arabidopsis thaliana OX=3702 GN=At3g12390 PE=1 SV=1	0.0161454	0.595517
Q9SK39	Probable steroid-binding protein 3 OS=Arabidopsis thaliana OX=3702 GN=MP3 PE=1 SV=1	0.0221264	0.595705
O65041	NEDD8-activating enzyme E1 catalytic subunit OS=Arabidopsis thaliana OX=3702 GN=ECR1 PE=1 SV=2	0.0314579	0.597001
O48802	Protein CLMP1 OS=Arabidopsis thaliana OX=3702 GN=CLMP1 PE=1 SV=1	0.00208598	0.598254
O65396	Aminomethyltransferase mitochondrial OS=Arabidopsis thaliana OX=3702 GN=GDCST PE=2 SV=1	0.0312918	0.599053
Q9LKJ1	3-hydroxyisobutyryl-CoA hydrolase 1 OS=Arabidopsis thaliana OX=3702 GN=CHY1 PE=1 SV=1	0.00828037	0.600398
Q9FJH6	ABC transporter F family member 1 OS=Arabidopsis thaliana OX=3702 GN=ABCF1 PE=2 SV=1	0.0137781	0.600745
P53780	Cystathionine beta-lyase chloroplastic OS=Arabidopsis thaliana OX=3702 GN=At3g57050 PE=1 SV=1	0.00589196	0.600833
Q9SXP7	Octanoyltransferase LIP2 mitochondrial OS=Arabidopsis thaliana OX=3702 GN=LIP2 PE=1 SV=1	0.00228686	0.601318
Q9LIB2	Alpha-glucan phosphorylase 1 OS=Arabidopsis thaliana OX=3702 GN=PHS1 PE=1 SV=1	0.00310993	0.60183
O23627	Glycine--tRNA ligase mitochondrial 1 OS=Arabidopsis thaliana OX=3702 GN=At1g29880 PE=1 SV=1	0.00796526	0.602912
Q94C74	Serine hydroxymethyltransferase 2 mitochondrial OS=Arabidopsis thaliana OX=3702 GN=SHM2 PE=1 SV=2	0.042923	0.604117
Q680A5	Ribose-phosphate pyrophosphokinase 4 OS=Arabidopsis thaliana OX=3702 GN=PRS4 PE=1 SV=2	0.000485367	0.604395
Q93YR3	FAM10 family protein At4g22670 OS=Arabidopsis thaliana OX=3702 GN=At4g22670 PE=1 SV=1	0.0363003	0.604601
P05466	3-phosphoshikimate 1-carboxyvinyltransferase chloroplastic OS=Arabidopsis thaliana OX=3702 GN=At2g45300 PE=2 SV=3	0.000543438	0.604614
Q01908	ATP synthase gamma chain 1 chloroplastic OS=Arabidopsis thaliana OX=3702 GN=ATPC1 PE=1 SV=1	0.00211495	0.605435
Q38893	Zeta-carotene desaturase chloroplastic/chromoplastic OS=Arabidopsis thaliana OX=3702 GN=ZDS1 PE=1 SV=3	0.00851609	0.605538
Q9SQT8	Bifunctional 3-dehydroquinate dehydratase/shikimate dehydrogenase chloroplastic OS=Arabidopsis thaliana OX=3702 GN=EMB3004 PE=1 SV=1	0.0032337	0.605886
Q8LAS8	S-formylglutathione hydrolase OS=Arabidopsis thaliana OX=3702 GN=SFGH PE=1 SV=2	0.0335514	0.60635
Q9SYP2	Pyrophosphate--fructose 6-phosphate 1-phosphotransferase subunit alpha 1 OS=Arabidopsis thaliana OX=3702 GN=PFP-ALPHA1 PE=1 SV=1	0.0337039	0.60913
Q9LZ66	Assimilatory sulfite reductase (ferredoxin) chloroplastic OS=Arabidopsis thaliana OX=3702 GN=SIR PE=1 SV=1	0.00020384	0.609948
P32068	Anthranilate synthase alpha subunit 1 chloroplastic OS=Arabidopsis thaliana OX=3702 GN=ASA1 PE=1 SV=1	0.0144864	0.6118
Q42572	DNA ligase 1 OS=Arabidopsis thaliana OX=3702 GN=LIG1 PE=2 SV=2	0.00400654	0.615746
Q84QC1	Gamma-glutamylcyclotransferase 2-3 OS=Arabidopsis thaliana OX=3702 GN=GGCT2;3 PE=1 SV=1	0.00039232	0.616115
P42643	14-3-3-like protein GF14 chi OS=Arabidopsis thaliana OX=3702 GN=GRF1 PE=1 SV=3	0.0151185	0.623638
Q9LE06	Methionine aminotransferase BCAT4 OS=Arabidopsis thaliana OX=3702 GN=BCAT4 PE=1 SV=1	0.0173684	0.625306
Q0WQF7	Dihydrolipoyllysine-residue acetyltransferase component 1 of pyruvate dehydrogenase complex mitochondrial OS=Arabidopsis thaliana OX=3702 GN=LTA3 PE=1 SV=2	0.0370109	0.626527
Q8L7U5	Serine/threonine-protein phosphatase BSL1 OS=Arabidopsis thaliana OX=3702 GN=BSL1 PE=1 SV=2	0.0231441	0.627647
Q9SJM7	Uridine nucleosidase 1 OS=Arabidopsis thaliana OX=3702 GN=URH1 PE=1 SV=2	0.0131429	0.627915
O81148	Proteasome subunit alpha type-4-A OS=Arabidopsis thaliana OX=3702 GN=PAC1 PE=1 SV=1	0.0306246	0.627918
Q8LFC0	Isocitrate dehydrogenase [NAD] regulatory subunit 1 mitochondrial OS=Arabidopsis thaliana OX=3702 GN=IDH1 PE=1 SV=2	0.0495907	0.629681
Q9SZD6	Polyprotein of EF-Ts chloroplastic OS=Arabidopsis thaliana OX=3702 GN=PETs PE=1 SV=1	0.0138529	0.631347
Q94A82	Nudix hydrolase 19 chloroplastic OS=Arabidopsis thaliana OX=3702 GN=NUDT19 PE=1 SV=1	0.0397448	0.631413
Q93ZT6	Eukaryotic translation initiation factor isoform 4G-1 OS=Arabidopsis thaliana OX=3702 GN=EIF(ISO)4G1 PE=1 SV=1	0.00325822	0.631424
Q9ZNZ7	Ferredoxin-dependent glutamate synthase 1 chloroplastic/mitochondrial OS=Arabidopsis thaliana OX=3702 GN=GLU1 PE=1 SV=3	0.000280008	0.632393
Q9ZV85	Probable gamma-glutamyl hydrolase 3 OS=Arabidopsis thaliana OX=3702 GN=GGH3 PE=2 SV=1	0.0392049	0.632573
O82261	Protease Do-like 2 chloroplastic OS=Arabidopsis thaliana OX=3702 GN=DEGP2 PE=1 SV=2	0.0461647	0.6335
Q93Z53	Plastidial pyruvate kinase 3 chloroplastic OS=Arabidopsis thaliana OX=3702 GN=PKP3 PE=1 SV=1	0.00759889	0.63412
O82413	Histidine--tRNA ligase chloroplastic/mitochondrial OS=Arabidopsis thaliana OX=3702 GN=At3g46100 PE=2 SV=1	0.042192	0.635218
Q9SUR9	Protein SGT1 homolog A OS=Arabidopsis thaliana OX=3702 GN=SGT1A PE=1 SV=1	0.0146612	0.642295
Q39024	Mitogen-activated protein kinase 4 OS=Arabidopsis thaliana OX=3702 GN=MPK4 PE=1 SV=2	0.0101979	0.642669
Q8VZS8	Abscisic acid receptor PYL1 OS=Arabidopsis thaliana OX=3702 GN=PYL1 PE=1 SV=1	0.0235586	0.643101
O80840	Phosphomannomutase OS=Arabidopsis thaliana OX=3702 GN=PMM PE=1 SV=1	0.0211198	0.644062
O23255	Adenosylhomocysteinase 1 OS=Arabidopsis thaliana OX=3702 GN=SAHH1 PE=1 SV=1	0.0275677	0.644622
P82658	Thylakoid lumenal 19 kDa protein chloroplastic OS=Arabidopsis thaliana OX=3702 GN=At3g63540 PE=1 SV=2	0.0129963	0.645543
Q8VY06	Presequence protease 2 chloroplastic/mitochondrial OS=Arabidopsis thaliana OX=3702 GN=PREP2 PE=1 SV=1	0.0250374	0.646178
Q9MB58	6-phosphofructo-2-kinase/fructose-2 6-bisphosphatase OS=Arabidopsis thaliana OX=3702 GN=FKFBP PE=1 SV=1	0.0202414	0.646365
Q8S4Y1	Acetyl-CoA acetyltransferase cytosolic 1 OS=Arabidopsis thaliana OX=3702 GN=AAT1 PE=1 SV=1	0.0485434	0.64765
Q8H1Y0	Pyruvate dehydrogenase E1 component subunit alpha-2 mitochondrial OS=Arabidopsis thaliana OX=3702 GN=IAR4 PE=1 SV=2	0.00605006	0.649072
O48741	Protochlorophyllide reductase C chloroplastic OS=Arabidopsis thaliana OX=3702 GN=PORC PE=1 SV=1	0.00937735	0.653996
P48523	Cinnamyl alcohol dehydrogenase 4 OS=Arabidopsis thaliana OX=3702 GN=CAD4 PE=1 SV=1	0.00501372	0.65489
Q9ZPI6	Peroxisomal fatty acid beta-oxidation multifunctional protein AIM1 OS=Arabidopsis thaliana OX=3702 GN=AIM1 PE=1 SV=1	0.00694193	0.661036
Q8VZF1	Acetate/butyrate--CoA ligase AAE7 peroxisomal OS=Arabidopsis thaliana OX=3702 GN=AAE7 PE=1 SV=1	0.00398795	0.661939
P46077	14-3-3-like protein GF14 phi OS=Arabidopsis thaliana OX=3702 GN=GRF4 PE=1 SV=2	0.0447806	0.663555
Q9FN89	Monofunctional riboflavin biosynthesis protein RIBA 3 chloroplastic OS=Arabidopsis thaliana OX=3702 GN=RIBA3 PE=1 SV=1	0.00647456	0.667334
Q01525	14-3-3-like protein GF14 omega OS=Arabidopsis thaliana OX=3702 GN=GRF2 PE=1 SV=2	0.00328678	0.669803
O65719	Heat shock 70 kDa protein 3 OS=Arabidopsis thaliana OX=3702 GN=HSP70-3 PE=1 SV=1	0.03002	0.670116
Q1JPL7	Pectinesterase/pectinesterase inhibitor 18 OS=Arabidopsis thaliana OX=3702 GN=PME18 PE=1 SV=3	0.0155371	0.670465
Q9ZPF5	Arginase 2 chloroplastic/mitochondrial OS=Arabidopsis thaliana OX=3702 GN=ARGAH2 PE=1 SV=1	0.000544829	0.672619
Q6ICZ8	Nascent polypeptide-associated complex subunit alpha-like protein 3 OS=Arabidopsis thaliana OX=3702 GN=At5g13850 PE=1 SV=1	0.0110639	0.673515
Q8GSJ1	ATP phosphoribosyltransferase 2 chloroplastic OS=Arabidopsis thaliana OX=3702 GN=HISN1B PE=1 SV=1	0.00894726	0.674102
O49006	Pectinesterase/pectinesterase inhibitor 3 OS=Arabidopsis thaliana OX=3702 GN=PME3 PE=1 SV=2	0.0247828	0.67622
Q9SQI8	Dihydrolipoyllysine-residue acetyltransferase component 4 of pyruvate dehydrogenase complex chloroplastic OS=Arabidopsis thaliana OX=3702 GN=LTA2 PE=2 SV=1	0.0169418	0.676867
Q9ZU32	Nicotinate-nucleotide pyrophosphorylase [carboxylating] chloroplastic OS=Arabidopsis thaliana OX=3702 GN=QPT PE=2 SV=2	0.00469505	0.677204
P42644	14-3-3-like protein GF14 psi OS=Arabidopsis thaliana OX=3702 GN=GRF3 PE=1 SV=2	0.0079794	0.677313
Q9ASR1	Elongation factor 2 OS=Arabidopsis thaliana OX=3702 GN=LOS1 PE=1 SV=1	0.00141527	0.679407
Q9SCX3	Elongation factor 1-beta 2 OS=Arabidopsis thaliana OX=3702 GN=At5g19510 PE=1 SV=1	0.0307419	0.679416
O80585	Methylenetetrahydrofolate reductase 2 OS=Arabidopsis thaliana OX=3702 GN=MTHFR2 PE=1 SV=2	0.00100064	0.679594
Q9LFN6	DEAD-box ATP-dependent RNA helicase 56 OS=Arabidopsis thaliana OX=3702 GN=RH56 PE=1 SV=2	0.0212266	0.683317
Q8RWN9	Dihydrolipoyllysine-residue acetyltransferase component 2 of pyruvate dehydrogenase complex mitochondrial OS=Arabidopsis thaliana OX=3702 GN=At3g13930 PE=1 SV=2	0.00557211	0.683888
Q9LV35	Actin-interacting protein 1-2 OS=Arabidopsis thaliana OX=3702 GN=AIP1-2 PE=2 SV=1	9.42692e-05	0.684425
Q9M2T9	Methionine--tRNA ligase chloroplastic/mitochondrial OS=Arabidopsis thaliana OX=3702 GN=OVA1 PE=2 SV=1	0.00835372	0.689319
Q9FIZ7	5-oxoprolinase OS=Arabidopsis thaliana OX=3702 GN=OXP1 PE=1 SV=1	0.0336969	0.692671
Q8L7C9	Glutathione S-transferase U20 OS=Arabidopsis thaliana OX=3702 GN=GSTU20 PE=1 SV=1	0.0230277	0.694177
F4J8C6	Inositol hexakisphosphate and diphosphoinositol-pentakisphosphate kinase VIP1 OS=Arabidopsis thaliana OX=3702 GN=VIP1 PE=1 SV=1	0.0185721	0.699865
Q9FLT0	Ribonuclease TUDOR 2 OS=Arabidopsis thaliana OX=3702 GN=TSN2 PE=1 SV=1	0.0018514	0.699977
O23647	1 4-alpha-glucan-branching enzyme 2-1 chloroplastic/amyloplastic OS=Arabidopsis thaliana OX=3702 GN=SBE2.1 PE=1 SV=1	0.0361094	0.70131
Q9SYM5	Trifunctional UDP-glucose 4 6-dehydratase/UDP-4-keto-6-deoxy-D-glucose 3 5-epimerase/UDP-4-keto-L-rhamnose-reductase RHM1 OS=Arabidopsis thaliana OX=3702 GN=RHM1 PE=1 SV=1	0.0443333	0.702183
F4HS99	Protein REDUCED CHLOROPLAST COVERAGE 1 OS=Arabidopsis thaliana OX=3702 GN=REC1 PE=1 SV=1	0.0329648	0.702867
Q9SI75	Elongation factor G chloroplastic OS=Arabidopsis thaliana OX=3702 GN=CPEFG PE=1 SV=1	0.0126981	0.704622
Q9S795	Betaine aldehyde dehydrogenase 1 chloroplastic OS=Arabidopsis thaliana OX=3702 GN=ALDH10A8 PE=2 SV=1	0.00656644	0.704852
P54150	Peptide methionine sulfoxide reductase A4 chloroplastic OS=Arabidopsis thaliana OX=3702 GN=MSR4 PE=1 SV=2	0.000583176	0.705859
Q9SU63	Aldehyde dehydrogenase family 2 member B4 mitochondrial OS=Arabidopsis thaliana OX=3702 GN=ALDH2B4 PE=1 SV=1	0.00399393	0.706353
Q9LF37	Chaperone protein ClpB3 chloroplastic OS=Arabidopsis thaliana OX=3702 GN=CLPB3 PE=1 SV=1	0.0198719	0.706829
Q9FZ80	Cytosolic sulfotransferase 17 OS=Arabidopsis thaliana OX=3702 GN=SOT17 PE=1 SV=1	0.00639912	0.708504
Q43127	Glutamine synthetase chloroplastic/mitochondrial OS=Arabidopsis thaliana OX=3702 GN=GLN2 PE=1 SV=1	0.00141182	0.709239
O23254	Serine hydroxymethyltransferase 4 OS=Arabidopsis thaliana OX=3702 GN=SHM4 PE=1 SV=1	0.0250825	0.709795
Q39023	Mitogen-activated protein kinase 3 OS=Arabidopsis thaliana OX=3702 GN=MPK3 PE=1 SV=2	0.00446036	0.71389
Q39048	Protein ECERIFERUM 2 OS=Arabidopsis thaliana OX=3702 GN=CER2 PE=1 SV=1	0.000473805	0.713973
O82662	Succinate--CoA ligase [ADP-forming] subunit beta mitochondrial OS=Arabidopsis thaliana OX=3702 GN=At2g20420 PE=1 SV=1	0.0391679	0.717573
P21238	Chaperonin 60 subunit alpha 1 chloroplastic OS=Arabidopsis thaliana OX=3702 GN=CPN60A1 PE=1 SV=2	0.0118233	0.718508
Q9SGS4	Thioredoxin-like protein CDSP32 chloroplastic OS=Arabidopsis thaliana OX=3702 GN=CDSP32 PE=1 SV=1	0.0013983	0.722721
F4K0E8	4-hydroxy-3-methylbut-2-en-1-yl diphosphate synthase (ferredoxin) chloroplastic OS=Arabidopsis thaliana OX=3702 GN=ISPG PE=1 SV=1	0.00111892	0.728799
Q05762	Bifunctional dihydrofolate reductase-thymidylate synthase 1 OS=Arabidopsis thaliana OX=3702 GN=THY-1 PE=1 SV=2	0.00290764	0.735964
P10795	Ribulose bisphosphate carboxylase small subunit 1A chloroplastic OS=Arabidopsis thaliana OX=3702 GN=RBCS-1A PE=1 SV=2	0.00340879	0.736982
Q8VXZ0	Nudix hydrolase 20 chloroplastic OS=Arabidopsis thaliana OX=3702 GN=NUDT20 PE=2 SV=1	0.000845902	0.742283
O82796	Phosphoserine phosphatase chloroplastic OS=Arabidopsis thaliana OX=3702 GN=PSP PE=1 SV=2	0.00486474	0.744035
Q9MAT5	Protein arginine N-methyltransferase PRMT10 OS=Arabidopsis thaliana OX=3702 GN=PRMT10 PE=1 SV=1	0.0278753	0.744949
Q9SJL8	S-adenosylmethionine synthase 3 OS=Arabidopsis thaliana OX=3702 GN=METK3 PE=1 SV=1	0.00635814	0.746814
Q9FK05	Probable pectinesterase/pectinesterase inhibitor 61 OS=Arabidopsis thaliana OX=3702 GN=PME61 PE=2 SV=1	0.0207754	0.751746
Q9LUT2	S-adenosylmethionine synthase 4 OS=Arabidopsis thaliana OX=3702 GN=METK4 PE=1 SV=1	0.00959732	0.754493
O80476	Methylesterase 2 OS=Arabidopsis thaliana OX=3702 GN=MES2 PE=1 SV=1	0.0485669	0.760378
P54609	Cell division control protein 48 homolog A OS=Arabidopsis thaliana OX=3702 GN=CDC48A PE=1 SV=1	0.0190577	0.764996
Q9ZPI1	Lysine--tRNA ligase cytoplasmic OS=Arabidopsis thaliana OX=3702 GN=At3g11710 PE=1 SV=1	0.0331574	0.765832
Q8VZH2	Aminopeptidase M1 OS=Arabidopsis thaliana OX=3702 GN=APM1 PE=1 SV=1	0.0239051	0.766883
P93032	Isocitrate dehydrogenase [NAD] regulatory subunit 2 mitochondrial OS=Arabidopsis thaliana OX=3702 GN=IDH2 PE=1 SV=2	0.0463095	0.771368
B3LFA4	Cysteine--tRNA ligase 2 cytoplasmic OS=Arabidopsis thaliana OX=3702 GN=At5g38830 PE=2 SV=1	0.0460341	0.771732
Q00218	Phospho-2-dehydro-3-deoxyheptonate aldolase 2 chloroplastic OS=Arabidopsis thaliana OX=3702 GN=DHS2 PE=2 SV=2	0.0280162	0.779168
Q93Y22	Coatomer subunit delta OS=Arabidopsis thaliana OX=3702 GN=At5g05010 PE=1 SV=2	0.0014468	0.779566
P0DKC3	Phosphoglycolate phosphatase 1A chloroplastic OS=Arabidopsis thaliana OX=3702 GN=PGLP1A PE=1 SV=1	0.034004	0.779572
P55230	Glucose-1-phosphate adenylyltransferase large subunit 2 chloroplastic OS=Arabidopsis thaliana OX=3702 GN=APL2 PE=1 SV=2	0.0249931	0.78631
Q9FV52	Methionine aminopeptidase 1B chloroplastic OS=Arabidopsis thaliana OX=3702 GN=MAP1B PE=2 SV=2	0.0153285	0.796154
O04630	Threonine--tRNA ligase mitochondrial 1 OS=Arabidopsis thaliana OX=3702 GN=THRRS PE=1 SV=3	0.0382164	0.812245
Q8RXK8	Isoleucine--tRNA ligase chloroplastic/mitochondrial OS=Arabidopsis thaliana OX=3702 GN=OVA2 PE=2 SV=1	0.00340204	0.815157
Q42553	Isopentenyl-diphosphate Delta-isomerase II chloroplastic OS=Arabidopsis thaliana OX=3702 GN=IPP2 PE=1 SV=1	0.0227034	0.820008
Q96242	Allene oxide synthase chloroplastic OS=Arabidopsis thaliana OX=3702 GN=CYP74A PE=1 SV=3	0.0338548	0.826629
P48641	Glutathione reductase cytosolic OS=Arabidopsis thaliana OX=3702 GN=At3g24170 PE=1 SV=1	0.0119635	0.830302
Q8LPJ4	ABC transporter E family member 2 OS=Arabidopsis thaliana OX=3702 GN=ABCE2 PE=2 SV=1	0.00491938	0.833615
Q9FIH8	Stromal processing peptidase chloroplastic OS=Arabidopsis thaliana OX=3702 GN=SPP PE=2 SV=1	0.0394503	0.834257
P39207	Nucleoside diphosphate kinase 1 OS=Arabidopsis thaliana OX=3702 GN=NDK1 PE=1 SV=1	0.0310663	0.835432
Q9M1H3	ABC transporter F family member 4 OS=Arabidopsis thaliana OX=3702 GN=ABCF4 PE=2 SV=1	0.0454779	0.849265
P55229	Glucose-1-phosphate adenylyltransferase large subunit 1 chloroplastic OS=Arabidopsis thaliana OX=3702 GN=ADG2 PE=1 SV=3	0.00405341	0.852178

## Sheet: S4.Response to oxidative stress
Table S4. Proteins classified within the GO_BP Response to oxidative stress in plants under drought stress
ID	Gene Name
P13114	Chalcone and stilbene synthase family protein(TT4)
Q9FE06	EXORDIUM like 2(EXL2)
Q39026	MAP kinase 6(MPK6)
Q9FVR6	NAD(P)-binding Rossmann-fold superfamily protein(AT1G32220)
Q9SJZ2	Peroxidase superfamily protein(AT2G22420)
Q9SZB9	Peroxidase superfamily protein(AT4G33420)
Q94CE5	Pyridoxal phosphate (PLP)-dependent transferases superfamily protein(POP2)
Q39173	Zinc-binding dehydrogenase family protein(AT5G16990)
Q9SIB9	aconitase 3(ACO3)
Q39172	alkenal reductase(AER)
Q9SSG3	catalytics(AT1G74790)
P24704	copper/zinc superoxide dismutase 1(CSD1)
O78310	copper/zinc superoxide dismutase 2(CSD2)
Q9FXB2	galactinol synthase 2(GolS2)
P42760	glutathione S-transferase 6(GSTF6)
Q9ZRW8	glutathione S-transferase TAU 19(GSTU19)
O48646	glutathione peroxidase 6(GPX6)
Q9ASY9	heme oxygenase-like, multi-helical(AT3G16990)
Q9C942	lysophospholipase 2(LysoPL2)
Q94B74	nudix hydrolase homolog 2(NUDT2)
Q9LY14	peptidemethionine sulfoxide reductase 3(PMSR3)
Q9SMU8	peroxidase CB(PRXCB)
P34791	rotamase CYP 4(ROC4)
Q9SEU6	thioredoxin M-type 4(TRX-M4)

## Sheet: S5. Response to abiotic stress
Table S5. Proteins classified within the GO_BP Response to different abiotic stresses in plants under drought stress.
Term	ID	Gene Name
Response to cadmium
	Q9SPK5	10-formyltetrahydrofolate synthetase(THFS)
	Q9FFR3	6-phosphogluconate dehydrogenase family protein(AT5G41670)
	Q9FPF0	Class I glutamine amidotransferase-like superfamily protein(DJ1A)
	Q8W4H7	GTP binding Elongation factor Tu family protein(AT1G07920)
	Q8W4H7	GTP binding Elongation factor Tu family protein(AT1G07930)
	Q8W4H7	GTP binding Elongation factor Tu family protein(AT1G07940)
	Q8W4H7	GTP binding Elongation factor Tu family protein(AT5G60390)
	Q9LZ06	Glutathione S-transferase family protein(GSTL3)
	P0DKI3	NAD(P)-binding Rossmann-fold superfamily protein(AT1G07440)
	Q94JV5	Nitrilase/cyanide hydratase and apolipoprotein N-acyltransferase family protein(AT4G08790)
	Q9SGC1	Phosphoglucomutase/phosphomannomutase family protein(PGM2)
	O49299	Phosphoglucomutase/phosphomannomutase family protein(PGM3)
	Q8RWG8	Pleckstrin homology (PH) domain superfamily protein(AT2G30060)
	Q93Z70	Putative N-acetyl-gamma-glutamyl-phosphate reductase(AT2G19940)
	Q93WJ8	Pyridine nucleotide-disulfide oxidoreductase family protein(ATMDAR2)
	Q9SHP0	Pyridoxal phosphate (PLP)-dependent transferases superfamily protein(AT2G17630)
	Q94CE5	Pyridoxal phosphate (PLP)-dependent transferases superfamily protein(POP2)
	P41916	RAS-related nuclear protein-1(RAN-1)
	Q39255	S phase kinase-associated protein 1(SKP1)
	Q9SJ66	Sucrose-6F-phosphate phosphohydrolase family protein(AT2G35840)
	O24456	Transducin/WD40 repeat-like superfamily protein(ATARCA)
	Q8RWV0	Transketolase(AT3G60750)
	Q9SIB9	aconitase 3(ACO3)
	P06525	alcohol dehydrogenase 1(ADH1)
	Q39172	alkenal reductase(AER)
	Q9SD76	alpha-glucan phosphorylase 2(PHS2)
	Q05431	ascorbate peroxidase 1(APX1)
	Q9STW6	chloroplast heat shock protein 70-1(cpHsc70-1)
	Q9LTX9	chloroplast heat shock protein 70-2(cpHsc70-2)
	Q9S7E4	formate dehydrogenase(FDH)
	P42760	glutathione S-transferase 6(GSTF6)
	Q9ZRW8	glutathione S-transferase TAU 19(GSTU19)
	O48646	glutathione peroxidase 6(GPX6)
	P25857	glyceraldehyde-3-phosphate dehydrogenase B subunit(GAPB)
	O65398	glyoxalase/bleomycin resistance protein/dioxygenase superfamily protein(GLX1)
	Q9LHA8	heat shock protein 70(HSP70)
	Q8H0V3	lactoylglutathione lyase family protein / glyoxalase I family protein(AT1G08110)
	Q9C942	lysophospholipase 2(LysoPL2)
	Q9LDZ0	mitochondrial HSO70 2(MTHSC70-2)
	Q9LFA3	monodehydroascorbate reductase 1(MDAR1)
	P49040	sucrose synthase 1(SUS1)
	Q9XEX2	thioredoxin-dependent peroxidase 1(TPX1)
	Q04836	31-kDa RNA binding protein(RBP31)
	P56757	ATP synthase CF1 alpha subunit(atpA)
	Q9SAU2	D-ribulose-5-phosphate-3-epimerase(RPE)
	Q05212	DNA-damage-repair/toleration protein (DRT102)(DRT102)
	P42759	Dehydrin family protein(ERD10)
	Q9LJG3	GDSL-like lipase/acylhydrolase superfamily protein(ESM1)
	Q39026	MAP kinase 6(MPK6)
	Q9ZUC1	Oxidoreductase, zinc-binding dehydrogenase family protein(AOR)
	Q84L30	Rad23 UV excision repair protein family(RAD23D)
	Q42546	SAL1 phosphatase-like protein(SAL1)
	O48832	Senescence/dehydration-associated protein-like protein(ERD7)
	P06525	alcohol dehydrogenase 1(ADH1)
	P29514	beta-6 tubulin(TUB6)
	Q9STW6	chloroplast heat shock protein 70-1(cpHsc70-1)
	P31168	cold-regulated 47(COR47)
	O81439	fibrillin(FIB)
	Q9FXB2	galactinol synthase 2(GolS2)
	P48348	general regulatory factor 8(GRF8)
	P94072	germin 3(GER3)
	P25856	glyceraldehyde 3-phosphate dehydrogenase A subunit(GAPA)
	P25857	glyceraldehyde-3-phosphate dehydrogenase B subunit(GAPB)
	Q06738	low-temperature-responsive protein 78 (LTI78) / desiccation-responsive protein 29A (RD29A)(LTI78)
	Q9SCY0	phosphoglucomutase(PGM)
	Q96262	plasma-membrane associated cation-binding protein 1(PCAP1)
	P49040	sucrose synthase 1(SUS1)
	Q9FGT8	temperature-induced lipocalin(TIL)
Response to heat	Q9LV09	HSP20-like chaperones superfamily protein(BOB1)
	Q05431	ascorbate peroxidase 1(APX1)
	Q9STW6	chloroplast heat shock protein 70-1(cpHsc70-1)
	Q9LTX9	chloroplast heat shock protein 70-2(cpHsc70-2)
	P31168	cold-regulated 47(COR47)
	Q9LHA8	heat shock protein 70(HSP70)
	Q9LDZ0	mitochondrial HSO70 2(MTHSC70-2)
	Q9SAJ4	phosphoglycerate kinase(PGK)
	P54904	pyrroline-5- carboxylate (P5C) reductase(P5CR)
	Q9FLP6	small ubiquitin-like modifier 2(SUMO2)
	Q9FGT8	temperature-induced lipocalin(TIL)
Response to salt	Q9LEX1	Calcium-dependent lipid-binding (CaLB domain) family protein(NTMC2T4)
	Q9SUA1	DEK domain-containing chromatin associated protein(AT4G26630)
	Q9FE06	EXORDIUM like 2(EXL2)
	Q940Z5	HXXXD-type acyl-transferase family protein(PMAT1)
	Q9CAJ0	HYPERSENSITIVE TO ABA1(HAB1)
	Q39026	MAP kinase 6(MPK6)
	Q93Z08	O-Glycosyl hydrolases family 17 protein(AT5G58090)
	Q94CE5	Pyridoxal phosphate (PLP)-dependent transferases superfamily protein(POP2)
	Q42546	SAL1 phosphatase-like protein(SAL1)
	O48832	Senescence/dehydration-associated protein-like protein(ERD7)
	Q9C9B0	UDP-glucosyl transferase 89B1(UGT89B1)
	P06525	alcohol dehydrogenase 1(ADH1)
	Q9SYG7	aldehyde dehydrogenase 7B4(ALDH7B4)
	P24704	copper/zinc superoxide dismutase 1(CSD1)
	O78310	copper/zinc superoxide dismutase 2(CSD2)
	O22683	cyanase(CYN)
	Q9LIR4	dehydratase family(AT3G23940)
	Q9T076	early nodulin-like protein 2(ENODL2)
	Q9FXB2	galactinol synthase 2(GolS2)
	Q06738	low-temperature-responsive protein 78 (LTI78) / desiccation-responsive protein 29A (RD29A)(LTI78)
	Q42539	protein-l-isoaspartate methyltransferase 1(PIMT1)
	P54904	pyrroline-5- carboxylate (P5C) reductase(P5CR)
	P34791	rotamase CYP 4(ROC4)
Response to light	Q9LSW6	2-oxoglutarate (2OG) and Fe(II)-dependent oxygenase superfamily protein(AT5G43450)
	Q8L770	ATP-dependent caseinolytic (Clp) protease/crotonase family protein(AT1G09130)
	Q9ZVA2	Curculin-like (mannose-binding) lectin family protein(AT1G78830)
	Q8L860	ENTH/VHS/GAT family protein(AT4G32760)
	P94078	Glycosyl hydrolase family 38 protein(AT3G26720)
	Q9CAJ0	HYPERSENSITIVE TO ABA1(HAB1)
	Q9M088	O-Glycosyl hydrolases family 17 protein(AT4G31140)
	F4KHG6	Peptidase S41 family protein(AT5G46390)
	Q8GY96	Phosphoglycerate mutase family protein(AT2G17280)
	Q42546	SAL1 phosphatase-like protein(SAL1)
	Q9S7T8	Serine protease inhibitor (SERPIN) family protein(SERPIN1)
	Q9SJL0	UDP-Glycosyltransferase superfamily protein(AT2G36970)
	Q9T080	UDP-Glycosyltransferase superfamily protein(AT4G27560)
	O23401	UDP-Glycosyltransferase superfamily protein(UGT84A3)
	P53492	actin 7(ACT7)
	Q9FZE0	beta glucosidase 40(BGLU40)
	Q9SCV4	beta-galactosidase 8(BGAL8)
	O78310	copper/zinc superoxide dismutase 2(CSD2)
	O23365	cytochrome P450, family 97, subfamily B, polypeptide 3(CYP97B3)
	Q9T076	early nodulin-like protein 2(ENODL2)
	Q96330	flavonol synthase 1(FLS1)
	P25856	glyceraldehyde 3-phosphate dehydrogenase A subunit(GAPA)
	P25857	glyceraldehyde-3-phosphate dehydrogenase B subunit(GAPB)
	Q9ZST4	nitrogen regulatory P-II-like protein(GLB1)
	Q9LY14	peptidemethionine sulfoxide reductase 3(PMSR3)
	Q9SMU8	peroxidase CB(PRXCB)
	Q9SAJ4	phosphoglycerate kinase(PGK)
	Q9FGT8	temperature-induced lipocalin(TIL)
	O49292	thylakoid lumenal protein (Mog1/PsbP/DUF1795-like photosystem II reaction center PsbP family protein)(AT1G77090)
	Q8L794	xylulose kinase-1(XK-1)

## Sheet: Table S6
Table S6. Proteins classified within the GO_BP Responses to hormones in plants under drought stress.
Term	ID	Gene Name
Response to abscisic acid	Q9LSW6	2-oxoglutarate (2OG) and Fe(II)-dependent oxygenase superfamily protein(AT5G43450)
	Q8RWR1	2-oxoglutarate (2OG) and Fe(II)-dependent oxygenase superfamily protein(JMJD5)
	Q9SSL1	Calcium-dependent lipid-binding (CaLB domain) family protein(AT1G70810)
	P42759	Dehydrin family protein(ERD10)
	Q9FE06	EXORDIUM like 2(EXL2)
	Q9LS40	Eukaryotic aspartyl protease family protein(ASPG1)
	Q940Z5	HXXXD-type acyl-transferase family protein(PMAT1)
	Q9M8T0	Leucine-rich repeat protein kinase family protein(AT3G02880)
	Q39026	MAP kinase 6(MPK6)
	Q94EG6	NAD(P)-binding Rossmann-fold superfamily protein(AT5G02240)
	Q9FME2	Nuclear transport factor 2 (NTF2) family protein with RNA binding (RRM-RBD-RNP motifs) domain-containing protein(AT5G60980)
	Q93Z08	O-Glycosyl hydrolases family 17 protein(AT5G58090)
	Q9LRJ9	Receptor-like protein kinase-related family protein(AT3G22060)
	O48832	Senescence/dehydration-associated protein-like protein(ERD7)
	Q9SN58	UDP-D-glucose/UDP-D-galactose 4-epimerase 5(UGE5)
	Q9LXV0	UDP-Glycosyltransferase superfamily protein(AT5G12890)
	Q9SIB9	aconitase 3(ACO3)
	P06525	alcohol dehydrogenase 1(ADH1)
	Q9SYG7	aldehyde dehydrogenase 7B4(ALDH7B4)
	P31168	cold-regulated 47(COR47)
	Q9T076	early nodulin-like protein 2(ENODL2)
	O81439	fibrillin(FIB)
	Q9FXB2	galactinol synthase 2(GolS2)
	Q06738	low-temperature-responsive protein 78 (LTI78) / desiccation-responsive protein 29A (RD29A)(LTI78)
	Q42539	protein-l-isoaspartate methyltransferase 1(PIMT1)
	P34791	rotamase CYP 4(ROC4)
	P37702	thioglucoside glucohydrolase 1(TGG1)
Response to jasmonic acid	Q9SSL1	Calcium-dependent lipid-binding (CaLB domain) family protein(AT1G70810)
	P13114	Chalcone and stilbene synthase family protein(TT4)
	Q9FE06	EXORDIUM like 2(EXL2)
	O64745	FAD-binding Berberine family protein(AT2G34810)
	Q94F40	GDSL-like Lipase/Acylhydrolase superfamily protein(AT1G28600)
	Q9ZWB4	HXXXD-type acyl-transferase family protein(AT1G03940)
	Q0WW21	UDP-Glycosyltransferase superfamily protein(AT4G14090)
	Q9T080	UDP-Glycosyltransferase superfamily protein(AT4G27560)
	Q9LXV0	UDP-Glycosyltransferase superfamily protein(AT5G12890)
	Q9FZA2	arabinogalactan protein 31(AGP31)
	Q9FWR4	dehydroascorbate reductase(DHAR1)
	Q39119	gamma vacuolar processing enzyme(GAMMA-VPE)
	P46416	glutathione synthetase 2(GSH2)
	Q8LDW8	glyoxalase 2-4(GLX2-4)
	Q96323	leucoanthocyanidin dioxygenase(LDOX)
	Q9LW00	methyl-CPG-binding domain 11(MBD11)

## Sheet: S7. Proteolysis
Table S7. Proteins classified within the GO_BP Proteolysis and Protein folding in plants under drought stress
Term	ID	Gene Name
Proteolysis	Q94K85	Cysteine proteinases superfamily protein(AT4G01610)
	Q944P7	Cytosol aminopeptidase family protein(LAP2)
	P43297	Granulin repeat cysteine protease family protein(RD21A)
	Q9SX29	Ribosomal protein L12/ ATP-dependent Clp protease adaptor protein ClpS family protein(AT1G68660)
	Q9S7T8	Serine protease inhibitor (SERPIN) family protein(SERPIN1)
	Q94AM1	Zincin-like metalloproteases family protein(AT5G65620)
	O65390	aspartic proteinase A1(APA1)
	Q9M0G0	gamma-glutamyl transpeptidase 4(GGT4)
	O64810	serine carboxypeptidase-like 10(scpl10)
	O64811	serine carboxypeptidase-like 9(SCPL9)
Protein folding	Q9LV09	HSP20-like chaperones superfamily protein(BOB1)
	Q9XI01	PDI-like 1-1(PDIL1-1)
	O04314	PYK10-binding protein 1(PBP1)
	Q94K05	TCP-1/cpn60 chaperonin family protein(AT3G03960)
	C0Z361	TCP-1/cpn60 chaperonin family protein(Cpn60beta3)
	Q9STW6	chloroplast heat shock protein 70-1(cpHsc70-1)
	Q9LTX9	chloroplast heat shock protein 70-2(cpHsc70-2)
	Q9LHA8	heat shock protein 70(HSP70)
	Q9LDZ0	mitochondrial HSO70 2(MTHSC70-2)
	P34791	rotamase CYP 4(ROC4)

## Sheet: Table S8
Table S8. Functional annotation by GO_Molecular Function and KEGG_Pathway with more than 3-fold significant enrichment in plants under drought stress
Category	Term	Count	PValue	Fold Enrichment	FDR
GO_MF	phosphoglucomutase activity	3	0.00141922	45.4799	0.0537172
GO_MF	glyceraldehyde-3-phosphate dehydrogenase (NADP+) (phosphorylating) activity	3	0.00141922	45.4799	0.0537172
GO_MF	naringenin 3-dioxygenase activity	2	0.0433914	45.4799	0.398333
GO_MF	enoyl-[acyl-carrier-protein] reductase activity	2	0.0433914	45.4799	0.398333
GO_MF	enone reductase activity	2	0.0433914	45.4799	0.398333
GO_MF	3-mercaptopyruvate sulfurtransferase activity	2	0.0433914	45.4799	0.398333
GO_MF	lactoylglutathione lyase activity	3	0.0027972	34.1099	0.0641958
GO_MF	O-malonyltransferase activity	2	0.0643776	30.3199	0.461708
GO_MF	spermidine synthase activity	2	0.0643776	30.3199	0.461708
GO_MF	4-alpha-glucanotransferase activity	2	0.0643776	30.3199	0.461708
GO_MF	Rab GDP-dissociation inhibitor activity	2	0.0643776	30.3199	0.461708
GO_MF	glyoxalase III activity	2	0.0643776	30.3199	0.461708
GO_MF	phosphogluconate dehydrogenase (decarboxylating) activity	2	0.0643776	30.3199	0.461708
GO_MF	beta-glucuronidase activity	2	0.0643776	30.3199	0.461708
GO_MF	L-ascorbate peroxidase activity	4	0.000540664	22.74	0.0310206
GO_MF	glucose-1-phosphate adenylyltransferase activity	3	0.00679182	22.74	0.129894
GO_MF	allene-oxide cyclase activity	2	0.0849043	22.74	0.548889
GO_MF	sinapate 1-glucosyltransferase activity	2	0.0849043	22.74	0.548889
GO_MF	3-oxoacyl-[acyl-carrier-protein] synthase activity	2	0.0849043	22.74	0.548889
GO_MF	carbohydrate phosphatase activity	2	0.0849043	22.74	0.548889
GO_MF	antioxidant activity	2	0.0849043	22.74	0.548889
KEGG_PATHWAY	Anthocyanin biosynthesis	2	0.0859512	22.6593	0.322317
GO_MF	glyceraldehyde-3-phosphate dehydrogenase (NAD+) (phosphorylating) activity	3	0.00937114	19.4914	0.159309
GO_MF	thioredoxin peroxidase activity	3	0.0123146	17.055	0.201872
GO_MF	nickel cation binding	4	0.00198952	15.16	0.0537172
GO_MF	pectin acetylesterase activity	4	0.00198952	15.16	0.0537172
GO_MF	alpha-L-arabinofuranosidase activity	4	0.00198952	15.16	0.0537172
GO_MF	xylan 1,4-beta-xylosidase activity	4	0.00198952	15.16	0.0537172
GO_MF	alcohol dehydrogenase activity, zinc-dependent	3	0.0156052	15.16	0.217054
GO_MF	S-(hydroxymethyl)glutathione dehydrogenase activity	3	0.0156052	15.16	0.217054
GO_MF	alpha-mannosidase activity	3	0.0156052	15.16	0.217054
GO_MF	daphnetin 3-O-glucosyltransferase activity	3	0.0192261	13.644	0.252137
GO_MF	myricetin 3-O-glucosyltransferase activity	3	0.0192261	13.644	0.252137
GO_MF	flavonol 3-O-glucosyltransferase activity	3	0.0231616	12.4036	0.259297
GO_MF	starch binding	3	0.0231616	12.4036	0.259297
GO_MF	sinapyl alcohol dehydrogenase activity	3	0.0231616	12.4036	0.259297
GO_MF	cinnamyl-alcohol dehydrogenase activity	3	0.027396	11.37	0.292436
GO_MF	glycerophosphodiester phosphodiesterase activity	3	0.0319144	10.4954	0.330212
GO_MF	glutathione binding	4	0.00782049	9.57472	0.138062
KEGG_PATHWAY	Glycosaminoglycan degradation	4	0.0079838	9.06372	0.0513247
GO_MF	metalloaminopeptidase activity	3	0.047032	8.52748	0.423288
GO_MF	aminopeptidase activity	3	0.0525471	8.02587	0.461708
GO_MF	oxidoreductase activity, acting on the aldehyde or oxo group of donors, NAD or NADP as acceptor	3	0.0582789	7.57998	0.461708
GO_MF	serine-type carboxypeptidase activity	9	2.47672e-05	7.44217	0.00227363
GO_MF	structural constituent of cytoskeleton	5	0.00449429	7.33547	0.0937673
GO_MF	methyl salicylate esterase activity	3	0.0642151	7.18104	0.461708
GO_MF	methyl jasmonate esterase activity	3	0.0642151	7.18104	0.461708
GO_MF	UDP-glucosyltransferase activity	4	0.0207515	6.73776	0.257431
GO_MF	enzyme regulator activity	4	0.0207515	6.73776	0.257431
GO_MF	salicylic acid binding	4	0.0228721	6.49713	0.259297
GO_MF	methyl indole-3-acetate esterase activity	5	0.00772184	6.31665	0.138062
GO_MF	glutathione transferase activity	9	9.4694e-05	6.20181	0.00691795
GO_MF	proteasome binding	3	0.0831364	6.20181	0.548889
KEGG_PATHWAY	Glycosphingolipid biosynthesis - globo and isoglobo series	3	0.0814101	6.17981	0.318561
GO_MF	NAD binding	9	0.000105502	6.10924	0.00691795
KEGG_PATHWAY	Flavonoid biosynthesis	6	0.0040442	5.43823	0.0279982
GO_MF	oxidoreductase activity, acting on the CH-OH group of donors, NAD or NADP as acceptor	7	0.00181544	5.39592	0.0537172
GO_MF	glucan endo-1,3-beta-D-glucosidase activity	6	0.0050879	5.35058	0.101537
GO_MF	acid phosphatase activity	5	0.014355	5.28836	0.217054
GO_MF	endopeptidase activity	5	0.014355	5.28836	0.217054
GO_MF	quercetin 3-O-glucosyltransferase activity	7	0.00275658	4.97436	0.0641958
GO_MF	UDP-glycosyltransferase activity	13	1.32264e-05	4.92699	0.00151774
GO_MF	copper ion binding	21	1.29969e-08	4.87285	5.96557e-06
KEGG_PATHWAY	Glutathione metabolism	22	2.08e-09	4.83985	9.35e-08
GO_MF	peroxidase activity	14	6.86456e-06	4.82363	0.00105028
KEGG_PATHWAY	Histidine metabolism	4	0.0482212	4.77038	0.206662
KEGG_PATHWAY	Other glycan degradation	4	0.0482212	4.77038	0.206662
GO_MF	NADP binding	7	0.00374063	4.68175	0.0817595
KEGG_PATHWAY	Ascorbate and aldarate metabolism	12	7.52e-05	4.31606	0.0013539
KEGG_PATHWAY	Pentose phosphate pathway	11	0.000179	4.29745	0.0022985
GO_MF	quercetin 7-O-glucosyltransferase activity	5	0.0323737	4.13454	0.330212
GO_MF	manganese ion binding	5	0.0342817	4.06071	0.342072
GO_MF	scopolin beta-glucosidase activity	4	0.0756703	4.04266	0.534348
KEGG_PATHWAY	Galactose metabolism	10	0.00074	3.97531	0.006862
KEGG_PATHWAY	Carbon fixation in photosynthetic organisms	11	0.000762	3.61235	0.006862
GO_MF	hydrolase activity, acting on ester bonds	10	0.00196186	3.58109	0.0537172
GO_MF	cysteine-type endopeptidase activity	5	0.0568894	3.44545	0.461708
GO_MF	magnesium ion binding	11	0.0015292	3.40326	0.0537172
KEGG_PATHWAY	Tyrosine metabolism	6	0.03235	3.31599	0.153237
KEGG_PATHWAY	Starch and sucrose metabolism	25	3.01e-07	3.31276	6.76e-06
KEGG_PATHWAY	Tropane, piperidine and pyridine alkaloid biosynthesis	5	0.0712695	3.14712	0.291557
GO_MF	transferase activity, transferring acyl groups other than amino-acyl groups	7	0.027033	3.06115	0.292436

## Sheet: Table S9
Table S9. Functional Annotation by GO_Biological Process of the proteins less persulfidated in plants under drought stress.
Term	Count	PValue	Fold Enrichment	FDR
glucosinolate biosynthetic process	10	1.01e-08	15.4144	1.01e-06
chlorophyll biosynthetic process	16	1e-12	12.9187	3.73e-10
glycolytic process	15	2.5e-11	11.7386	6.21e-09
tricarboxylic acid cycle	13	1.36e-09	11.2081	2.54e-07
photorespiration	12	8.05e-09	11.0983	1e-06
response to cadmium ion	60	5.17e-39	9.19291	3.86e-36
protein folding	19	3.08e-09	6.00299	4.6e-07
photosynthesis	15	4.48e-07	5.65194	3.04e-05
response to cold	21	0.000348	2.49001	0.0083628
response to bacterium	11	0.0137612	2.48685	0.14878
response to heat	10	0.023795	2.41078	0.233567
carbohydrate metabolic process	18	0.00340813	2.22236	0.055271
embryo development ending in seed dormancy	22	0.0109635	1.81081	0.129821
response to salt stress	17	0.0869637	1.54419	0.484141

## Sheet: Table S10
Table S10. Functional annotation by GO_Molecular Function and KEGG_Pathway with more than 3-fold significant enrichment in Arabidopsis plants under control conditions
Category	Term	Count	PValue	Fold Enrichment	FDR
GO_MF	desulfoglucosinolate sulfotransferase activity	3	0.00154902	43.5249	0.0323435
GO_MF	glutamate synthase (NADH) activity	3	0.00154902	43.5249	0.0323435
GO_MF	glutamate synthase activity	3	0.00154902	43.5249	0.0323435
GO_MF	4-hydroxy-3-methylbut-2-en-1-yl diphosphate synthase activity	2	0.0453224	43.5249	0.333216
GO_MF	uroporphyrinogen decarboxylase activity	2	0.0453224	43.5249	0.333216
GO_MF	ATP phosphoribosyltransferase activity	2	0.0453224	43.5249	0.333216
GO_MF	glycine binding	2	0.0453224	43.5249	0.333216
GO_MF	betaine-aldehyde dehydrogenase activity	2	0.0453224	43.5249	0.333216
GO_MF	methylenetetrahydrofolate reductase (NAD(P)H) activity	2	0.0453224	43.5249	0.333216
GO_MF	adenosylhomocysteinase activity	2	0.0453224	43.5249	0.333216
GO_MF	glutamate synthase (ferredoxin) activity	2	0.0453224	43.5249	0.333216
GO_MF	tetrapyrrole binding	2	0.0453224	43.5249	0.333216
GO_MF	dihydrolipoyllysine-residue acetyltransferase activity	4	0.000115609	34.8199	0.00431055
GO_MF	gamma-glutamyl-peptidase activity	3	0.00305099	32.6437	0.0497693
GO_MF	isocitrate dehydrogenase (NAD+) activity	4	0.000227277	29.0166	0.00697875
GO_MF	pyruvate dehydrogenase (acetyl-transferring) activity	4	0.000227277	29.0166	0.00697875
GO_MF	proline-tRNA ligase activity	2	0.0672092	29.0166	0.350832
GO_MF	phosphoglycolate phosphatase activity	2	0.0672092	29.0166	0.350832
GO_MF	tyrosine-tRNA ligase activity	2	0.0672092	29.0166	0.350832
GO_MF	GTP cyclohydrolase II activity	2	0.0672092	29.0166	0.350832
GO_MF	all-trans-nonaprenyl-diphosphate synthase (geranylgeranyl-diphosphate specific) activity	2	0.0672092	29.0166	0.350832
GO_MF	molybdopterin cofactor binding	2	0.0672092	29.0166	0.350832
GO_MF	glycolate oxidase activity	2	0.0672092	29.0166	0.350832
GO_MF	methionine synthase activity	2	0.0672092	29.0166	0.350832
GO_MF	5-methyltetrahydropteroyltriglutamate-homocysteine S-methyltransferase activity	2	0.0672092	29.0166	0.350832
GO_MF	3-deoxy-7-phosphoheptulonate synthase activity	2	0.0672092	29.0166	0.350832
GO_MF	acyl-CoA dehydrogenase activity	2	0.0672092	29.0166	0.350832
GO_MF	succinate-CoA ligase (ADP-forming) activity	2	0.0672092	29.0166	0.350832
GO_MF	nicotinate-nucleotide diphosphorylase (carboxylating) activity	2	0.0672092	29.0166	0.350832
GO_MF	succinate-CoA ligase (GDP-forming) activity	2	0.0672092	29.0166	0.350832
GO_MF	3,4-dihydroxy-2-butanone-4-phosphate synthase activity	2	0.0672092	29.0166	0.350832
GO_MF	phosphomethylethanolamine N-methyltransferase activity	2	0.0672092	29.0166	0.350832
GO_MF	pyridoxal 5'-phosphate synthase (glutamine hydrolysing) activity	2	0.0672092	29.0166	0.350832
GO_MF	valine-tRNA ligase activity	2	0.0672092	29.0166	0.350832
GO_MF	isoleucine-tRNA ligase activity	2	0.0672092	29.0166	0.350832
GO_MF	protochlorophyllide reductase activity	2	0.0672092	29.0166	0.350832
GO_MF	phosphoethanolamine N-methyltransferase activity	2	0.0672092	29.0166	0.350832
GO_MF	decanoate--CoA ligase activity	2	0.0672092	29.0166	0.350832
GO_MF	glycine dehydrogenase (decarboxylating) activity	2	0.0672092	29.0166	0.350832
GO_MF	trans-octaprenyltranstransferase activity	2	0.0672092	29.0166	0.350832
GO_MF	blue light photoreceptor activity	3	0.00500792	26.1149	0.0792161
GO_MF	fructose-bisphosphate aldolase activity	4	0.000614909	21.7624	0.0160491
GO_MF	malic enzyme activity	3	0.00739824	21.7624	0.106608
GO_MF	threonine-tRNA ligase activity	2	0.0885952	21.7624	0.432212
GO_MF	3-isopropylmalate dehydrogenase activity	2	0.0885952	21.7624	0.432212
GO_MF	amine-lyase activity	2	0.0885952	21.7624	0.432212
GO_MF	asparagine-tRNA ligase activity	2	0.0885952	21.7624	0.432212
GO_MF	malate dehydrogenase activity	2	0.0885952	21.7624	0.432212
GO_MF	methionine adenosyltransferase activity	2	0.0885952	21.7624	0.432212
GO_MF	aminoacyl-tRNA editing activity	6	6.84184e-06	20.0884	0.00044643
GO_MF	protein phosphorylated amino acid binding	6	1.04426e-05	18.6535	0.000605673
GO_MF	glycine hydroxymethyltransferase activity	3	0.0102011	18.6535	0.121023
GO_MF	serine binding	3	0.0102011	18.6535	0.121023
GO_MF	3 iron, 4 sulfur cluster binding	3	0.0102011	18.6535	0.121023
GO_MF	beta-fructofuranosidase activity	3	0.0102011	18.6535	0.121023
GO_MF	malate dehydrogenase (decarboxylating) (NAD+) activity	3	0.0102011	18.6535	0.121023
GO_MF	aldehyde dehydrogenase (NAD) activity	4	0.00127332	17.41	0.031651
GO_MF	oxidoreductase activity, acting on the aldehyde or oxo group of donors, NAD or NADP as acceptor	6	4.14263e-05	14.5083	0.00180204
GO_MF	sucrose alpha-glucosidase activity	4	0.00225602	14.5083	0.0436164
GO_MF	enoyl-CoA hydratase activity	3	0.0169651	14.5083	0.174855
GO_MF	sulfotransferase activity	6	9.29552e-05	12.4357	0.00373251
GO_MF	dimethylallyltranstransferase activity	4	0.0053647	10.8812	0.0800107
GO_MF	cobalt ion binding	13	2.60369e-09	10.4782	4.53042e-07
GO_MF	geranyltranstransferase activity	3	0.034606	10.0442	0.311454
GO_MF	aminoacyl-tRNA ligase activity	4	0.00755647	9.6722	0.106608
GO_MF	salicylic acid binding	6	0.00039337	9.32676	0.0114077
GO_MF	prenyltransferase activity	4	0.00882271	9.16313	0.12028
GO_MF	poly(U) RNA binding	6	0.000466453	9.00515	0.0128152
GO_MF	heat shock protein binding	5	0.00272959	8.37017	0.0474949
GO_MF	protein binding involved in protein folding	5	0.00272959	8.37017	0.0474949
GO_MF	misfolded protein binding	4	0.0117072	8.29045	0.135804
GO_MF	metalloaminopeptidase activity	3	0.0509012	8.16092	0.350832
GO_MF	NAD binding	12	3.28365e-07	7.7955	2.85677e-05
GO_MF	aminopeptidase activity	3	0.0568341	7.68086	0.350832
GO_MF	proton-transporting ATP synthase activity, rotational mechanism	4	0.0169383	7.25415	0.174855
GO_MF	FMN binding	5	0.00525039	7.02014	0.0800107
GO_MF	protein domain specific binding	10	2.12184e-05	6.49625	0.0011076
GO_MF	unfolded protein binding	16	4.12232e-08	6.21784	5.37963e-06
GO_MF	tRNA binding	6	0.00261818	6.21784	0.0474949
KEGG_PATHWAY	One carbon pool by folate	8	0.000164408	6.21292	0.000909722
GO_MF	pyridoxal phosphate binding	14	4.70782e-07	6.09348	3.51069e-05
GO_MF	proton-transporting ATPase activity, rotational mechanism	5	0.00898641	6.04512	0.12028
GO_MF	MAP kinase activity	3	0.0967406	5.67716	0.46758
KEGG_PATHWAY	Glucosinolate biosynthesis	9	0.000105361	5.64539	0.000624642
KEGG_PATHWAY	Selenocompound metabolism	6	0.00365301	5.43631	0.0168444
KEGG_PATHWAY	Citrate cycle (TCA cycle)	21	4.86693e-10	5.35136	6.73259e-09
GO_MF	single-stranded RNA binding	4	0.0392822	5.27574	0.333216
KEGG_PATHWAY	Glyoxylate and dicarboxylate metabolism	25	1.20592e-11	5.22722	2.00182e-10
GO_MF	endopeptidase activity	5	0.0166174	5.06103	0.174855
GO_MF	ribosome binding	5	0.0193622	4.8361	0.188064
KEGG_PATHWAY	Valine, leucine and isoleucine biosynthesis	6	0.00745859	4.65969	0.0294792
GO_MF	copper ion binding	20	1.36801e-07	4.44131	1.42821e-05
KEGG_PATHWAY	Lysine biosynthesis	4	0.059517	4.34904	0.18296
GO_MF	nucleotide binding	6	0.0128649	4.28114	0.145989
GO_MF	FAD binding	8	0.00294577	4.19517	0.0496029
GO_MF	magnesium ion binding	14	3.48179e-05	4.14523	0.00165227
KEGG_PATHWAY	Butanoate metabolism	5	0.0304516	4.07723	0.10989
KEGG_PATHWAY	Carbon fixation in photosynthetic organisms	17	2.55226e-06	4.01814	1.9258e-05
KEGG_PATHWAY	Porphyrin metabolism	13	6.04952e-05	4.0003	0.000418425
KEGG_PATHWAY	2-Oxocarboxylic acid metabolism	18	1.41799e-06	3.96703	1.17694e-05
GO_MF	flavin adenine dinucleotide binding	9	0.00225487	3.87846	0.0436164
KEGG_PATHWAY	Pyruvate metabolism	23	4.92715e-08	3.86706	5.84219e-07
GO_MF	translation elongation factor activity	6	0.0198151	3.84043	0.188064
GO_MF	NADP binding	6	0.0198151	3.84043	0.188064
KEGG_PATHWAY	Aminoacyl-tRNA biosynthesis	22	1.32557e-07	3.81698	1.37528e-06
KEGG_PATHWAY	Carbon metabolism	63	4.02845e-21	3.7636	3.34361e-19
GO_MF	oxidoreductase activity, acting on the CH-OH group of donors, NAD or NADP as acceptor	5	0.0462055	3.68855	0.33499
KEGG_PATHWAY	Nitrogen metabolism	9	0.00393334	3.41349	0.0171825
GO_MF	mRNA binding	80	1.05631e-21	3.37076	5.51396e-19
GO_MF	glutathione transferase activity	5	0.0647516	3.29734	0.350832
KEGG_PATHWAY	Biosynthesis of amino acids	49	9.58498e-14	3.27515	1.98888e-12
KEGG_PATHWAY	Terpenoid backbone biosynthesis	12	0.000990688	3.20831	0.00483689
GO_MF	hydrolase activity, hydrolyzing O-glycosyl compounds	8	0.01534	3.08141	0.170372
KEGG_PATHWAY	Glycine, serine and threonine metabolism	13	0.000943107	3.0288	0.00483689

## Sheet: Table S11
Table S11. Persulfidated proteins identified involved in protein degradation using MapMan database.
BinName	id	description	Persulfidation (drought vs control)
protein.degradation	AT3g45010	Symbols: scpl48 | scpl48 (serine carboxypeptidase-like 48); serine-type carboxypeptidase | chr3:16466290-16468989 FORWARD	>
protein.degradation	AT2g27920	Symbols: SCPL51 | SCPL51 (SERINE CARBOXYPEPTIDASE-LIKE 51); serine-type carboxypeptidase | chr2:11885571-11889176 REVERSE	>
protein.degradation	AT5g13520	peptidase M1 family protein | chr5:4341948-4344671 REVERSE	>
protein.degradation	AT4g30920	cytosol aminopeptidase family protein | chr4:15046457-15049373 REVERSE	>
protein.degradation	AT5g46390	peptidase S41 family protein | chr5:18816585-18819348 FORWARD	>
protein.degradation	AT1g16470	Symbols: PAB1 | PAB1 (PROTEASOME SUBUNIT PAB1); endopeptidase/ peptidase/ threonine-type endopeptidase | chr1:5622786-5625643 FORWARD	>
protein.degradation	AT5g19740	peptidase M28 family protein | chr5:6673933-6676859 FORWARD	>
protein.degradation	AT5g02240	binding / catalytic/ coenzyme binding | chr5:451423-453157 FORWARD	>
protein.degradation	AT4g17830	peptidase M20/M25/M40 family protein | chr4:9915831-9918243 FORWARD	>
protein.degradation	AT2g14260	Symbols: PIP | PIP; aminopeptidase | chr2:6041253-6043974 REVERSE	>
protein.degradation	AT4g36760	Symbols: ATAPP1, APP1 | ATAPP1; N-1-naphthylphthalamic acid binding / aminopeptidase | chr4:17326617-17330208 FORWARD	>
protein.degradation.subtilases	AT3g14067	subtilase family protein | chr3:4658198-4660784 REVERSE	>
protein.degradation.subtilases	AT2g39850	identical protein binding / serine-type endopeptidase | chr2:16630473-16634253 FORWARD	>
protein.degradation.cysteine protease	AT1g47128	Symbols: RD21, RD21A | RD21 (responsive to dehydration 21); cysteine-type endopeptidase/ cysteine-type peptidase | chr1:17282825-17285670 REVERSE	>
protein.degradation.cysteine protease	AT5g45890	Symbols: SAG12 | SAG12 (SENESCENCE-ASSOCIATED GENE 12); cysteine-type peptidase | chr5:18613259-18614930 FORWARD	>
protein.degradation.cysteine protease	AT4g01610	cathepsin B-like cysteine protease, putative | chr4:694695-697206 FORWARD	>
protein.degradation.aspartate protease	AT1g11910	aspartyl protease family protein | chr1:4016784-4020983 REVERSE	>
protein.degradation.serine protease	AT5g51070	Symbols: ERD1, CLPD | ERD1 (EARLY RESPONSIVE TO DEHYDRATION 1); ATP binding / ATPase/ nucleoside-triphosphatase/ nucleotide binding / protein binding | chr5:20764315-20768681 FORWARD	>
protein.degradation.serine protease	AT1g47710	serpin, putative / serine protease inhibitor, putative | chr1:17558209-17560269 FORWARD	>
protein.degradation.serine protease	AT4g12910	Symbols: scpl20 | scpl20 (serine carboxypeptidase-like 20); serine-type carboxypeptidase | chr4:7550433-7553332 REVERSE	>
protein.degradation.serine protease	AT4g17740	C-terminal processing protease, putative | chr4:9866977-9869752 REVERSE	>
protein.degradation.serine protease	AT2g23000	Symbols: scpl10 | scpl10 (serine carboxypeptidase-like 10); serine-type carboxypeptidase | chr2:9792212-9795863 FORWARD	>
protein.degradation.serine protease	AT1g09130	ATP-dependent Clp protease proteolytic subunit, putative | chr1:2939570-2942267 REVERSE	>
protein.degradation.serine protease	AT4g30810	Symbols: scpl29 | scpl29 (serine carboxypeptidase-like 29); serine-type carboxypeptidase | chr4:15003451-15006212 FORWARD	>
protein.degradation.serine protease	AT3g10410	Symbols: scpl49 | scpl49 (serine carboxypeptidase-like 49); serine-type carboxypeptidase | chr3:3235291-3238113 REVERSE	>
protein.degradation.serine protease	AT5g50920	Symbols: CLPC, ATHSP93-V, HSP93-V, DCA1, CLPC1 | CLPC1; ATP binding / ATP-dependent peptidase/ ATPase | chr5:20715469-20720374 REVERSE	>
protein.degradation.serine protease	AT1g15000	Symbols: scpl50 | scpl50 (serine carboxypeptidase-like 50); serine-type carboxypeptidase | chr1:5168596-5170066 FORWARD	>
protein.degradation.serine protease	AT1g11750	Symbols: CLPP6, NCLPP1, NCLPP6 | CLPP6; serine-type endopeptidase | chr1:3967476-3969854 FORWARD	>
protein.degradation.serine protease	AT2g23010	Symbols: SCPL9 | serine carboxypeptidase S10 family protein | chr2:9798843-9802674 FORWARD	>
protein.degradation.serine protease	AT5g42240	Symbols: scpl42 | scpl42 (serine carboxypeptidase-like 42); serine-type carboxypeptidase | chr5:16888226-16891192 FORWARD	>
protein.degradation.metalloprotease	AT2g45240	Symbols: MAP1A | MAP1A (METHIONINE AMINOPEPTIDASE 1A); aminopeptidase/ metalloexopeptidase | chr2:18655939-18659077 FORWARD	>
protein.degradation.ubiquitin.ubiquitin	AT5g55160	Symbols: SUM2, SUMO 2, SUMO2, ATSUMO2 | SUMO2 (SMALL UBIQUITIN-LIKE MODIFIER 2); protein binding / protein tag | chr5:22383560-22384925 REVERSE	>
protein.degradation.ubiquitin.E2	AT2g36060	Symbols: MMZ3, UEV1C | ubiquitin-conjugating enzyme family protein | chr2:15142677-15144182 REVERSE	>
protein.degradation.ubiquitin.E2	AT5g59300	Symbols: UBC7, ATUBC7 | UBC7 (UBIQUITIN CARRIER PROTEIN 7); protein binding / ubiquitin-protein ligase | chr5:23919868-23921291 REVERSE	>
protein.degradation.ubiquitin.E2	AT3g46460	Symbols: UBC13 | UBC13 (ubiquitin-conjugating enzyme 13); ubiquitin-protein ligase | chr3:17095878-17097452 REVERSE	>
protein.degradation.ubiquitin.E3.SCF.SKP	AT1g75950	Symbols: SKP1, ASK1, ATSKP1, SKP1A, UIP1 | SKP1 (S PHASE KINASE-ASSOCIATED PROTEIN 1); protein binding / ubiquitin-protein ligase | chr1:28516548-28517699 FORWARD	>
protein.degradation.ubiquitin.E3.SCF.SKP	AT5g42190	Symbols: ASK2, SKP1B | ASK2 (ARABIDOPSIS SKP1-LIKE 2); protein binding / ubiquitin-protein ligase | chr5:16854191-16855645 REVERSE	>
protein.degradation.ubiquitin.ubiquitin protease	AT3g20630	Symbols: UBP14, TTN6, ATUBP14 | UBP14 (UBIQUITIN-SPECIFIC PROTEASE 14); ubiquitin-specific protease | chr3:7202773-7208402 REVERSE	>
protein.degradation.ubiquitin.proteasom	AT3g53970	proteasome inhibitor-related | chr3:19985139-19987339 FORWARD	>
protein.degradation	AT4g04210	Symbols: PUX4 | PUX4; protein binding | chr4:2030319-2031853 FORWARD	<
protein.degradation	AT5g10540	peptidase M3 family protein / thimet oligopeptidase family protein | chr5:3328065-3334971 FORWARD	<
protein.degradation	AT1g78680	Symbols: ATGGH2 | ATGGH2 (gamma-glutamyl hydrolase 2); omega peptidase | chr1:29593781-29596270 FORWARD	<
protein.degradation	AT5g42390	metalloendopeptidase | chr5:16945251-16953100 FORWARD	<
protein.degradation	AT1g78670	Symbols: ATGGH3 | ATGGH3 (gamma-glutamyl hydrolase 3); catalytic/ hydrolase/ omega peptidase | chr1:29590945-29593499 FORWARD	<
protein.degradation	AT1g49630	Symbols: ATPREP2 | ATPREP2 (ARABIDOPSIS THALIANA PRESEQUENCE PROTEASE 2); catalytic/ metal ion binding / metalloendopeptidase/ metallopeptidase/ zinc ion binding | chr1:18367594-18375381 REVERSE	<
protein.degradation	AT4g33090	Symbols: APM1, ATAPM1 | APM1 (AMINOPEPTIDASE M1); aminopeptidase | chr4:15965741-15970456 REVERSE	<
protein.degradation	AT1g67700	unknown protein | chr1:25374230-25376034 FORWARD	<
protein.degradation.aspartate protease	AT1g01300	aspartyl protease family protein | chr1:116943-118764 FORWARD	<
protein.degradation.serine protease	AT4g20850	Symbols: TPP2 | TPP2 (TRIPEPTIDYL PEPTIDASE II); tripeptidyl-peptidase | chr4:11160721-11169889 REVERSE	<
protein.degradation.serine protease	AT2g22990	Symbols: SNG1, SCPL8 | SNG1 (SINAPOYLGLUCOSE 1); serine-type carboxypeptidase/ sinapoylglucose-malate O-sinapoyltransferase | chr2:9786316-9790179 FORWARD	<
protein.degradation.serine protease	AT5g39830	Symbols: DEGP8, DEG8 | DEG8; peptidase/ serine-type peptidase | chr5:15942797-15945827 FORWARD	<
protein.degradation.serine protease	AT2g47940	Symbols: DEGP2 | DEGP2; serine-type endopeptidase/ serine-type peptidase | chr2:19617986-19622232 REVERSE	<
protein.degradation.metalloprotease	AT2g41790	peptidase M16 family protein / insulinase family protein | chr2:17429294-17436174 REVERSE	<
protein.degradation.metalloprotease	AT1g13270	Symbols: MAP1C, MAP1B | MAP1C (METHIONINE AMINOPEPTIDASE 1B); aminopeptidase/ metalloexopeptidase | chr1:4544953-4547312 FORWARD	<
protein.degradation.metalloprotease	AT4g37040	Symbols: MAP1D | MAP1D (METHIONINE AMINOPEPTIDASE 1D); aminopeptidase/ metalloexopeptidase | chr4:17455139-17457357 FORWARD	<
protein.degradation.ubiquitin.E1	AT2g30110	Symbols: ATUBA1, MOS5 | ATUBA1; ubiquitin activating enzyme/ ubiquitin-protein ligase | chr2:12852372-12857617 REVERSE	<
protein.degradation.ubiquitin.E1	AT5g19180	Symbols: ECR1 | ECR1 (E1 C-terminal related 1); NEDD8 activating enzyme/ protein heterodimerization/ small protein activating enzyme | chr5:6453276-6456014 FORWARD	<
protein.degradation.ubiquitin.E3.SCF.FBOX	AT1g24800	CONTAINS InterPro DOMAIN/s: Cyclin-like F-box (InterPro:IPR001810), F-box associated (InterPro:IPR006527), F-box associated type 1 (InterPro:IPR017451); BEST Arabidopsis thaliana protein match is: unknown protein (TAIR:AT1G25211.1); Has 745 Blast hits to 722 proteins in 30 species: Archae - 0; Bacteria - 0; Metazoa - 0; Fungi - 0; Plants - 743; Viruses - 0; Other Eukaryotes - 2 (source: NCBI BLin…	<
protein.degradation.ubiquitin.ubiquitin protease	AT5g06600	Symbols: UBP12 | UBP12 (UBIQUITIN-SPECIFIC PROTEASE 12); ubiquitin thiolesterase/ ubiquitin-specific protease | chr5:2019107-2027943 REVERSE	<
protein.degradation.ubiquitin.proteasom	AT2g20580	Symbols: RPN1A, ATRPN1A | RPN1A (26S PROTEASOME REGULATORY SUBUNIT S2 1A); binding / enzyme regulator | chr2:8858988-8864865 FORWARD	<
protein.degradation.ubiquitin.proteasom	AT5g42040	Symbols: RPN12b | RPN12b (Regulatory Particle Non-ATPase 12b); peptidase | chr5:16813835-16814749 REVERSE	<
protein.degradation.ubiquitin.proteasom	AT3g22110	Symbols: PAC1 | PAC1; endopeptidase/ peptidase/ threonine-type endopeptidase | chr3:7792638-7794165 REVERSE	<
protein.degradation.ubiquitin.proteasom	AT5g35590	Symbols: PAA1 | PAA1 (PROTEASOME ALPHA SUBUNIT A 1); endopeptidase/ peptidase/ threonine-type endopeptidase | chr5:13765138-13767823 REVERSE	<
protein.degradation.ubiquitin.proteasom	AT1g13060	Symbols: PBE1 | PBE1; endopeptidase/ peptidase/ threonine-type endopeptidase | chr1:4452271-4454874 FORWARD	<
protein.degradation.ubiquitin.proteasom	AT5g42790	Symbols: PAF1, ATPSM30 | PAF1; endopeptidase/ peptidase/ threonine-type endopeptidase | chr5:17159044-17161070 REVERSE	<
protein.degradation.ubiquitin.proteasom	AT4g31300	Symbols: PBA1 | PBA1; endopeptidase/ peptidase/ threonine-type endopeptidase | chr4:15188763-15191153 FORWARD	<
